# Supplementary material for: Coherence transfer from optically induced THz magnons to charges
Source: Nat Commun. 2026 Feb 6;17:1480. doi: 10.1038/s41467-026-69261-y (PMC12886983; doi:10.1038/s41467-026-69261-y)
Supplement: Supplementary file 3 — Source data [file 41467_2026_69261_MOESM3_ESM.zip]

Archive with 20 entries (19 files):
- Data of the figures/
- __MACOSX/._Data of the figures
- Data of the figures/Data_Figure3.txt
- __MACOSX/Data of the figures/._Data_Figure3.txt
- Data of the figures/Data_Figure2.txt
- __MACOSX/Data of the figures/._Data_Figure2.txt
- Data of the figures/Data_Figure1.txt
- __MACOSX/Data of the figures/._Data_Figure1.txt
- Data of the figures/Data_Figure5.txt
- __MACOSX/Data of the figures/._Data_Figure5.txt
- Data of the figures/Data_Figure6.txt
- __MACOSX/Data of the figures/._Data_Figure6.txt
- Data of the figures/Data_Figure7.txt
- __MACOSX/Data of the figures/._Data_Figure7.txt
- Data of the figures/Data_Figure9.txt
- __MACOSX/Data of the figures/._Data_Figure9.txt
- Data of the figures/Data_Figure10.txt
- __MACOSX/Data of the figures/._Data_Figure10.txt
- Data of the figures/Data_Figure8.txt
- __MACOSX/Data of the figures/._Data_Figure8.txt
