# Supplementary material for: Coherence transfer from optically induced THz magnons to charges
Source: Nat Commun. 2026 Feb 6;17:1480. doi: 10.1038/s41467-026-69261-y (PMC12886983; doi:10.1038/s41467-026-69261-y)
Supplement: Supplementary file 3 — Source data [file 41467_2026_69261_MOESM3_ESM.zip › Data of the figures/Data_Figure3.txt]

a														b																c		c		d
TIme delay	DT/T	TIme delay	DT/T	Time delay	DT/T	Time delay	DT/T	Time delay	DT/T	Time delay	DT/T	Time delay	DT/T	Photon Energy	Transmission	Photon Energy	Spectral Intensity	Photon Energy	Spectral Intensity	Photon Energy	Spectral Intensity	Photon Energy	Spectral Intensity	Photon Energy	Spectral Intensity	Photon Energy	Spectral Intensity	Photon Energy	Spectral Intensity	Photon Energy	Spectral Intensity	Photon Energy	Spectral Intensity	Photon Energy	Spectral Intensity
ps		ps		ps		ps		ps		ps		ps		eV	%	eV	norm.	eV	norm.	eV	norm.	eV	norm.	eV	norm.	eV	norm.	eV	norm.	eV	norm.	eV	norm.	eV	norm.
-5.00413	-0.00107	-5.0088	5.38E-04	-5.00413	9.20E-04	-5.00146	0.00132	-3.02142	-5.71894	-5.00213	-2.17E-04	-5.00213	0.00343			475 nm	475 nm	492 nm	492 nm	520 nm	520 nm	612 nm	612 nm	730 nm	730 nm	750 nm	750 nm	790 nm	790 nm	492 nm	492 nm	520 nm	520 nm	492 nm	492 nm
-4.90072	-0.00108	-4.90006	4.72E-04	-4.90072	9.16E-04	-4.89939	0.00133	-2.89934	-4.18047	-4.89939	-2.06E-04	-4.89939	0.00341	6.51363	75	6.51363	-5.55E-03	6.51363	3.21E-04	6.51363	2.01E-04	6.51363	0.00466	0	NaN	0	NaN	0	NaN	6.51363	3.21E-04	6.51363	2.01E-04	6.51363	3.21E-04
-4.79999	-0.00108	-4.80065	4.15E-04	-4.79999	9.12E-04	-4.80065	0.00132	-2.80261	-3.22906	-4.80132	-1.96E-04	-4.80132	0.00333	6.49545	75	6.49545	-5.55E-03	6.49545	3.21E-04	6.49545	2.01E-04	6.49545	0.00466	0	7.29E+02	0	747	0	789	6.49545	3.21E-04	6.49545	2.01E-04	6.49545	3.21E-04
-4.69992	-0.00107	-4.70059	3.49E-04	-4.69992	9.09E-04	-4.69992	0.0013	-2.70053	-2.43768	-4.69992	-1.90E-04	-4.69992	0.00326	6.47733	75	6.47733	-5.55E-03	6.47733	3.21E-04	6.47733	1.61E-04	6.47733	0.00466	0	NaN	0	NaN	0	NaN	6.47733	3.21E-04	6.47733	1.61E-04	6.47733	3.21E-04
-4.59918	-0.00107	-4.59918	2.98E-04	-4.59918	9.06E-04	-4.60052	0.0013	-2.6038	-1.85324	-4.60052	-1.80E-04	-4.60052	0.00317	6.45934	64.58	6.45934	7.39E-03	6.45934	2.25E-04	6.45934	1.21E-04	6.45934	0.0084	4.24565	-5.58E-04	4.24565	-0.00151	4.24565	0.00143	6.45934	2.25E-04	6.45934	1.21E-04	6.45934	2.25E-04
-4.49911	-0.00105	-4.49978	2.22E-04	-4.49911	9.04E-04	-4.49978	0.00131	-2.5004	-1.37176	-4.50045	-1.86E-04	-4.50045	0.00317	6.44142	43.75	6.44142	3.70E-03	6.44142	3.53E-04	6.44142	1.61E-04	6.44142	0.0056	4.2407	3.25E-05	4.2407	-0.00287	4.2407	0.00747	6.44142	3.53E-04	6.44142	1.61E-04	6.44142	3.53E-04
-4.39838	-0.00103	-4.39771	1.76E-04	-4.39838	9.02E-04	-4.40104	0.00128	-2.403	-1.02592	-4.39971	-1.91E-04	-4.39971	0.00304	6.42364	100	6.42364	1.85E-03	6.42364	3.85E-04	6.42364	2.41E-04	6.42364	-9.33E-04	4.23577	-1.19E-03	4.23577	-0.00498	4.23577	0.00648	6.42364	3.85E-04	6.42364	2.41E-04	6.42364	3.85E-04
-4.29831	-9.98E-04	-4.30031	1.39E-04	-4.29831	9.00E-04	-4.30031	0.00131	-2.30026	-0.74964	-4.30031	-1.88E-04	-4.30031	0.00294	6.40592	120	6.40592	9.24E-03	6.40592	2.25E-04	6.40592	2.41E-04	6.40592	0.0084	4.23084	-1.77E-03	4.23084	0.00103	4.23084	-0.00533	6.40592	2.25E-04	6.40592	2.41E-04	6.40592	2.25E-04
-4.1969	-9.76E-04	-4.1989	7.83E-05	-4.1969	8.99E-04	-4.20091	0.00131	-2.20152	-0.5506	-4.19957	-1.59E-04	-4.19957	0.00285	6.38833	7.27E+01	6.38833	-1.85E-03	6.38833	4.17E-04	6.38833	1.21E-04	6.38833	0.00466	4.22592	3.02E-03	4.22592	0.00922	4.22592	-0.01332	6.38833	4.17E-04	6.38833	1.21E-04	6.38833	4.17E-04
-4.09884	-9.44E-04	-4.09817	5.73E-05	-4.09884	8.98E-04	-4.0995	0.00132	-2.10012	-0.39811	-4.10017	-1.87E-04	-4.10017	0.00281	6.37083	6.25E+00	6.37083	0.00E+00	6.37083	3.53E-04	6.37083	-8.05E-05	6.37083	-0.01213	4.22102	4.21E-03	4.22102	0.00542	4.22102	-0.00927	6.37083	3.53E-04	6.37083	-8.05E-05	6.37083	3.53E-04
-3.99943	-9.14E-04	-3.99943	-4.34E-06	-3.99943	8.98E-04	-4.00077	0.00129	-2.00138	-0.2882	-4.00077	-1.96E-04	-4.00077	0.00275	6.35344	-1.50E+01	6.35344	3.70E-03	6.35344	3.21E-04	6.35344	-2.41E-04	6.35344	-0.00187	4.21613	3.53E-03	4.21613	0.00124	4.21613	0.00312	6.35344	3.21E-04	6.35344	-2.41E-04	6.35344	3.21E-04
-3.89936	-8.73E-04	-3.8987	-3.35E-05	-3.89936	8.98E-04	-3.89936	0.00129	-1.89998	-0.20517	-3.90003	-1.92E-04	-3.90003	0.00269	6.33613	1.18E+01	6.33613	5.55E-03	6.33613	3.21E-04	6.33613	-1.21E-04	6.33613	0	4.21125	8.91E-06	4.21125	-5.36E-04	4.21125	0.00198	6.33613	3.21E-04	6.33613	-1.21E-04	6.33613	3.21E-04
-3.79796	-8.34E-04	-3.79729	-6.16E-05	-3.79796	8.98E-04	-3.79996	0.00131	-1.80125	-0.14616	-3.79863	-1.99E-04	-3.79863	0.0026	6.31892	5.75E+01	6.31892	5.55E-03	6.31892	2.89E-04	6.31892	-1.61E-04	6.31892	0.00373	4.20638	-2.05E-04	4.20638	0.00253	4.20638	-0.00622	6.31892	2.89E-04	6.31892	-1.61E-04	6.31892	2.89E-04
-3.69856	-7.92E-04	-3.69923	-9.65E-05	-3.69856	8.99E-04	-3.69989	0.00131	-1.69984	-0.10219	-3.69989	-1.85E-04	-3.69989	0.00255	6.30181	9.12E+01	6.30181	0.00E+00	6.30181	6.10E-04	6.30181	-2.41E-04	6.30181	0.0084	4.20152	2.09E-04	4.20152	-0.00203	4.20152	-0.00907	6.30181	6.10E-04	6.30181	-2.41E-04	6.30181	6.10E-04
-3.59982	-7.55E-04	-3.59849	-1.18E-04	-3.59982	9.00E-04	-3.60049	0.0013	-1.59977	-0.07101	-3.59982	-1.46E-04	-3.59982	0.00247	6.28478	2.31E+01	6.28478	3.70E-03	6.28478	3.53E-04	6.28478	-2.01E-04	6.28478	-0.00187	4.19668	3.69E-03	4.19668	-1.95E-04	4.19668	1.74E-04	6.28478	3.53E-04	6.28478	-2.01E-04	6.28478	3.53E-04
-3.49709	-7.09E-04	-3.49909	-1.34E-04	-3.49709	9.01E-04	-3.49909	0.0013	-1.4997	-0.04877	-3.49909	-2.05E-04	-3.49909	0.00243	6.26785	9.09E+00	6.26785	5.55E-03	6.26785	4.49E-04	6.26785	-1.21E-04	6.26785	0.0056	4.19184	2.99E-03	4.19184	-0.00316	4.19184	0.00771	6.26785	4.49E-04	6.26785	-1.21E-04	6.26785	4.49E-04
-3.39768	-6.65E-04	-3.40035	-1.46E-04	-3.39768	9.03E-04	-3.39969	0.00129	-1.39897	-0.03312	-3.39969	-1.33E-04	-3.39969	0.00239	6.25104	1.29E+01	6.25104	-5.55E-03	6.25104	3.21E-04	6.25104	-1.61E-04	6.25104	-0.00187	4.18702	1.91E-03	4.18702	-0.00308	4.18702	2.02E-06	6.25104	3.21E-04	6.25104	-1.61E-04	6.25104	3.21E-04
-3.29695	-6.25E-04	-3.29695	-1.56E-04	-3.29695	9.05E-04	-3.29895	0.00131	-1.29957	-0.02224	-3.29828	-2.00E-04	-3.29828	0.00234	6.23429	3.50E+01	6.23429	0.00E+00	6.23429	2.89E-04	6.23429	-2.41E-04	6.23429	0.0028	4.18221	1.21E-03	4.18221	-0.0024	4.18221	-0.00958	6.23429	2.89E-04	6.23429	-2.41E-04	6.23429	2.89E-04
-3.19955	-5.80E-04	-3.19755	-1.74E-04	-3.19955	9.07E-04	-3.20021	0.00129	-1.1995	-0.01431	-3.20021	-1.78E-04	-3.20021	0.00231	6.21766	1.08E+02	6.21766	1.85E-03	6.21766	3.53E-04	6.21766	-8.05E-05	6.21766	0.0056	4.1774	1.38E-03	4.1774	0.00522	4.1774	-0.00659	6.21766	3.53E-04	6.21766	-8.05E-05	6.21766	3.53E-04
-3.10014	-5.39E-04	-3.09948	-1.58E-04	-3.10014	9.10E-04	-3.09948	0.0013	-1.09876	-0.00882	-3.09948	-1.60E-04	-3.09948	0.00228	6.20109	-9.00E+00	6.20109	0.00E+00	6.20109	5.13E-04	6.20109	8.05E-05	6.20109	0.01493	4.17261	-2.05E-03	4.17261	0.00774	4.17261	-0.00104	6.20109	5.13E-04	6.20109	8.05E-05	6.20109	5.13E-04
-2.99941	-4.96E-04	-2.99874	-1.63E-04	-2.99941	9.13E-04	-3.00008	0.00131	-0.99936	-0.00515	-2.99807	-1.91E-04	-2.99807	0.00225	6.18463	4.74E+01	6.18463	0.00E+00	6.18463	2.57E-04	6.18463	2.01E-04	6.18463	0.01399	4.16784	-8.38E-04	4.16784	0.00121	4.16784	9.34E-04	6.18463	2.57E-04	6.18463	2.01E-04	6.18463	2.57E-04
-2.90001	-4.58E-04	-2.89667	-1.49E-04	-2.90001	9.16E-04	-2.89934	0.00128	-0.89996	-0.00268	-2.90201	-1.90E-04	-2.90201	0.00222	6.16826	6.92E+01	6.16826	0.00E+00	6.16826	1.28E-04	6.16826	8.05E-05	6.16826	-0.0056	4.16307	-4.92E-04	4.16307	-0.00387	4.16307	0.00348	6.16826	1.28E-04	6.16826	8.05E-05	6.16826	1.28E-04
-2.79727	-4.15E-04	-2.7986	-1.37E-04	-2.79727	9.19E-04	-2.80127	0.0013	-0.80055	-0.00103	-2.8006	-1.87E-04	-2.8006	0.00221	6.15195	4.46E+01	6.15195	5.55E-03	6.15195	5.13E-04	6.15195	-1.21E-04	6.15195	0.00466	4.15831	8.56E-05	4.15831	1.18E-04	4.15831	0.01274	6.15195	5.13E-04	6.15195	-1.21E-04	6.15195	5.13E-04
-2.70053	-3.81E-04	-2.69787	-1.34E-04	-2.70053	9.22E-04	-2.70053	0.00131	-0.70048	5.46E-05	-2.6992	-1.74E-04	-2.6992	0.00218	6.13576	7.93E+01	6.13576	1.11E-02	6.13576	2.89E-04	6.13576	-4.02E-05	6.13576	0.0084	4.15356	-8.59E-04	4.15356	0.00344	4.15356	9.74E-04	6.13576	2.89E-04	6.13576	-4.02E-05	6.13576	2.89E-04
-2.59913	-3.45E-04	-2.60047	-1.28E-04	-2.59913	9.26E-04	-2.60113	0.00131	-0.60042	7.58E-04	-2.6018	-1.86E-04	-2.6018	0.00215	6.11965	7.78E+01	6.11965	0.00E+00	6.11965	3.53E-04	6.11965	8.05E-05	6.11965	5.60E-03	4.14883	1.23E-03	4.14883	6.05E-04	4.14883	-0.01483	6.11965	3.53E-04	6.11965	8.05E-05	6.11965	3.53E-04
-2.49773	-3.06E-04	-2.4984	-8.65E-05	-2.49773	9.30E-04	-2.5004	0.00129	-0.50035	0.00119	-2.49906	-1.91E-04	-2.49906	0.00217	6.10362	8.33E+00	6.10362	1.85E-03	6.10362	2.57E-04	6.10362	0	6.10362	6.53E-03	4.1441	2.98E-03	4.1441	-0.00649	4.1441	-0.01171	6.10362	2.57E-04	6.10362	0	6.10362	2.57E-04
-2.39833	-2.68E-04	-2.39766	-7.55E-05	-2.39833	9.34E-04	-2.40099	0.00129	-0.40028	0.00143	-2.39966	-1.82E-04	-2.39966	0.00216	6.08768	-9.00E+00	6.08768	3.70E-03	6.08768	3.85E-04	6.08768	-1.21E-04	6.08768	0.0056	4.13939	-3.30E-04	4.13939	-0.00529	4.13939	0.00682	6.08768	3.85E-04	6.08768	-1.21E-04	6.08768	3.85E-04
-2.29759	-2.39E-04	-2.30226	-3.99E-05	-2.29759	9.38E-04	-2.30026	0.0013	-0.30021	0.00146	-2.30093	-1.23E-04	-2.30093	0.00218	6.07182	3.85E+01	6.07182	9.24E-03	6.07182	4.17E-04	6.07182	-2.01E-04	6.07182	0.00187	4.13469	-1.89E-03	4.13469	-8.38E-04	4.13469	0.00938	6.07182	4.17E-04	6.07182	-2.01E-04	6.07182	4.17E-04
-2.19819	-1.96E-04	-2.19752	-2.82E-06	-2.19819	9.42E-04	-2.20152	0.0013	-0.20014	-0.00109	-2.19885	-1.97E-04	-2.19885	0.00217	6.05608	1.05E+02	6.05608	-1.85E-03	6.05608	4.81E-04	6.05608	-1.21E-04	6.05608	0.00933	4.13	9.55E-04	4.13	0.00277	4.13	0.00121	6.05608	4.81E-04	6.05608	-1.21E-04	6.05608	4.81E-04
-2.09945	-1.70E-04	-2.10079	1.40E-05	-2.09945	9.46E-04	-2.10012	0.0013	-0.10007	-0.02518	-2.10012	-2.08E-04	-2.10012	0.00219	6.04038	4.82E+01	6.04038	3.70E-03	6.04038	3.53E-04	6.04038	-1.21E-04	6.04038	0.00746	4.12532	5.23E-03	4.12532	0.00445	4.12532	0.00575	6.04038	3.53E-04	6.04038	-1.21E-04	6.04038	3.53E-04
-2.00205	-1.46E-04	-1.99872	4.14E-05	-2.00205	9.50E-04	-2.00005	0.00129	0	-0.05972	-2.00005	-2.06E-04	-2.00005	0.00217	6.02477	1.10E+03	6.02477	3.70E-03	6.02477	3.53E-04	6.02477	-1.21E-04	6.02477	0.00653	4.12064	-5.58E-04	4.12064	0.00574	4.12064	0.00934	6.02477	3.53E-04	6.02477	-1.21E-04	6.02477	3.53E-04
-1.89731	-1.12E-04	-1.89931	8.03E-05	-1.89731	9.48E-04	-1.90132	0.00128	0.10007	-0.02863	-1.89998	-2.10E-04	-1.89998	0.0022	6.00927	1.00E+02	6.00927	5.55E-03	6.00927	2.25E-04	6.00927	-8.05E-05	6.00927	0.00466	4.11598	-3.90E-03	4.11598	0.00207	4.11598	0.0086	6.00927	2.25E-04	6.00927	-8.05E-05	6.00927	2.25E-04
-1.80191	-9.22E-05	-1.80125	1.16E-04	-1.80191	9.58E-04	-1.79991	0.00128	0.20014	-0.00259	-1.79991	-1.93E-04	-1.79991	0.0022	5.99381	3.33E+01	5.99381	1.85E-03	5.99381	3.53E-04	5.99381	8.05E-05	5.99381	0.00746	4.11133	-1.63E-03	4.11133	-0.0056	4.11133	-0.00221	5.99381	3.53E-04	5.99381	8.05E-05	5.99381	3.53E-04
-1.69717	-6.00E-05	-1.69918	1.48E-04	-1.69717	9.64E-04	-1.70051	0.00127	0.30021	5.94E-04	-1.69918	-1.94E-04	-1.69918	0.00223	5.97847	6.00E+01	5.97847	-5.55E-03	5.97847	4.81E-04	5.97847	1.21E-04	5.97847	0.0056	4.1067	-2.37E-03	4.1067	-0.00326	4.1067	-0.00855	5.97847	4.81E-04	5.97847	1.21E-04	5.97847	4.81E-04
-1.59911	-3.99E-05	-1.60244	1.83E-04	-1.59911	9.53E-04	-1.59977	0.00129	0.40028	6.83E-04	-1.59977	-1.63E-04	-1.59977	0.00225	5.96317	-9.00E+00	5.96317	1.11E-02	5.96317	3.53E-04	5.96317	-4.02E-05	5.96317	4.66E-03	4.10207	-4.88E-03	4.10207	5.47E-04	4.10207	-0.00793	5.96317	3.53E-04	5.96317	-4.02E-05	5.96317	3.53E-04
-1.50171	-2.21E-05	-1.50037	2.21E-04	-1.50171	9.70E-04	-1.50104	0.00128	0.50035	7.01E-04	-1.4997	-9.05E-05	-1.4997	0.00224	5.94798	2.90E+01	5.94798	-1.85E-03	5.94798	5.13E-04	5.94798	-4.02E-05	5.94798	9.33E-04	4.09745	-1.12E-04	4.09745	0.0044	4.09745	0.00305	5.94798	5.13E-04	5.94798	-4.02E-05	5.94798	5.13E-04
-1.39897	-3.40E-06	-1.39963	2.56E-04	-1.39897	9.72E-04	-1.39963	0.00126	0.60108	7.26E-04	-1.39963	1.16E-04	-1.39963	0.00221	5.93287	6.25E+01	5.93287	1.11E-02	5.93287	5.46E-04	5.93287	-8.05E-05	5.93287	8.40E-03	4.09284	5.23E-03	4.09284	0.00202	4.09284	0.00505	5.93287	5.46E-04	5.93287	-8.05E-05	5.93287	5.46E-04
-1.29957	1.76E-05	-1.30023	2.99E-04	-1.29957	9.80E-04	-1.30023	0.00125	0.70048	7.29E-04	-1.29957	2.41E-04	-1.29957	0.00227	5.91784	1.84E+01	5.91784	9.24E-03	5.91784	4.49E-04	5.91784	-2.82E-04	5.91784	4.66E-03	4.08825	3.18E-03	4.08825	-2.16E-04	4.08825	-7.74E-04	5.91784	4.49E-04	5.91784	-2.82E-04	5.91784	4.49E-04
-1.20216	3.65E-05	-1.2015	3.47E-04	-1.20216	9.69E-04	-1.1995	0.00125	0.80055	7.33E-04	-1.1995	-1.59E-05	-1.1995	0.00235	5.90288	8.00E+01	5.90288	0.00E+00	5.90288	4.49E-04	5.90288	-3.22E-04	5.90288	1.40E-02	4.08366	2.33E-03	4.08366	-0.00472	4.08366	-0.00265	5.90288	4.49E-04	5.90288	-3.22E-04	5.90288	4.49E-04
-1.09943	7.38E-05	-1.09609	3.87E-04	-1.09943	9.68E-04	-1.10143	0.00126	0.90062	7.31E-04	-1.10009	-9.21E-05	-1.10009	0.00236	5.888	0.00E+00	5.888	0.00E+00	5.888	2.25E-04	5.888	-8.05E-05	5.888	5.60E-03	4.07908	2.24E-03	4.07908	-0.00527	4.07908	0.00246	5.888	2.25E-04	5.888	-8.05E-05	5.888	2.25E-04
-0.99802	2.39E-06	-0.99936	4.33E-04	-0.99802	9.86E-04	-0.99936	0.00126	0.99936	7.17E-04	-0.99936	-9.29E-05	-0.99936	0.00243	5.87319	3.20E+01	5.87319	5.55E-03	5.87319	4.17E-04	5.87319	-4.02E-05	5.87319	1.68E-02	4.07452	5.75E-04	4.07452	-0.00105	4.07452	0.00614	5.87319	4.17E-04	5.87319	-4.02E-05	5.87319	4.17E-04
-0.90129	6.09E-05	-0.89996	4.53E-04	-0.90129	9.84E-04	-0.90196	0.00124	1.09943	7.54E-04	-0.90062	-1.22E-04	-0.90062	0.00244	5.85845	1.35E+02	5.85845	-3.70E-03	5.85845	5.46E-04	5.85845	-1.61E-04	5.85845	-1.87E-03	4.06996	-1.28E-03	4.06996	-0.00125	4.06996	0.00381	5.85845	5.46E-04	5.85845	-1.61E-04	5.85845	5.46E-04
-0.79989	6.66E-05	-0.79989	4.91E-04	-0.79989	9.78E-04	-0.80055	0.00123	1.1995	7.92E-04	-0.80055	-1.49E-04	-0.80055	0.0025	5.84379	4.76E+00	5.84379	-5.55E-03	5.84379	3.85E-04	5.84379	-1.61E-04	5.84379	4.66E-03	4.06542	1.10E-03	4.06542	-0.00281	4.06542	0.00379	5.84379	3.85E-04	5.84379	-1.61E-04	5.84379	3.85E-04
-0.69982	8.15E-05	-0.70315	5.31E-04	-0.69982	9.87E-04	-0.70182	0.00124	1.29957	7.92E-04	-0.70048	-1.24E-04	-0.70048	0.00252	5.8292	-4.00E+00	5.8292	7.39E-03	5.8292	3.53E-04	5.8292	-8.05E-05	5.8292	7.46E-03	4.06088	3.34E-03	4.06088	-0.00568	4.06088	0.00343	5.8292	3.53E-04	5.8292	-8.05E-05	5.8292	3.53E-04
-0.60308	9.05E-05	-0.59908	5.61E-04	-0.60308	9.89E-04	-0.60042	0.00123	1.39963	7.96E-04	-0.59975	-1.20E-04	-0.59975	0.00256	5.81472	4.32E+01	5.81472	3.70E-03	5.81472	2.89E-04	5.81472	-4.02E-05	5.81472	8.40E-03	4.05636	1.18E-03	4.05636	-0.00233	4.05636	0.00447	5.81472	2.89E-04	5.81472	-4.02E-05	5.81472	2.89E-04
-0.50301	9.40E-05	-0.49901	5.93E-04	-0.50301	9.82E-04	-0.50168	0.00122	1.4997	7.90E-04	-0.50035	-1.28E-04	-0.50035	0.0026	5.80027	0.00E+00	5.80027	0.00E+00	5.80027	2.25E-04	5.80027	4.02E-05	5.80027	3.73E-03	4.05184	-8.38E-04	4.05184	-0.00332	4.05184	9.16E-04	5.80027	2.25E-04	5.80027	4.02E-05	5.80027	2.25E-04
-0.40028	1.01E-04	-0.39961	6.32E-04	-0.40028	9.80E-04	-0.40028	0.00123	1.59977	8.07E-04	-0.40028	-4.67E-05	-0.40028	0.00272	5.78593	6.00E+01	5.78593	-3.70E-03	5.78593	3.21E-04	5.78593	2.41E-04	5.78593	1.12E-02	4.04734	-8.58E-04	4.04734	-0.00359	4.04734	0.00101	5.78593	3.21E-04	5.78593	2.41E-04	5.78593	3.21E-04
-0.29754	1.13E-04	-0.30154	6.71E-04	-0.29754	9.92E-04	-0.30154	0.00121	1.69984	8.00E-04	-0.29887	4.84E-04	-0.29887	0.00439	5.77163	-8.00E+00	5.77163	3.70E-03	5.77163	2.89E-04	5.77163	3.62E-04	5.77163	4.66E-03	4.04285	3.46E-04	4.04285	-0.00171	4.04285	-0.00336	5.77163	2.89E-04	5.77163	3.62E-04	5.77163	2.89E-04
-0.19947	1.22E-04	-0.20014	7.08E-04	-0.19947	0.00104	-0.20014	0.00112	1.79991	8.01E-04	-0.1988	0.0029	-0.1988	0.00974	5.75743	-6.00E+00	5.75743	3.70E-03	5.75743	3.53E-04	5.75743	2.01E-04	5.75743	1.40E-02	4.03836	7.80E-04	4.03836	0.00208	4.03836	-0.00581	5.75743	3.53E-04	5.75743	2.01E-04	5.75743	3.53E-04
-0.1014	1.99E-04	-0.10074	0.00102	-0.1014	0.00223	-0.10074	-0.00445	1.89998	7.99E-04	-0.10007	0.01136	-0.10007	-0.00953	5.74329	3.75E+01	5.74329	0.00E+00	5.74329	4.17E-04	5.74329	4.02E-05	5.74329	1.40E-02	4.03389	-0.00233	4.03389	0.00288	4.03389	-0.00351	5.74329	4.17E-04	5.74329	4.02E-05	5.74329	4.17E-04
0.00267	0.00556	6.67E-04	0.02581	0.00267	0.04436	0	-0.02524	2.00005	7.92E-04	0.00133	0.02004	0.00133	-0.05475	5.7292	3.33E+01	5.7292	0.01109	5.7292	4.81E-04	5.7292	8.05E-05	5.7292	1.49E-02	4.02942	7.39E-05	4.02942	-0.00261	4.02942	0.00638	5.7292	4.81E-04	5.7292	8.05E-05	5.7292	4.81E-04
0.0974	-0.00477	0.0974	-0.01034	0.0974	-0.01983	0.09873	0.00348	2.10012	7.94E-04	0.0994	0.01315	0.0994	-0.00992	5.71521	6.25	5.72E+00	0	5.71521	2.89E-04	5.71521	8.05E-05	5.71521	5.60E-03	4.02497	0.00157	4.02497	-0.00322	4.02497	0.0083	5.71521	2.89E-04	5.71521	8.05E-05	5.71521	2.89E-04
0.20214	-8.32E-04	0.1988	-0.00997	0.20214	-0.00572	0.20014	0.00259	2.20019	7.89E-04	0.20014	0.00288	0.20014	7.78E-04	5.70128	28.57	5.70128	0.0037	5.70128	3.53E-04	5.70128	8.05E-05	5.70128	0.00E+00	4.02053	0.00199	4.02053	0.00222	4.02053	0.01244	5.70128	3.53E-04	5.70128	8.05E-05	5.70128	3.53E-04
0.30087	-1.88E-04	0.30021	-4.59E-04	0.30087	-3.19E-04	0.29887	-8.49E-05	2.30026	7.99E-04	0.30021	0.00152	0.30021	9.25E-04	5.68742	7.50E+01	5.68742	-0.00924	5.68742	4.49E-04	5.68742	2.01E-04	5.68742	1.03E-02	4.01609	-0.00104	4.01609	2.54E-03	4.01609	0.00715	5.68742	4.49E-04	5.68742	2.01E-04	5.68742	4.49E-04
0.40228	-3.20E-05	0.40094	3.09E-04	0.40228	4.02E-04	0.40028	-8.73E-05	2.40033	7.90E-04	0.40161	0.00161	0.40161	7.65E-04	5.67363	0.00E+00	5.67363	-1.11E-02	5.67363	4.49E-04	5.67363	2.82E-04	5.67363	-8.40E-03	4.01167	9.19E-04	4.01167	9.16E-04	4.01167	0.00339	5.67363	4.49E-04	5.67363	2.82E-04	5.67363	4.49E-04
0.50101	-2.27E-06	0.49901	3.41E-04	0.50101	3.95E-04	0.49968	-2.78E-05	2.5004	7.97E-04	0.49968	0.0018	0.49968	3.03E-04	5.6599	-2.00E+00	5.6599	5.55E-03	5.6599	4.49E-04	5.6599	2.41E-04	5.6599	1.12E-02	4.00725	0.00402	4.00725	-4.47E-04	4.00725	-0.00107	5.6599	4.49E-04	5.6599	2.41E-04	5.6599	4.49E-04
0.59975	6.58E-05	0.59975	4.55E-04	0.59975	4.81E-04	0.60042	-5.36E-05	2.60113	8.02E-04	0.60042	0.00181	0.60042	4.38E-04	5.64627	-3.00E+00	5.64627	1.85E-03	5.64627	4.17E-04	5.64627	1.21E-04	5.64627	1.77E-02	4.00285	2.13E-04	4.00285	-6.54E-04	4.00285	0.00141	5.64627	4.17E-04	5.64627	1.21E-04	5.64627	4.17E-04
0.69982	3.47E-05	0.70115	2.03E-04	0.69982	2.81E-05	0.69915	2.71E-04	2.70053	7.96E-04	0.70048	0.00157	0.70048	6.96E-04	5.63268	1.00E+02	5.63268	1.85E-03	5.63268	2.57E-04	5.63268	8.05E-05	5.63268	4.66E-03	3.99845	-7.01E-04	3.99845	-3.22E-03	3.99845	3.85E-04	5.63268	2.57E-04	5.63268	8.05E-05	5.63268	2.57E-04
0.80122	8.77E-05	0.80256	3.04E-04	0.80122	2.65E-04	0.80055	2.86E-04	2.8006	8.02E-04	0.80055	0.00139	0.80055	8.68E-04	5.61915	1.30E+02	5.61915	0.00E+00	5.61915	5.13E-04	5.61915	1.21E-04	5.61915	-1.87E-03	3.99407	-8.16E-04	3.99407	-2.43E-03	3.99407	0.00143	5.61915	5.13E-04	5.61915	1.21E-04	5.61915	5.13E-04
0.90129	5.47E-05	0.90129	2.42E-04	0.90129	2.27E-04	0.89996	3.79E-04	2.89934	7.97E-04	0.90062	0.00123	0.90062	0.00104	5.60571	1.40E+02	5.60571	1.85E-03	5.60571	7.38E-04	5.60571	2.41E-04	5.60571	-1.87E-03	3.98969	0.00121	3.98969	-5.50E-03	3.98969	0.00875	5.60571	7.38E-04	5.60571	2.41E-04	5.60571	7.38E-04
0.99936	4.03E-05	0.99869	3.53E-04	0.99936	3.75E-04	0.99936	4.17E-04	2.99941	7.96E-04	0.99936	0.00116	0.99936	0.00104	5.59231	3.94E+01	5.59231	-5.55E-03	5.59231	3.21E-04	5.59231	2.01E-04	5.59231	8.40E-03	3.98533	-0.00254	3.98533	-0.00503	3.98533	0.00341	5.59231	3.21E-04	5.59231	2.01E-04	5.59231	3.21E-04
1.10009	-1.37E-05	1.09943	1.77E-04	1.10009	2.89E-04	1.09809	4.62E-04	3.09948	7.99E-04	1.09943	0.00115	1.09943	0.00105	5.579	5.39E+01	5.579	1.66E-02	5.579	3.21E-04	5.579	1.61E-04	5.579	9.33E-03	3.98097	-0.00329	3.98097	-0.00319	3.98097	0.00219	5.579	3.21E-04	5.579	1.61E-04	5.579	3.21E-04
1.2015	-1.25E-05	1.19883	2.96E-04	1.2015	4.41E-04	1.1995	5.29E-04	3.19955	7.99E-04	1.1995	0.0011	1.1995	0.00122	5.56575	2.43E+01	5.56575	3.70E-03	5.56575	3.53E-04	5.56575	1.21E-04	5.56575	1.49E-02	3.97662	-0.00358	3.97662	0.00211	3.97662	0.00694	5.56575	3.53E-04	5.56575	1.21E-04	5.56575	3.53E-04
1.30023	-1.50E-05	1.29957	2.48E-04	1.30023	4.19E-04	1.29823	5.55E-04	3.29962	7.92E-04	1.29957	0.00106	1.29957	0.00124	5.55255	4.52E+01	5.55255	3.70E-03	5.55255	3.53E-04	5.55255	2.01E-04	5.55255	9.33E-03	3.97228	2.30E-04	3.97228	7.01E-04	3.97228	0.01229	5.55255	3.53E-04	5.55255	2.01E-04	5.55255	3.53E-04
1.39963	1.35E-05	1.39963	2.57E-04	1.39963	4.21E-04	1.39963	5.75E-04	3.39969	7.95E-04	1.39963	0.00104	1.39963	0.00118	5.53942	5.76E+01	5.53942	5.55E-03	5.53942	3.53E-04	5.53942	2.41E-04	5.53942	2.80E-03	3.96796	-3.79E-04	3.96796	-0.00128	3.96796	0.00395	5.53942	3.53E-04	5.53942	2.41E-04	5.53942	3.53E-04
1.50304	4.52E-05	1.50171	2.19E-04	1.50304	3.56E-04	1.49904	6.06E-04	3.49975	8.08E-04	1.4997	0.00104	1.4997	0.00121	5.52636	2.73E+01	5.52636	3.70E-03	5.52636	3.85E-04	5.52636	0.00E+00	5.52636	8.40E-03	3.96364	-0.00114	3.96364	-0.009	3.96364	0.00547	5.52636	3.85E-04	5.52636	0.00E+00	5.52636	3.85E-04
1.59911	6.86E-05	1.59977	1.94E-04	1.59911	2.92E-04	1.59977	6.01E-04	3.59982	8.08E-04	1.59977	0.00105	1.59977	0.0012	5.51337	7.24E+01	5.51337	7.39E-03	5.51337	3.85E-04	5.51337	-1.61E-04	5.51337	5.60E-03	3.95933	7.27E-04	3.95933	-0.00667	3.95933	9.25E-04	5.51337	3.85E-04	5.51337	-1.61E-04	5.51337	3.85E-04
1.70051	7.15E-05	1.70051	2.11E-04	1.70051	2.90E-04	1.69918	6.00E-04	3.69989	8.12E-04	1.69984	0.00102	1.69984	0.0012	5.50043	4.67E+01	5.50043	7.39E-03	5.50043	0.00E+00	5.50043	-2.82E-04	5.50043	1.12E-02	3.95503	0.00425	3.95503	-4.92E-04	3.95503	0.00273	5.50043	0.00E+00	5.50043	-2.82E-04	5.50043	0.00E+00
1.80058	5.67E-05	1.80058	2.30E-04	1.80058	3.29E-04	1.79991	6.00E-04	3.79996	8.05E-04	1.79991	0.00102	1.79991	0.0012	5.48755	0.00E+00	5.48755	-5.55E-03	5.48755	3.53E-04	5.48755	-3.22E-04	5.48755	1.12E-02	3.95074	0.00238	3.95074	0.00143	3.95074	-0.00316	5.48755	3.53E-04	5.48755	-3.22E-04	5.48755	3.53E-04
1.89998	2.32E-05	1.90265	2.46E-04	1.89998	3.97E-04	1.89798	5.64E-04	3.90003	7.97E-04	1.90065	0.00103	1.90065	0.00116	5.47473	6.90E+01	5.47473	-1.85E-03	5.47473	2.25E-04	5.47473	-8.05E-05	5.47473	1.49E-02	3.94646	9.83E-04	3.94646	0.00265	3.94646	-0.00143	5.47473	2.25E-04	5.47473	-8.05E-05	5.47473	2.25E-04
1.99872	-4.56E-06	2.00339	2.78E-04	1.99872	4.45E-04	2.00005	5.69E-04	4.00077	7.96E-04	2.00005	0.00103	2.00005	0.00118	5.462	6.50E+01	5.462	-1.85E-03	5.462	2.57E-04	5.462	-8.05E-05	5.462	2.80E-03	3.94219	0.00141	3.94219	0.00667	3.94219	-0.00621	5.462	2.57E-04	5.462	-8.05E-05	5.462	2.57E-04
2.10145	-2.84E-05	2.09945	2.67E-04	2.10145	4.68E-04	2.09945	5.72E-04	4.10017	8.00E-04	2.10145	0.00101	2.10145	0.00118	5.4493	4.44E+01	5.4493	-1.85E-03	5.4493	2.89E-04	5.4493	-1.61E-04	5.4493	-9.33E-04	3.93793	0.00477	3.93793	0.00761	3.93793	0.00214	5.4493	2.89E-04	5.4493	-1.61E-04	5.4493	2.89E-04
2.20219	-2.82E-05	2.20152	2.60E-04	2.20219	4.56E-04	2.20019	6.05E-04	4.20024	8.00E-04	2.20019	0.00103	2.20019	0.0012	5.43667	8.33E+01	5.43667	9.24E-03	5.43667	4.81E-04	5.43667	-4.02E-05	5.43667	1.21E-02	3.93368	0.00682	3.93368	-2.16E-04	3.93368	0.00389	5.43667	4.81E-04	5.43667	-4.02E-05	5.43667	4.81E-04
2.30093	-9.52E-06	2.30026	2.33E-04	2.30093	4.42E-04	2.29892	6.09E-04	4.29831	8.08E-04	2.30026	0.00101	2.30026	0.00124	5.42411	5.00E+02	5.42411	1.11E-02	5.42411	3.53E-04	5.42411	0.00E+00	5.42411	6.53E-03	3.92943	0.01088	3.92943	-0.00346	3.92943	-2.12E-04	5.42411	3.53E-04	5.42411	0.00E+00	5.42411	3.53E-04
2.39899	1.78E-05	2.40099	1.67E-04	2.39899	3.64E-04	2.40033	6.37E-04	4.40038	7.91E-04	2.40033	0.00102	2.40033	0.00128	5.41159	0.00E+00	5.41159	7.39E-03	5.41159	7.06E-04	5.41159	-2.01E-04	5.41159	1.31E-02	3.9252	0.00988	3.9252	2.35E-04	3.9252	-4.15E-04	5.41159	7.06E-04	5.41159	-2.01E-04	5.41159	7.06E-04
2.5024	3.56E-05	2.50106	1.64E-04	2.5024	3.45E-04	2.49906	6.33E-04	4.49711	8.00E-04	2.5004	9.87E-04	2.5004	0.00123	5.39914	1.38E+02	5.39914	7.39E-03	5.39914	3.21E-04	5.39914	-2.41E-04	5.39914	1.40E-02	3.92097	0.00392	3.92097	0.0052	3.92097	-0.00147	5.39914	3.21E-04	5.39914	-2.41E-04	5.39914	3.21E-04
2.60113	4.44E-05	2.6018	1.69E-04	2.60113	3.41E-04	2.60047	6.09E-04	4.60052	8.09E-04	2.60047	9.93E-04	2.60047	0.0012	5.38676	1.36E+01	5.38676	-3.70E-03	5.38676	4.49E-04	5.38676	-1.61E-04	5.38676	9.33E-03	3.91676	-1.60E-03	3.91676	0.00148	3.91676	-0.00634	5.38676	4.49E-04	5.38676	-1.61E-04	5.38676	4.49E-04
2.70187	3.75E-05	2.70187	1.75E-04	2.70187	3.45E-04	2.69853	5.97E-04	4.69792	8.11E-04	2.70053	0.001	2.70053	0.00118	5.37441	7.33E+01	5.37441	0.00E+00	5.37441	4.49E-04	5.37441	4.02E-05	5.37441	8.40E-03	3.91255	-3.05E-03	3.91255	-0.00652	3.91255	-0.01191	5.37441	4.49E-04	5.37441	4.02E-05	5.37441	4.49E-04
2.80127	1.93E-05	2.80127	2.08E-04	2.80127	3.72E-04	2.8006	5.93E-04	4.80065	8.08E-04	2.8006	9.89E-04	2.8006	0.00116	5.36214	-4.00E+00	5.36214	9.24E-03	5.36214	6.42E-04	5.36214	8.05E-05	5.36214	6.53E-03	3.90835	-9.36E-04	3.90835	-0.00653	3.90835	-0.00508	5.36214	6.42E-04	5.36214	8.05E-05	5.36214	6.42E-04
2.90001	-1.29E-05	2.89734	2.32E-04	2.90001	4.29E-04	2.898	5.70E-04	4.89672	8.13E-04	2.89934	0.00101	2.89934	0.00114	5.34992	3.85E+01	5.34992	1.29E-02	5.34992	3.53E-04	5.34992	0.00E+00	5.34992	-1.87E-03	3.90417	-3.74E-03	3.90417	-0.00203	3.90417	0.00157	5.34992	3.53E-04	5.34992	0.00E+00	5.34992	3.53E-04
2.99741	-3.71E-05	3.00008	2.31E-04	2.99741	4.63E-04	2.99941	5.71E-04	4.99946	8.11E-04	2.99941	9.98E-04	2.99941	0.00118	5.33776	1.18E+01	5.33776	0.00E+00	5.33776	4.17E-04	5.33776	-2.01E-04	5.33776	1.87E-03	3.89999	-0.00401	3.89999	0.00426	3.89999	0.00405	5.33776	4.17E-04	5.33776	-2.01E-04	5.33776	4.17E-04
3.10281	-4.08E-05	3.09748	2.21E-04	3.10281	4.57E-04	3.09748	5.74E-04	5.09686	8.07E-04	3.10081	9.97E-04	3.10081	0.00119	5.32566	2.83E+01	5.32566	1.11E-02	5.32566	5.46E-04	5.32566	-1.61E-04	5.32566	7.46E-03	3.89582	-2.54E-03	3.89582	0.00447	3.89582	0.0042	5.32566	5.46E-04	5.32566	-1.61E-04	5.32566	5.46E-04
3.19755	-3.08E-05	3.19821	1.95E-04	3.19755	4.29E-04	3.19955	6.11E-04	5.1996	8.06E-04	3.19755	9.79E-04	3.19755	0.00122	5.31361	-5.00E+00	5.31361	-1.11E-02	5.31361	3.85E-04	5.31361	8.05E-05	5.31361	5.60E-03	3.89166	-9.20E-04	3.89166	-7.69E-04	3.89166	0.00196	5.31361	3.85E-04	5.31361	8.05E-05	5.31361	3.85E-04
3.30028	-4.82E-06	3.30028	1.61E-04	3.30028	3.82E-04	3.29962	6.22E-04	5.29833	8.11E-04	3.29962	9.79E-04	3.29962	0.00124	5.30164	4.71E+01	5.30164	-7.39E-03	5.30164	2.89E-04	5.30164	1.61E-04	5.30164	4.66E-03	3.8875	-1.14E-03	3.8875	-0.00634	3.8875	0.00691	5.30164	2.89E-04	5.30164	1.61E-04	5.30164	2.89E-04
3.39702	2.03E-05	3.40235	1.62E-04	3.39702	3.57E-04	3.39969	6.13E-04	5.39974	8.10E-04	3.39969	0.001	3.39969	0.00124	5.2897	5.68E+01	5.2897	3.70E-03	5.2897	2.89E-04	5.2897	2.41E-04	5.2897	-9.33E-04	3.88336	-3.57E-03	3.88336	-0.00434	3.88336	0.01635	5.2897	2.89E-04	5.2897	2.41E-04	5.2897	2.89E-04
3.49909	3.35E-05	3.50176	1.56E-04	3.49909	3.48E-04	3.49975	6.38E-04	5.49714	8.06E-04	3.49975	9.83E-04	3.49975	0.00123	5.27781	-4.00E+00	5.27781	0.00E+00	5.27781	4.49E-04	5.27781	2.01E-04	5.27781	2.80E-03	3.87923	-0.00327	3.87923	-6.61E-04	3.87923	0.00907	5.27781	4.49E-04	5.27781	2.01E-04	5.27781	4.49E-04
3.60049	3.64E-05	3.59982	1.74E-04	3.60049	3.27E-04	3.59982	6.07E-04	5.59987	8.20E-04	3.59982	9.84E-04	3.59982	0.00119	5.266	1.43E+01	5.266	9.24E-03	5.266	5.13E-04	5.266	0.00E+00	5.266	9.33E-03	3.8751	-1.51E-03	3.8751	-0.0015	3.8751	-0.00123	5.266	5.13E-04	5.266	0.00E+00	5.266	5.13E-04
3.70056	1.78E-05	3.69856	2.03E-04	3.70056	3.72E-04	3.69856	6.03E-04	5.69794	8.19E-04	3.69989	0.00101	3.69989	0.0012	5.25422	2.43E+01	5.25422	-5.55E-03	5.25422	4.49E-04	5.25422	-8.05E-05	5.25422	0.00E+00	3.87098	1.72E-03	3.87098	5.25E-04	3.87098	0.00129	5.25422	4.49E-04	5.25422	-8.05E-05	5.25422	4.49E-04
3.79796	-1.49E-05	3.80063	2.30E-04	3.79796	4.27E-04	3.79996	6.09E-04	5.80001	8.20E-04	3.79796	9.94E-04	3.79796	0.00116	5.24251	0.00E+00	5.24251	1.85E-03	5.24251	4.17E-04	5.24251	-1.21E-04	5.24251	2.80E-03	3.86688	0.00313	3.86688	0.00584	3.86688	0.00603	5.24251	4.17E-04	5.24251	-1.21E-04	5.24251	4.17E-04
3.90203	-3.07E-05	3.9007	2.37E-04	3.90203	4.55E-04	3.8987	5.72E-04	5.89741	8.11E-04	3.90003	0.001	3.90003	0.00115	5.23083	-8.00E+00	5.23083	0.00E+00	5.23083	2.89E-04	5.23083	-4.02E-05	5.23083	1.87E-03	3.86278	2.37E-03	3.86278	0.00954	3.86278	-0.01136	5.23083	2.89E-04	5.23083	-4.02E-05	5.23083	2.89E-04
4.00277	-3.89E-05	4.0001	2.32E-04	4.00277	4.51E-04	4.0001	5.62E-04	6.00015	8.07E-04	4.0001	9.55E-04	4.0001	0.00117	5.21923	8.00E+01	5.21923	0.00E+00	5.21923	0.00E+00	5.21923	0.00E+00	5.21923	9.33E-04	3.85869	0.0011	3.85869	0.00802	3.85869	-0.0086	5.21923	0.00E+00	5.21923	0.00E+00	5.21923	0.00E+00
4.10284	-3.15E-05	4.10017	2.10E-04	4.10284	4.51E-04	4.0995	5.83E-04	6.09955	8.15E-04	4.10017	0.00101	4.10017	0.00123	5.20768	-9.00E+00	5.20768	1.29E-02	5.20768	1.93E-04	5.20768	4.02E-05	5.20768	-1.87E-03	3.85461	-2.03E-03	3.85461	2.00E-04	3.85461	0.00717	5.20768	1.93E-04	5.20768	4.02E-05	5.20768	1.93E-04
4.20091	-1.60E-05	4.20357	1.99E-04	4.20091	4.11E-04	4.20024	5.99E-04	6.20029	8.12E-04	4.20091	9.95E-04	4.20091	0.00124	5.19618	2.86E+00	5.19618	0.00E+00	5.19618	2.25E-04	5.19618	2.82E-04	5.19618	1.21E-02	3.85053	-0.00442	3.85053	-0.00243	3.85053	0.01482	5.19618	2.25E-04	5.19618	2.82E-04	5.19618	2.25E-04
4.30031	7.72E-06	4.29897	1.69E-04	4.30031	3.58E-04	4.29964	6.03E-04	6.29969	8.19E-04	4.30098	9.97E-04	4.30098	0.00125	5.18473	5.96E+01	5.18473	9.24E-03	5.18473	3.53E-04	5.18473	4.43E-04	5.18473	2.15E-02	3.84647	3.41E-04	3.84647	-0.00253	3.84647	0.00565	5.18473	3.53E-04	5.18473	4.43E-04	5.18473	3.53E-04
4.40171	2.95E-05	4.40305	1.63E-04	4.40171	3.46E-04	4.40038	6.22E-04	6.40043	8.18E-04	4.40038	1.00E-03	4.40038	0.00121	5.17333	1.14E+02	5.17333	0.00E+00	5.17333	2.89E-04	5.17333	2.82E-04	5.17333	9.33E-04	3.84241	4.58E-03	3.84241	-0.00134	3.84241	0.00779	5.17333	2.89E-04	5.17333	2.82E-04	5.17333	2.89E-04
4.50111	2.95E-05	4.50312	1.75E-04	4.50111	3.25E-04	4.49911	6.26E-04	6.4985	8.04E-04	4.50045	0.00102	4.50045	0.00118	5.16198	1.88E+01	5.16198	3.70E-03	5.16198	2.57E-04	5.16198	4.02E-05	5.16198	7.46E-03	3.83837	4.84E-03	3.83837	-0.00576	3.83837	0.00141	5.16198	2.57E-04	5.16198	4.02E-05	5.16198	2.57E-04
4.59785	1.90E-05	4.60318	2.14E-04	4.59785	3.57E-04	4.60052	6.07E-04	6.60057	7.90E-04	4.60118	9.80E-04	4.60118	0.00118	5.15068	2.86E+01	5.15068	0.00E+00	5.15068	2.89E-04	5.15068	-4.02E-05	5.15068	9.33E-04	3.83433	0.00434	3.83433	-0.0066	3.83433	-0.00148	5.15068	2.89E-04	5.15068	-4.02E-05	5.15068	2.89E-04
4.70059	1.12E-05	4.70259	2.43E-04	4.70059	3.98E-04	4.69925	5.70E-04	6.69863	8.17E-04	4.70059	0.00102	4.70059	0.00116	5.13943	1.19E+02	5.13943	-5.55E-03	5.13943	2.25E-04	5.13943	4.02E-05	5.13943	6.53E-03	3.8303	3.70E-03	3.8303	-0.00333	3.8303	-6.29E-04	5.13943	2.25E-04	5.13943	4.02E-05	5.13943	2.25E-04
4.80132	-1.62E-05	4.80399	2.58E-04	4.80132	4.55E-04	4.80065	5.75E-04	6.79937	8.08E-04	4.80065	0.00101	4.80065	0.00113	5.12823	-2.20E+01	5.12823	-5.55E-03	5.12823	2.25E-04	5.12823	4.02E-05	5.12823	9.33E-04	3.82628	7.59E-04	3.82628	0.00695	3.82628	0.00498	5.12823	2.25E-04	5.12823	4.02E-05	5.12823	2.25E-04
4.90139	-3.11E-05	4.90339	2.53E-04	4.90139	4.82E-04	4.89939	5.97E-04	6.89811	8.05E-04	4.89939	9.99E-04	4.89939	0.00115	5.11709	4.78E+01	5.11709	0.00E+00	5.11709	3.53E-04	5.11709	-4.02E-05	5.11709	4.66E-03	3.82227	-1.57E-05	3.82227	0.00873	3.82227	0.00537	5.11709	3.53E-04	5.11709	-4.02E-05	5.11709	3.53E-04
5.00146	-3.58E-05	5.00213	2.29E-04	5.00146	4.78E-04	4.99946	5.90E-04	6.99951	8.06E-04	4.99946	0.00101	4.99946	0.0012	5.10599	4.06E+01	5.10599	-3.70E-03	5.10599	4.17E-04	5.10599	-4.02E-05	5.10599	1.49E-02	3.81826	1.76E-03	3.81826	0.00374	3.81826	0.00683	5.10599	4.17E-04	5.10599	-4.02E-05	5.10599	4.17E-04
5.10086	-3.07E-05	5.1002	2.12E-04	5.10086	4.58E-04	5.09886	6.26E-04	7.09758	8.14E-04	5.09953	9.89E-04	5.09953	0.00122	5.09496	5.33E+01	5.09496	-3.70E-03	5.09496	3.53E-04	5.09496	0.00E+00	5.09496	8.40E-03	3.81427	-0.00138	3.81427	0.0049	3.81427	-8.51E-04	5.09496	3.53E-04	5.09496	0.00E+00	5.09496	3.53E-04
5.1996	1.45E-06	5.20227	1.80E-04	5.1996	3.96E-04	5.1996	6.13E-04	7.19965	8.10E-04	5.1996	0.00102	5.1996	0.00124	5.08395	5.00E+01	5.08395	9.24E-03	5.08395	1.93E-04	5.08395	-8.05E-05	5.08395	1.87E-02	3.81028	5.13E-04	3.81028	0.00712	3.81028	-0.00807	5.08395	1.93E-04	5.08395	-8.05E-05	5.08395	1.93E-04
5.299	1.87E-05	5.299	1.74E-04	5.299	3.74E-04	5.29833	6.17E-04	7.29972	8.09E-04	5.29967	9.91E-04	5.29967	0.00124	5.07301	5.48E+01	5.07301	5.55E-03	5.07301	9.63E-05	5.07301	-4.02E-05	5.07301	1.87E-03	3.8063	9.90E-05	3.8063	0.00208	3.8063	-0.00656	5.07301	9.63E-05	5.07301	-4.02E-05	5.07301	9.63E-05
5.3984	3.29E-05	5.39974	1.82E-04	5.3984	3.40E-04	5.39974	6.08E-04	7.39979	8.05E-04	5.39974	9.96E-04	5.39974	0.00123	5.06211	-5.00E+00	5.06211	1.48E-02	5.06211	3.53E-04	5.06211	0.00E+00	5.06211	2.33E-02	3.80233	-7.91E-04	3.80233	-0.00811	3.80233	0.00311	5.06211	3.53E-04	5.06211	0.00E+00	5.06211	3.53E-04
5.50114	3.01E-05	5.50314	2.07E-04	5.50114	3.68E-04	5.4998	6.01E-04	7.49919	8.08E-04	5.50114	0.00101	5.50114	0.00121	5.05127	-8.00E+00	5.05127	1.11E-02	5.05127	3.53E-04	5.05127	1.61E-04	5.05127	1.12E-02	3.79837	-2.52E-03	3.79837	-0.01132	3.79837	-0.00405	5.05127	3.53E-04	5.05127	1.61E-04	5.05127	3.53E-04
5.60254	1.66E-05	5.60321	2.28E-04	5.60254	3.78E-04	5.59987	5.99E-04	7.59992	8.16E-04	5.59921	0.001	5.59921	0.00114	5.04047	-1.00E+01	5.04047	-1.85E-03	5.04047	3.21E-05	5.04047	4.02E-04	5.04047	3.73E-03	3.79441	7.18E-04	3.79441	-0.0118	3.79441	0.00121	5.04047	3.21E-05	5.04047	4.02E-04	5.04047	3.21E-05
5.69794	-3.81E-06	5.70128	2.40E-04	5.69794	4.01E-04	5.69994	5.82E-04	7.69799	8.09E-04	5.69994	9.90E-04	5.69994	0.00114	5.02971	-7.00E+00	5.02971	-3.70E-03	5.02971	4.17E-04	5.02971	2.82E-04	5.02971	1.40E-02	3.79047	-0.00252	3.79047	-0.00453	3.79047	0.00104	5.02971	4.17E-04	5.02971	2.82E-04	5.02971	4.17E-04
5.80135	-2.18E-05	5.80268	2.60E-04	5.80135	4.58E-04	5.80068	5.95E-04	7.80006	8.02E-04	5.79868	0.001	5.79868	0.00117	5.019	5.20E+01	5.019	0.00E+00	5.019	2.25E-04	5.019	0.00E+00	5.019	1.40E-02	3.78653	-3.75E-03	3.78653	-0.00135	3.78653	0.00607	5.019	2.25E-04	5.019	0.00E+00	5.019	2.25E-04
5.90075	-3.61E-05	5.90275	2.37E-04	5.90075	4.63E-04	5.89941	5.80E-04	7.89946	8.00E-04	5.90008	9.94E-04	5.90008	0.0012	5.00834	2.94E+01	5.00834	-7.39E-03	5.00834	9.63E-05	5.00834	-1.61E-04	5.00834	0.00E+00	3.7826	-0.00564	3.7826	-0.00245	3.7826	-0.0063	5.00834	9.63E-05	5.00834	-1.61E-04	5.00834	9.63E-05
6.00015	-2.66E-05	6.00082	2.21E-04	6.00015	4.25E-04	6.00015	5.90E-04	8.0002	8.04E-04	5.99748	0.00101	5.99748	0.0012	4.99772	6.67E+01	4.99772	-3.70E-03	4.99772	1.60E-04	4.99772	-2.82E-04	4.99772	5.60E-03	3.77868	-6.06E-04	3.77868	0.00143	3.77868	-0.00203	4.99772	1.60E-04	4.99772	-2.82E-04	4.99772	1.60E-04
6.09955	-5.82E-06	6.10022	1.85E-04	6.09955	4.09E-04	6.09889	6.02E-04	8.09827	7.95E-04	6.10022	0.001	6.10022	0.00123	4.98715	6.13E+01	4.98715	7.39E-03	4.98715	2.89E-04	4.98715	-8.05E-05	4.98715	7.46E-03	3.77477	0.00286	3.77477	0.00445	3.77477	-2.93E-04	4.98715	2.89E-04	4.98715	-8.05E-05	4.98715	2.89E-04
6.20229	1.43E-05	6.20162	1.71E-04	6.20229	3.82E-04	6.20029	6.29E-04	8.20034	8.08E-04	6.19829	0.00102	6.19829	0.00121	4.97662	5.00E+01	4.97662	1.11E-02	4.97662	1.60E-04	4.97662	-4.02E-05	4.97662	1.12E-02	3.77087	0.00202	3.77087	0.00112	3.77087	0.00389	4.97662	1.60E-04	4.97662	-4.02E-05	4.97662	1.60E-04
6.30036	2.29E-05	6.30103	1.79E-04	6.30036	3.58E-04	6.29902	6.26E-04	8.29907	8.06E-04	6.30036	0.00101	6.30036	0.00122	4.96616	3.02E+01	4.96616	7.39E-03	4.96616	0.00E+00	4.96616	4.02E-05	4.96616	1.12E-02	3.76697	-0.00312	3.76697	-0.00555	3.76697	0.00317	4.96616	0.00E+00	4.96616	4.02E-05	4.96616	0.00E+00
6.40176	3.72E-05	6.39909	1.96E-04	6.40176	3.56E-04	6.40043	6.11E-04	8.40048	8.03E-04	6.40109	0.00101	6.40109	0.00122	4.95572	3.94E+01	4.95572	-1.11E-02	4.95572	2.89E-04	4.95572	1.61E-04	4.95572	-2.80E-03	3.76308	3.57E-04	3.76308	-0.00569	3.76308	-0.00337	4.95572	2.89E-04	4.95572	1.61E-04	4.95572	2.89E-04
6.5005	2.49E-05	6.49783	2.10E-04	6.5005	3.92E-04	6.49983	5.79E-04	8.49921	8.08E-04	6.50116	9.96E-04	6.50116	0.00119	4.94534	5.00E+01	4.94534	0.00E+00	4.94534	6.42E-05	4.94534	0.00E+00	4.94534	2.80E-03	3.7592	0.00332	3.7592	-0.00462	3.7592	-0.00664	4.94534	6.42E-05	4.94534	0.00E+00	4.94534	6.42E-05
6.6019	3.16E-06	6.6019	2.35E-04	6.6019	3.97E-04	6.60057	5.65E-04	8.60062	8.00E-04	6.60123	0.00102	6.60123	0.00114	4.93499	5.12E+01	4.93499	3.70E-03	4.93499	5.13E-04	4.93499	-1.21E-04	4.93499	-5.60E-03	3.75533	-1.21E-04	3.75533	4.10E-04	3.75533	-0.00272	4.93499	5.13E-04	4.93499	-1.21E-04	4.93499	5.13E-04
6.70064	-1.69E-05	6.7013	2.41E-04	6.70064	4.29E-04	6.70064	5.88E-04	8.69668	7.94E-04	6.7013	9.91E-04	6.7013	0.00118	4.9247	7.10E+01	4.9247	-5.55E-03	4.9247	1.28E-04	4.9247	0.00E+00	4.9247	0.00E+00	3.75147	-4.31E-04	3.75147	0.00535	3.75147	0.01363	4.9247	1.28E-04	4.9247	0.00E+00	4.9247	1.28E-04
6.80004	-2.80E-05	6.80271	2.38E-04	6.80004	4.57E-04	6.7987	5.86E-04	8.79942	8.01E-04	6.79937	9.76E-04	6.79937	0.00117	4.91445	4.88E+01	4.91445	1.11E-02	4.91445	2.57E-04	4.91445	1.21E-04	4.91445	5.60E-03	3.74761	6.09E-04	3.74761	0.00291	3.74761	0.01852	4.91445	2.57E-04	4.91445	1.21E-04	4.91445	2.57E-04
6.89877	-1.81E-05	6.89877	2.23E-04	6.89877	4.29E-04	6.89944	5.85E-04	8.89882	8.12E-04	6.90011	9.75E-04	6.90011	0.00122	4.90425	8.05E+01	4.90425	-3.70E-03	4.90425	6.42E-05	4.90425	1.21E-04	4.90425	-9.33E-04	3.74376	2.03E-03	3.74376	-0.00351	3.74376	0.01639	4.90425	6.42E-05	4.90425	1.21E-04	4.90425	6.42E-05
7.00151	-1.28E-05	6.99951	1.87E-04	7.00151	4.15E-04	6.99884	6.12E-04	8.99956	7.99E-04	6.99951	9.98E-04	6.99951	0.00122	4.89409	0.00E+00	4.89409	1.85E-03	4.89409	1.28E-04	4.89409	8.05E-05	4.89409	-6.53E-03	3.73992	6.43E-04	3.73992	-0.0064	3.73992	0.01082	4.89409	1.28E-04	4.89409	8.05E-05	4.89409	1.28E-04
7.09958	5.45E-06	7.09958	1.69E-04	7.09958	3.72E-04	7.09958	6.11E-04	9.09963	8.00E-04	7.09958	9.95E-04	7.09958	0.00126	4.88397	3.85E+01	4.88397	7.39E-03	4.88397	3.85E-04	4.88397	0.00E+00	4.88397	1.96E-02	3.73609	3.31E-03	3.73609	-0.00505	3.73609	0.00878	4.88397	3.85E-04	4.88397	0.00E+00	4.88397	3.85E-04
7.20232	2.02E-05	7.20232	1.72E-04	7.20232	3.60E-04	7.19965	6.15E-04	9.1997	7.88E-04	7.19965	0.001	7.19965	0.00125	4.87389	7.50E+01	4.87389	1.29E-02	4.87389	2.25E-04	4.87389	-4.02E-05	4.87389	8.40E-03	3.73227	3.28E-03	3.73227	-0.00145	3.73227	0.00548	4.87389	2.25E-04	4.87389	-4.02E-05	4.87389	2.25E-04
7.29972	2.69E-05	7.30105	1.86E-04	7.29972	3.46E-04	7.29972	6.20E-04	9.29977	7.96E-04	7.30038	9.94E-04	7.30038	0.00123	4.86385	1.00E+02	4.86385	0.00E+00	4.86385	1.60E-04	4.86385	-4.02E-05	4.86385	3.73E-03	3.72845	-0.00121	3.72845	2.75E-04	3.72845	0.00476	4.86385	1.60E-04	4.86385	-4.02E-05	4.86385	1.60E-04
7.39845	2.19E-05	7.39979	1.96E-04	7.39845	3.61E-04	7.39979	6.11E-04	9.39984	8.16E-04	7.39979	9.93E-04	7.39979	0.00121	4.85386	5.71E+01	4.85386	-3.70E-03	4.85386	2.89E-04	4.85386	-1.21E-04	4.85386	1.87E-03	3.72464	-3.28E-03	3.72464	0.00132	3.72464	-0.00312	4.85386	2.89E-04	4.85386	-1.21E-04	4.85386	2.89E-04
7.49986	1.20E-05	7.50119	2.20E-04	7.49986	3.93E-04	7.50052	6.10E-04	9.49991	8.02E-04	7.50052	0.001	7.50052	0.00119	4.8439	2.63E+01	4.8439	1.29E-02	4.8439	1.28E-04	4.8439	-8.05E-05	4.8439	5.60E-03	3.72084	2.98E-04	3.72084	-1.43E-04	3.72084	-0.00945	4.8439	1.28E-04	4.8439	-8.05E-05	4.8439	1.28E-04
7.60259	-1.36E-05	7.60059	2.42E-04	7.60259	4.31E-04	7.59859	5.97E-04	9.59997	8.05E-04	7.60059	9.97E-04	7.60059	0.00115	4.83401	9.46E+01	4.83401	9.24E-03	4.83401	0.00E+00	4.83401	4.02E-05	4.83401	-9.33E-04	3.71705	-5.11E-04	3.71705	-0.00224	3.71705	-0.00725	4.83401	0.00E+00	4.83401	4.02E-05	4.83401	0.00E+00
7.70133	-2.55E-05	7.70199	2.39E-04	7.70133	4.38E-04	7.69999	5.74E-04	9.69938	8.00E-04	7.69999	9.92E-04	7.69999	0.00118	4.82413	9.29E+01	4.82413	0.00E+00	4.82413	1.60E-04	4.82413	0.00E+00	4.82413	1.03E-02	3.71327	-4.80E-03	3.71327	-0.00812	3.71327	2.42E-04	4.82413	1.60E-04	4.82413	0.00E+00	4.82413	1.60E-04
7.80273	-2.98E-05	7.80006	2.23E-04	7.80273	4.40E-04	7.80006	5.91E-04	9.80011	7.99E-04	7.80073	9.89E-04	7.80073	0.0012	4.81432	4.04E+01	4.81432	-5.55E-03	4.81432	1.60E-04	4.81432	-4.02E-05	4.81432	1.03E-02	3.70949	-4.85E-04	3.70949	0.00369	3.70949	-9.48E-04	4.81432	1.60E-04	4.81432	-4.02E-05	4.81432	1.60E-04
7.90347	-2.92E-05	7.9028	2.07E-04	7.90347	4.18E-04	7.90013	6.02E-04	9.89885	7.98E-04	7.90013	9.81E-04	7.90013	0.00122	4.80453	-1.00E+01	4.80453	0.00E+00	4.80453	-6.42E-05	4.80453	-2.01E-04	4.80453	1.96E-02	3.70572	3.70E-03	3.70572	0.00882	3.70572	-0.00438	4.80453	-6.42E-05	4.80453	-2.01E-04	4.80453	-6.42E-05
8.0022	1.11E-06	8.00287	1.79E-04	8.0022	4.05E-04	8.00087	6.11E-04	10.00025	7.87E-04	7.99953	9.86E-04	7.99953	0.00124	4.79479	2.00E+01	4.79479	-1.66E-02	4.79479	3.53E-04	4.79479	-3.62E-04	4.79479	1.77E-02	3.70196	3.10E-03	3.70196	0.00426	3.70196	5.55E-04	4.79479	3.53E-04	4.79479	-3.62E-04	4.79479	3.53E-04
8.10227	2.27E-05	8.10094	1.82E-04	8.10227	3.67E-04	8.10027	6.02E-04	10.09765	7.88E-04	8.0996	0.001	8.0996	0.00124	4.7851	5.93E+01	4.7851	-1.85E-03	4.7851	2.89E-04	4.7851	-1.21E-04	4.7851	1.87E-02	3.69821	6.42E-04	3.69821	-0.00905	3.69821	0.00409	4.7851	2.89E-04	4.7851	-1.21E-04	4.7851	2.89E-04
8.20101	2.20E-05	8.20101	1.90E-04	8.20101	3.84E-04	8.20034	6.15E-04	10.20039	7.83E-04	8.20034	9.95E-04	8.20034	0.00123	4.77542	-1.50E+01	4.77542	0.00E+00	4.77542	1.28E-04	4.77542	4.02E-05	4.77542	1.40E-02	3.69446	0.00241	3.69446	-1.61E-04	3.69446	0.00719	4.77542	1.28E-04	4.77542	4.02E-05	4.77542	1.28E-04
8.29974	2.12E-05	8.30308	1.97E-04	8.29974	3.74E-04	8.29974	6.11E-04	10.29979	7.93E-04	8.30041	1.00E-03	8.30041	0.00121	4.7658	1.00E+02	4.7658	-9.24E-03	4.7658	3.21E-05	4.7658	8.05E-05	4.7658	6.53E-03	3.69072	7.19E-04	3.69072	0.00734	3.69072	0.00454	4.7658	3.21E-05	4.7658	8.05E-05	4.7658	3.21E-05
8.40115	1.14E-05	8.40248	2.12E-04	8.40115	3.68E-04	8.40048	6.09E-04	10.40053	7.99E-04	8.40181	9.81E-04	8.40181	0.00119	4.75622	8.44E+01	4.75622	5.55E-03	4.75622	9.63E-05	4.75622	1.61E-04	4.75622	1.21E-02	3.68699	1.91E-03	3.68699	0.00873	3.68699	-7.14E-04	4.75622	9.63E-05	4.75622	1.61E-04	4.75622	9.63E-05
8.50121	-2.72E-06	8.50121	2.28E-04	8.50121	3.91E-04	8.50055	6.01E-04	10.5006	8.00E-04	8.50055	9.92E-04	8.50055	0.00119	4.74668	2.09E+01	4.74668	-1.85E-03	4.74668	6.42E-05	4.74668	4.02E-04	4.74668	8.40E-03	3.68327	2.24E-03	3.68327	0.00175	3.68327	-0.01093	4.74668	6.42E-05	4.74668	4.02E-04	4.74668	6.42E-05
8.60262	-2.25E-05	8.59995	2.55E-04	8.60262	4.16E-04	8.59928	5.77E-04	10.60067	7.95E-04	8.60062	0.001	8.60062	0.00118	4.73718	1.33E+01	4.73718	1.66E-02	4.73718	1.28E-04	4.73718	6.04E-04	4.73718	8.40E-03	3.67955	-7.98E-04	3.67955	0.00155	3.67955	-0.00524	4.73718	1.28E-04	4.73718	6.04E-04	4.73718	1.28E-04
8.70002	-2.82E-05	8.69868	2.33E-04	8.70002	4.44E-04	8.69935	5.94E-04	10.6994	7.95E-04	8.69735	9.90E-04	8.69735	0.0012	4.72774	1.96E+01	4.72774	-9.24E-03	4.72774	2.25E-04	4.72774	4.02E-04	4.72774	1.77E-02	3.67585	-0.00399	3.67585	-0.00403	3.67585	0.00304	4.72774	2.25E-04	4.72774	4.02E-04	4.72774	2.25E-04
8.80009	-2.55E-05	8.80276	2.23E-04	8.80009	4.31E-04	8.79875	5.94E-04	10.79947	7.92E-04	8.79942	9.93E-04	8.79942	0.0012	4.71831	0.00E+00	4.71831	0.00E+00	4.71831	0.00E+00	4.71831	8.05E-05	4.71831	1.96E-02	3.67215	-1.30E-03	3.67215	-0.00257	3.67215	0.01491	4.71831	0.00E+00	4.71831	8.05E-05	4.71831	0.00E+00
8.90016	-1.40E-05	8.90149	1.93E-04	8.90016	4.29E-04	8.89949	6.15E-04	10.90021	7.92E-04	8.90082	0.001	8.90082	0.00119	4.70892	4.12E+01	4.70892	0.00E+00	4.70892	2.25E-04	4.70892	-2.41E-04	4.70892	9.33E-04	3.66845	1.28E-03	3.66845	0.00137	3.66845	0.00848	4.70892	2.25E-04	4.70892	-2.41E-04	4.70892	2.25E-04
9.00156	8.51E-06	9.00089	1.96E-04	9.00156	3.86E-04	8.99823	6.12E-04	10.99961	7.91E-04	9.00023	9.99E-04	9.00023	0.00121	4.69959	7.41E+01	4.69959	3.70E-03	4.69959	-1.93E-04	4.69959	-3.62E-04	4.69959	2.80E-03	3.66477	0.00288	3.66477	0.00281	3.66477	0.00651	4.69959	-1.93E-04	4.69959	-3.62E-04	4.69959	-1.93E-04
9.10163	2.10E-05	9.1003	2.04E-04	9.10163	3.44E-04	9.09963	6.17E-04	11.09901	7.85E-04	9.1003	9.97E-04	9.1003	0.00123	4.69027	3.64E+01	4.69027	0.00E+00	4.69027	2.57E-04	4.69027	-4.02E-05	4.69027	-9.33E-04	3.66109	-1.19E-03	3.66109	-0.00387	3.66109	-0.0054	4.69027	2.57E-04	4.69027	-4.02E-05	4.69027	2.57E-04
9.20036	1.96E-05	9.20103	2.00E-04	9.20036	3.29E-04	9.1997	6.21E-04	11.19975	7.98E-04	9.1997	9.97E-04	9.1997	0.00121	4.68101	6.57E+01	4.68101	1.85E-03	4.68101	6.42E-05	4.68101	2.41E-04	4.68101	1.87E-03	3.65742	-1.99E-04	3.65742	-0.0055	3.65742	-3.42E-04	4.68101	6.42E-05	4.68101	2.41E-04	4.68101	6.42E-05
9.3011	1.54E-05	9.30244	2.22E-04	9.3011	3.54E-04	9.29977	6.19E-04	11.29915	7.80E-04	9.29977	0.00101	9.29977	0.00117	4.67177	7.59E+01	4.67177	1.48E-02	4.67177	-9.63E-05	4.67177	2.82E-04	4.67177	1.03E-02	3.65376	1.75E-03	3.65376	-0.00222	3.65376	0.00278	4.67177	-9.63E-05	4.67177	2.82E-04	4.67177	-9.63E-05
9.39984	-2.01E-07	9.40184	2.42E-04	9.39984	3.86E-04	9.39984	6.09E-04	11.39989	7.94E-04	9.4005	9.80E-04	9.4005	0.00115	4.66258	-5.00E+00	4.66258	1.85E-03	4.66258	2.57E-04	4.66258	2.01E-04	4.66258	4.66E-03	3.6501	0.00168	3.6501	-0.00342	3.6501	0.00565	4.66258	2.57E-04	4.66258	2.01E-04	4.66258	2.57E-04
9.49724	-1.89E-05	9.50257	2.58E-04	9.49724	4.37E-04	9.49991	5.80E-04	11.49662	7.93E-04	9.50057	0.001	9.50057	0.00114	4.65343	2.31E+01	4.65343	1.11E-02	4.65343	0.00E+00	4.65343	3.22E-04	4.65343	9.33E-03	3.64645	-2.38E-03	3.64645	7.41E-04	3.64645	1.39E-05	4.65343	0.00E+00	4.65343	3.22E-04	4.65343	0.00E+00
9.59797	-3.19E-05	9.60264	2.25E-04	9.59797	4.48E-04	9.59931	5.96E-04	11.60002	7.97E-04	9.60064	0.001	9.60064	0.00112	4.64432	6.25E+00	4.64432	9.24E-03	4.64432	1.60E-04	4.64432	3.62E-04	4.64432	0.00E+00	3.64281	-0.00307	3.64281	9.44E-04	3.64281	-0.00443	4.64432	1.60E-04	4.64432	3.62E-04	4.64432	1.60E-04
9.70138	-2.72E-05	9.70004	2.19E-04	9.70138	4.17E-04	9.70004	6.10E-04	11.69809	7.88E-04	9.70071	0.00101	9.70071	0.00119	4.63522	9.09E+00	4.63522	1.85E-03	4.63522	0.00E+00	4.63522	8.05E-05	4.63522	1.12E-02	3.63918	-0.00228	3.63918	-9.24E-04	3.63918	-0.00791	4.63522	0.00E+00	4.63522	8.05E-05	4.63522	0.00E+00
9.80078	-1.44E-05	9.80078	2.04E-04	9.80078	4.24E-04	9.80011	5.88E-04	11.80016	8.02E-04	9.80078	9.90E-04	9.80078	0.00122	4.62618	3.33E+01	4.62618	0.00E+00	4.62618	1.60E-04	4.62618	-4.02E-05	4.62618	1.03E-02	3.63555	-0.00297	3.63555	-0.00549	3.63555	-0.00517	4.62618	1.60E-04	4.62618	-4.02E-05	4.62618	1.60E-04
9.90218	4.86E-07	9.89952	1.91E-04	9.90218	3.94E-04	9.90085	6.00E-04	11.90023	7.92E-04	9.90085	0.001	9.90085	0.0012	4.61717	2.17E+01	4.61717	1.85E-03	4.61717	-9.63E-05	4.61717	1.61E-04	4.61717	1.31E-02	3.63194	-1.80E-03	3.63194	-0.00438	3.63194	-4.75E-04	4.61717	-9.63E-05	4.61717	1.61E-04	4.61717	-9.63E-05
10.00025	1.17E-05	10.00025	1.89E-04	10.00025	3.55E-04	9.99958	6.04E-04	12.0003	7.89E-04	10.00159	9.94E-04	10.00159	0.00119	4.60821	4.60E+01	4.60821	0.00E+00	4.60821	1.60E-04	4.60821	3.22E-04	4.60821	9.33E-03	3.62832	-0.00177	3.62832	-0.00534	3.62832	0.00863	4.60821	1.60E-04	4.60821	3.22E-04	4.60821	1.60E-04
10.10032	1.83E-05	10.10299	2.09E-04	10.10032	3.62E-04	10.10032	6.11E-04	12.10104	7.92E-04	10.10099	9.83E-04	10.10099	0.0012	4.59927	-1.10E+01	4.59927	9.24E-03	4.59927	-2.89E-04	4.59927	3.22E-04	4.59927	1.49E-02	3.62472	-7.08E-04	3.62472	-0.00433	3.62472	0.00628	4.59927	-2.89E-04	4.59927	3.22E-04	4.59927	-2.89E-04
10.20373	1.43E-05	10.20106	2.20E-04	10.20373	3.73E-04	10.19972	6.17E-04	12.20044	7.95E-04	10.20106	9.83E-04	10.20106	0.00117	4.59037	1.64E+01	4.59037	-3.70E-03	4.59037	2.25E-04	4.59037	2.41E-04	4.59037	6.53E-03	3.62112	7.24E-04	3.62112	-0.00444	3.62112	-1.16E-04	4.59037	2.25E-04	4.59037	2.41E-04	4.59037	2.25E-04
10.30379	5.20E-06	10.30113	2.20E-04	10.30379	3.83E-04	10.30046	5.83E-04	12.30051	7.98E-04	10.30113	0.00101	10.30113	0.00116	4.5815	5.36E+01	4.5815	-1.85E-03	4.5815	-9.63E-05	4.5815	1.21E-04	4.5815	9.33E-04	3.61753	-2.82E-03	3.61753	2.10E-04	3.61753	-0.01303	4.5815	-9.63E-05	4.5815	1.21E-04	4.5815	-9.63E-05
10.40386	-1.16E-05	10.4032	2.43E-04	10.40386	4.13E-04	10.40053	5.98E-04	12.40058	7.97E-04	10.4012	0.00101	10.4012	0.00117	4.57268	2.82E+01	4.57268	0.00E+00	4.57268	-1.28E-04	4.57268	1.61E-04	4.57268	3.73E-03	3.61395	-0.00512	3.61395	0.00423	3.61395	-0.01049	4.57268	-1.28E-04	4.57268	1.61E-04	4.57268	-1.28E-04
10.50193	-2.31E-05	10.50126	2.48E-04	10.50193	4.48E-04	10.5006	5.75E-04	12.50065	7.93E-04	10.50126	9.99E-04	10.50126	0.00115	4.56387	-5.00E+00	4.56387	7.39E-03	4.56387	1.60E-04	4.56387	2.41E-04	4.56387	5.60E-03	3.61038	-0.00125	3.61038	0.00191	3.61038	-0.01383	4.56387	1.60E-04	4.56387	2.41E-04	4.56387	1.60E-04
10.60133	-2.84E-05	10.60133	2.36E-04	10.60133	4.41E-04	10.60067	5.90E-04	12.59938	8.01E-04	10.60133	0.00101	10.60133	0.00119	4.55512	4.58E+01	4.55512	1.85E-03	4.55512	2.57E-04	4.55512	2.01E-04	4.55512	7.46E-03	3.60681	8.71E-04	3.60681	-0.00437	3.60681	-0.0078	4.55512	2.57E-04	4.55512	2.01E-04	4.55512	2.57E-04
10.69873	-2.62E-05	10.70207	2.05E-04	10.69873	4.23E-04	10.6994	5.91E-04	12.69945	7.82E-04	10.70074	9.91E-04	10.70074	0.00121	4.5464	7.91E+01	4.5464	-1.11E-02	4.5464	9.63E-05	4.5464	8.05E-05	4.5464	7.46E-03	3.60325	-0.0022	3.60325	-0.00605	3.60325	-0.00136	4.5464	9.63E-05	4.5464	8.05E-05	4.5464	9.63E-05
10.79947	-9.59E-06	10.79947	1.85E-04	10.79947	4.14E-04	10.79947	6.25E-04	12.79952	7.88E-04	10.79947	0.001	10.79947	0.00124	4.5377	2.31E+01	4.5377	-7.39E-03	4.5377	1.28E-04	4.5377	0.00E+00	4.5377	-2.80E-03	3.59969	-4.28E-03	3.59969	8.01E-05	3.59969	0.01025	4.5377	1.28E-04	4.5377	0.00E+00	4.5377	1.28E-04
10.90087	7.03E-06	10.90021	1.90E-04	10.90087	3.91E-04	10.89887	6.08E-04	12.89892	7.90E-04	10.90021	0.001	10.90021	0.00122	4.52905	2.94E+01	4.52905	5.55E-03	4.52905	0.00E+00	4.52905	1.21E-04	4.52905	4.66E-03	3.59614	0.00107	3.59614	0.00285	3.59614	0.01079	4.52905	0.00E+00	4.52905	1.21E-04	4.52905	0.00E+00
11.00028	1.62E-05	10.99961	1.75E-04	11.00028	3.90E-04	10.99961	6.01E-04	12.99966	7.97E-04	11.00028	9.99E-04	11.00028	0.0012	4.52043	5.09E+01	4.52043	1.29E-02	4.52043	1.60E-04	4.52043	1.21E-04	4.52043	7.46E-03	3.59261	0.00399	3.59261	0.003	3.59261	0.01041	4.52043	1.60E-04	4.52043	1.21E-04	4.52043	1.60E-04
11.10168	1.98E-05	11.09901	1.98E-04	11.10168	4.06E-04	11.09968	6.15E-04	13.09706	7.93E-04	11.10035	0.00101	11.10035	0.00122	4.51185	4.40E+01	4.51185	1.66E-02	4.51185	-3.21E-05	4.51185	-8.05E-05	4.51185	4.66E-03	3.58907	2.81E-03	3.58907	1.44E-04	3.58907	0.00643	4.51185	-3.21E-05	4.51185	-8.05E-05	4.51185	-3.21E-05
11.19975	1.17E-05	11.19975	2.12E-04	11.19975	3.99E-04	11.19975	5.96E-04	13.1998	7.99E-04	11.20108	9.94E-04	11.20108	0.00121	4.50329	3.78E+01	4.50329	7.39E-03	4.50329	9.63E-05	4.50329	-1.61E-04	4.50329	3.73E-03	3.58555	-0.00204	3.58555	-0.0012	3.58555	0.00108	4.50329	9.63E-05	4.50329	-1.61E-04	4.50329	9.63E-05
11.30115	3.16E-06	11.30249	2.41E-04	11.30115	4.03E-04	11.29915	6.05E-04	13.29987	8.00E-04	11.30048	9.95E-04	11.30048	0.00117	4.49477	5.46E+01	4.49477	-5.55E-03	4.49477	-6.42E-05	4.49477	-4.02E-05	4.49477	7.46E-03	3.58203	1.04E-03	3.58203	-0.00234	3.58203	0.00263	4.49477	-6.42E-05	4.49477	-4.02E-05	4.49477	-6.42E-05
11.40055	-2.17E-05	11.40189	2.52E-04	11.40055	4.42E-04	11.39989	6.04E-04	13.39994	8.00E-04	11.39989	1.00E-03	11.39989	0.00119	4.48628	1.11E+01	4.48628	1.85E-03	4.48628	1.28E-04	4.48628	-1.21E-04	4.48628	9.33E-03	3.57852	6.00E-03	3.57852	-0.00258	3.57852	0.00379	4.48628	1.28E-04	4.48628	-1.21E-04	4.48628	1.28E-04
11.50062	-2.30E-05	11.50062	2.40E-04	11.50062	4.35E-04	11.49862	5.81E-04	13.50001	7.94E-04	11.50062	9.95E-04	11.50062	0.00119	4.47783	3.85E+01	4.47783	0.00E+00	4.47783	3.21E-05	4.47783	-2.01E-04	4.47783	1.31E-02	3.57501	1.85E-03	3.57501	-0.00313	3.57501	0.00807	4.47783	3.21E-05	4.47783	-2.01E-04	4.47783	3.21E-05
11.60336	-1.81E-05	11.60136	2.20E-04	11.60336	4.34E-04	11.60002	6.00E-04	13.60008	7.96E-04	11.60069	0.001	11.60069	0.00123	4.46942	6.13E+01	4.46942	1.85E-03	4.46942	0.00E+00	4.46942	-2.01E-04	4.46942	1.03E-02	3.57151	-2.57E-03	3.57151	-9.83E-04	3.57151	0.01102	4.46942	0.00E+00	4.46942	-2.01E-04	4.46942	0.00E+00
11.70343	-1.45E-05	11.70076	2.00E-04	11.70343	4.13E-04	11.70009	6.10E-04	13.69948	7.91E-04	11.70009	0.00101	11.70009	0.00121	4.46103	6.98E+00	4.46103	-1.11E-02	4.46103	-5.46E-04	4.46103	-1.21E-04	4.46103	2.33E-02	3.56802	-0.00249	3.56802	0.00155	3.56802	0.00754	4.46103	-5.46E-04	4.46103	-1.21E-04	4.46103	-5.46E-04
11.80283	-1.94E-07	11.80216	1.86E-04	11.80283	3.84E-04	11.79883	6.05E-04	13.80021	8.01E-04	11.80083	0.00101	11.80083	0.00121	4.45268	1.95E+01	4.45268	7.39E-03	4.45268	1.28E-04	4.45268	8.05E-05	4.45268	8.40E-03	3.56454	7.66E-04	3.56454	-3.25E-04	3.56454	8.67E-05	4.45268	1.28E-04	4.45268	8.05E-05	4.45268	1.28E-04
11.9009	2.07E-05	11.9009	1.74E-04	11.9009	3.47E-04	11.90023	6.22E-04	13.90028	7.93E-04	11.9009	0.001	11.9009	0.00122	4.44435	4.78E+01	4.44435	0.00E+00	4.44435	-1.28E-04	4.44435	4.02E-05	4.44435	7.46E-03	3.56106	-0.00126	3.56106	-0.00255	3.56106	-0.00409	4.44435	-1.28E-04	4.44435	4.02E-05	4.44435	-1.28E-04
12.00164	1.92E-05	12.00164	1.93E-04	12.00164	3.60E-04	11.99963	6.05E-04	14.00035	8.07E-04	12.00164	0.00101	12.00164	0.00123	4.43607	3.91E+01	4.43607	1.85E-03	4.43607	-1.28E-04	4.43607	0.00E+00	4.43607	9.33E-03	3.55759	-0.00446	3.55759	3.12E-04	3.55759	0.00124	4.43607	-1.28E-04	4.43607	0.00E+00	4.43607	-1.28E-04
12.10037	1.77E-05	12.10171	2.15E-04	12.10037	3.60E-04	12.10037	6.05E-04	14.10042	7.88E-04	12.10104	0.00101	12.10104	0.00136	4.4278	3.20E+01	4.4278	-1.11E-02	4.4278	3.21E-05	4.4278	1.61E-04	4.4278	5.60E-03	3.55413	-0.00204	3.55413	1.44E-04	3.55413	0.00487	4.4278	3.21E-05	4.4278	1.61E-04	4.4278	3.21E-05
12.20311	1.12E-05	12.20244	2.36E-04	12.20311	3.87E-04	12.20044	5.81E-04	14.20049	8.12E-04	12.20111	0.00101	12.20111	0.00124	4.41957	2.73E+01	4.41957	-7.39E-03	4.41957	-9.63E-05	4.41957	1.61E-04	4.41957	1.03E-02	3.55067	0.00403	3.55067	-0.0024	3.55067	6.58E-04	4.41957	-9.63E-05	4.41957	1.61E-04	4.41957	-9.63E-05
12.30118	-9.15E-06	12.30184	2.40E-04	12.30118	3.86E-04	12.30051	5.91E-04	14.29989	8.05E-04	12.30118	0.001	12.30118	0.00115	4.41138	9.70E+01	4.41138	5.55E-03	4.41138	6.42E-05	4.41138	-4.02E-05	4.41138	1.21E-02	3.54722	0.00578	3.54722	-0.00356	3.54722	-0.0097	4.41138	6.42E-05	4.41138	-4.02E-05	4.41138	6.42E-05
12.40125	-2.01E-05	12.40391	2.36E-04	12.40125	3.83E-04	12.40058	5.93E-04	14.40063	7.97E-04	12.40191	0.00101	12.40191	0.00122	4.40322	5.11E+01	4.40322	1.85E-03	4.40322	-6.42E-05	4.40322	-1.21E-04	4.40322	4.66E-03	3.54378	0.00274	3.54378	0.00353	3.54378	-0.00728	4.40322	-6.42E-05	4.40322	-1.21E-04	4.40322	-6.42E-05
12.50132	-1.77E-05	12.50265	2.26E-04	12.50132	4.07E-04	12.50065	6.01E-04	14.4987	8.00E-04	12.50132	1.00E-03	12.50132	0.00126	4.39509	4.49E+01	4.39509	0.00E+00	4.39509	-3.21E-05	4.39509	4.02E-05	4.39509	5.60E-03	3.54034	-0.00125	3.54034	0.00331	3.54034	0.00854	4.39509	-3.21E-05	4.39509	4.02E-05	4.39509	-3.21E-05
12.60005	-1.33E-05	12.60072	2.04E-04	12.60005	3.81E-04	12.59805	6.02E-04	14.59943	8.00E-04	12.60205	0.00101	12.60205	0.00137	4.38699	4.24E+01	4.38699	0.00E+00	4.38699	-3.21E-05	4.38699	8.05E-05	4.38699	1.77E-02	3.53691	-4.32E-04	3.53691	-0.00404	3.53691	0.01364	4.38699	-3.21E-05	4.38699	8.05E-05	4.38699	-3.21E-05
12.70012	2.64E-06	12.70145	1.81E-04	12.70012	3.65E-04	12.69945	6.10E-04	14.6995	7.97E-04	12.69945	0.00102	12.69945	0.0012	4.37892	1.50E+01	4.37892	1.11E-02	4.37892	-9.63E-05	4.37892	1.21E-04	4.37892	1.87E-03	3.53349	0.00243	3.53349	-0.00693	3.53349	6.70E-05	4.37892	-9.63E-05	4.37892	1.21E-04	4.37892	-9.63E-05
12.79952	1.32E-05	12.80219	1.98E-04	12.79952	3.46E-04	12.79952	6.01E-04	14.79957	8.00E-04	12.79952	0.00102	12.79952	0.0012	4.37088	0.00E+00	4.37088	1.11E-02	4.37088	-6.42E-05	4.37088	0.00E+00	4.37088	-3.73E-03	3.53007	0.00556	3.53007	-1.26E-04	3.53007	-0.00607	4.37088	-6.42E-05	4.37088	0.00E+00	4.37088	-6.42E-05
12.90159	2.00E-05	12.90293	1.94E-04	12.90159	3.76E-04	12.89959	6.14E-04	14.89964	8.02E-04	12.89892	0.00102	12.89892	0.00122	4.36288	8.82E+00	4.36288	0.00E+00	4.36288	3.21E-05	4.36288	-1.21E-04	4.36288	-4.66E-03	3.52666	0.00334	3.52666	0.00672	3.52666	-0.00591	4.36288	3.21E-05	4.36288	-1.21E-04	4.36288	3.21E-05
13.00233	2.23E-05	13.00233	2.07E-04	13.00233	3.68E-04	13.00033	6.16E-04	14.99971	8.05E-04	12.99766	9.99E-04	12.99766	0.00122	4.3549	-1.00E+00	4.3549	1.85E-03	4.3549	-2.57E-04	4.3549	0.00E+00	4.3549	6.53E-03	3.52326	0.00275	3.52326	0.00429	3.52326	-0.00149	4.3549	-2.57E-04	4.3549	0.00E+00	4.3549	-2.57E-04
13.10306	1.53E-05	13.10306	2.31E-04	13.10306	4.04E-04	13.09973	5.90E-04	15.09978	8.03E-04	13.1004	9.86E-04	13.1004	0.00117	4.34694	5.20E+01	4.34694	0.00E+00	4.34694	-2.25E-04	4.34694	2.01E-04	4.34694	1.40E-02	3.51986	1.75E-03	3.51986	-0.00345	3.51986	0.00391	4.34694	-2.25E-04	4.34694	2.01E-04	4.34694	-2.25E-04
13.20113	5.06E-06	13.20113	2.32E-04	13.20113	4.26E-04	13.20047	6.08E-04	15.19985	8.01E-04	13.20113	9.93E-04	13.20113	0.00119	4.33903	6.58E+01	4.33903	0.00E+00	4.33903	-9.63E-05	4.33903	2.01E-04	4.33903	9.33E-03	3.51647	5.20E-06	3.51647	-0.00756	3.51647	0.00802	4.33903	-9.63E-05	4.33903	2.01E-04	4.33903	-9.63E-05
13.30187	-1.27E-05	13.30053	2.30E-04	13.30187	4.11E-04	13.2992	5.89E-04	15.29992	8.12E-04	13.30053	9.93E-04	13.30053	0.00118	4.33114	1.00E+02	4.33114	0.00E+00	4.33114	-3.21E-05	4.33114	1.21E-04	4.33114	1.21E-02	3.51309	-2.37E-03	3.51309	-0.00531	3.51309	0.00176	4.33114	-3.21E-05	4.33114	1.21E-04	4.33114	-3.21E-05
13.39994	-1.56E-05	13.40194	2.14E-04	13.39994	4.22E-04	13.39994	6.00E-04	15.40065	7.88E-04	13.4006	0.00101	13.4006	0.0012	4.32328	3.55E+01	4.32328	0.00E+00	4.32328	-9.63E-05	4.32328	8.05E-05	4.32328	9.33E-03	3.50971	-1.44E-03	3.50971	-0.00146	3.50971	-8.18E-05	4.32328	-9.63E-05	4.32328	8.05E-05	4.32328	-9.63E-05
13.50201	-1.59E-05	13.50067	1.97E-04	13.50201	4.32E-04	13.50001	5.99E-04	15.50006	8.02E-04	13.50067	0.00102	13.50067	0.0012	4.31546	1.43E+01	4.31546	0.00E+00	4.31546	0.00E+00	4.31546	1.61E-04	4.31546	1.59E-02	3.50634	0.00276	3.50634	-0.00498	3.50634	-0.00169	4.31546	0.00E+00	4.31546	1.61E-04	4.31546	0.00E+00
13.60074	-1.81E-06	13.59807	1.98E-04	13.60074	3.95E-04	13.60008	5.98E-04	15.59946	8.12E-04	13.60008	0.00102	13.60008	0.0012	4.30766	2.00E+01	4.30766	1.11E-02	4.30766	1.93E-04	4.30766	-4.02E-05	4.30766	0.00E+00	3.50298	0.00409	3.50298	-5.58E-04	3.50298	1.99E-04	4.30766	1.93E-04	4.30766	-4.02E-05	4.30766	1.93E-04
13.70215	1.28E-05	13.70081	1.75E-04	13.70215	3.90E-04	13.70014	6.03E-04	15.69886	8.02E-04	13.70014	0.00101	13.70014	0.00124	4.29988	9.68E+00	4.29988	-5.55E-03	4.29988	1.28E-04	4.29988	-1.61E-04	4.29988	2.80E-03	3.49962	0.0017	3.49962	-7.11E-04	3.49962	-1.90E-04	4.29988	1.28E-04	4.29988	-1.61E-04	4.29988	1.28E-04
13.80088	1.66E-05	13.80222	1.95E-04	13.80088	3.72E-04	13.79888	6.06E-04	15.80026	8.09E-04	13.80088	0.001	13.80088	0.00121	4.29214	-9.00E+00	4.29214	3.70E-03	4.29214	2.57E-04	4.29214	-1.61E-04	4.29214	4.66E-03	3.49627	-0.00378	3.49627	-0.00163	3.49627	0.00547	4.29214	2.57E-04	4.29214	-1.61E-04	4.29214	2.57E-04
13.90095	1.80E-05	13.90295	2.13E-04	13.90095	3.77E-04	13.90028	6.12E-04	15.90033	7.96E-04	13.90162	0.001	13.90162	0.00121	4.28443	3.33E+01	4.28443	9.24E-03	4.28443	-1.60E-04	4.28443	-4.02E-05	4.28443	9.33E-03	3.49293	-0.00242	3.49293	-0.00527	3.49293	0.00384	4.28443	-1.60E-04	4.28443	-4.02E-05	4.28443	-1.60E-04
14.00035	1.67E-05	14.00302	2.17E-04	14.00035	3.77E-04	14.00035	6.05E-04	16.0004	7.95E-04	14.00169	0.001	14.00169	0.00119	4.27676	1.94E+01	4.27676	-1.85E-03	4.27676	-1.28E-04	4.27676	1.61E-04	4.27676	1.77E-02	3.48959	2.34E-04	3.48959	8.82E-04	3.48959	-3.19E-04	4.27676	-1.28E-04	4.27676	1.61E-04	4.27676	-1.28E-04
14.10242	7.05E-06	14.10109	2.26E-04	14.10242	4.11E-04	14.10109	5.80E-04	16.09847	8.05E-04	14.10042	0.001	14.10042	0.00117	4.26911	9.09E+00	4.26911	1.11E-02	4.26911	-2.89E-04	4.26911	2.41E-04	4.26911	0.00E+00	3.48626	0.0027	3.48626	-0.00152	3.48626	-0.0074	4.26911	-2.89E-04	4.26911	2.41E-04	4.26911	-2.89E-04
14.19849	-8.16E-06	14.20116	2.42E-04	14.19849	4.31E-04	14.20049	5.92E-04	16.20054	8.07E-04	14.20116	0.001	14.20116	0.00116	4.26148	5.63E+01	4.26148	1.11E-02	4.26148	-1.93E-04	4.26148	1.21E-04	4.26148	9.33E-03	3.48294	0.0033	3.48294	0.00182	3.48294	-0.00486	4.26148	-1.93E-04	4.26148	1.21E-04	4.26148	-1.93E-04
14.30189	-9.88E-06	14.30323	2.28E-04	14.30189	4.29E-04	14.30056	5.88E-04	16.30061	7.98E-04	14.30123	1.00E-03	14.30123	0.00118	4.25387	9.14E+01	4.25387	1.85E-03	4.25387	-3.21E-05	4.25387	-4.02E-05	4.25387	9.33E-03	3.47962	0.00125	3.47962	-0.00214	3.47962	0.00237	4.25387	-3.21E-05	4.25387	-4.02E-05	4.25387	-3.21E-05
14.4013	-2.11E-05	14.4013	2.16E-04	14.4013	4.48E-04	14.40063	6.09E-04	16.39868	8.08E-04	14.40196	9.92E-04	14.40196	0.00118	4.24631	1.22E+02	4.24631	-1.85E-03	4.24631	-1.28E-04	4.24631	-1.61E-04	4.24631	2.80E-03	3.47631	2.46E-03	3.47631	-0.00342	3.47631	0.00226	4.24631	-1.28E-04	4.24631	-1.61E-04	4.24631	-1.28E-04
14.5007	-6.42E-06	14.50003	1.88E-04	14.5007	4.17E-04	14.50003	5.90E-04	16.49875	7.97E-04	14.50003	9.95E-04	14.50003	0.00118	4.23877	5.63E+01	4.23877	1.85E-03	4.23877	-3.21E-04	4.23877	-4.02E-05	4.23877	1.59E-02	3.473	2.50E-03	3.473	-0.00536	3.473	0.00522	4.23877	-3.21E-04	4.23877	-4.02E-05	4.23877	-3.21E-04
14.6021	7.69E-06	14.59943	1.81E-04	14.6021	3.93E-04	14.59877	6.08E-04	16.59948	7.91E-04	14.60077	0.00101	14.60077	0.00117	4.23126	8.26E+01	4.23126	3.70E-03	4.23126	-9.63E-05	4.23126	4.02E-05	4.23126	9.33E-03	3.4697	4.39E-03	3.4697	0.00726	3.4697	0.00971	4.23126	-9.63E-05	4.23126	4.02E-05	4.23126	-9.63E-05
14.70217	1.15E-05	14.69817	1.75E-04	14.70217	3.83E-04	14.6995	6.12E-04	16.69755	7.92E-04	14.69884	9.97E-04	14.69884	0.00118	4.22376	1.00E+01	4.22376	1.85E-03	4.22376	-3.21E-05	4.22376	1.61E-04	4.22376	6.53E-03	3.46641	0.00396	3.46641	0.0084	3.46641	0.01028	4.22376	-3.21E-05	4.22376	1.61E-04	4.22376	-3.21E-05
14.80224	2.01E-05	14.80091	1.91E-04	14.80224	3.75E-04	14.79957	6.05E-04	16.79962	7.97E-04	14.79757	9.95E-04	14.79757	0.00118	4.21631	3.00E+01	4.21631	1.85E-03	4.21631	-2.57E-04	4.21631	1.21E-04	4.21631	5.60E-03	3.46312	5.59E-03	3.46312	0.01027	3.46312	0.00198	4.21631	-2.57E-04	4.21631	1.21E-04	4.21631	-2.57E-04
14.90298	2.41E-05	14.90164	2.07E-04	14.90298	4.04E-04	14.90031	6.02E-04	16.89836	7.98E-04	14.90031	9.90E-04	14.90031	0.00116	4.20888	1.00E+02	4.20888	1.85E-03	4.20888	3.21E-05	4.20888	-8.05E-05	4.20888	9.33E-03	3.45984	2.68E-03	3.45984	0.00549	3.45984	-5.62E-05	4.20888	3.21E-05	4.20888	-8.05E-05	4.20888	3.21E-05
15.00305	1.25E-05	15.00171	2.18E-04	15.00305	4.10E-04	14.99971	5.80E-04	16.99976	7.95E-04	15.00104	0.00102	15.00104	0.00117	4.20148	6.47E+01	4.20148	5.55E-03	4.20148	0.00E+00	4.20148	-8.05E-05	4.20148	1.59E-02	3.45657	2.45E-03	3.45657	-1.22E-04	3.45657	-6.91E-05	4.20148	0.00E+00	4.20148	-8.05E-05	4.20148	0.00E+00
15.10111	3.11E-07	15.10111	2.27E-04	15.10111	4.04E-04	15.09911	5.74E-04	17.0985	7.96E-04	15.10111	0.001	15.10111	0.00117	4.19409	6.74E+01	4.19409	1.48E-02	4.19409	-9.63E-05	4.19409	0.00E+00	4.19409	7.46E-03	3.4533	0.00427	3.4533	-0.00431	3.4533	1.68E-04	4.19409	-9.63E-05	4.19409	0.00E+00	4.19409	-9.63E-05
15.20052	-6.03E-06	15.20185	2.35E-04	15.20052	4.24E-04	15.19985	6.00E-04	17.1999	7.99E-04	15.20052	0.00101	15.20052	0.00114	4.18676	6.00E+01	4.18676	-3.70E-03	4.18676	-6.42E-05	4.18676	0.00E+00	4.18676	1.77E-02	3.45004	0.00619	3.45004	4.81E-04	3.45004	0.00949	4.18676	-6.42E-05	4.18676	0.00E+00	4.18676	-6.42E-05
15.29992	-8.93E-06	15.30125	2.16E-04	15.29992	4.34E-04	15.29925	5.88E-04	17.2993	7.96E-04	15.30059	0.00102	15.30059	0.00119	4.17943	-7.00E+00	4.17943	5.55E-03	4.17943	-6.42E-05	4.17943	4.02E-05	4.17943	0.00E+00	3.44679	0.00176	3.44679	0.00466	3.44679	0.00937	4.17943	-6.42E-05	4.17943	4.02E-05	4.17943	-6.42E-05
15.39932	-1.33E-05	15.40266	1.97E-04	15.39932	4.02E-04	15.39999	5.94E-04	17.39937	8.00E-04	15.40266	9.95E-04	15.40266	0.00121	4.17213	6.67E+01	4.17213	9.24E-03	4.17213	-3.21E-05	4.17213	0.00E+00	4.17213	8.40E-03	3.44354	-5.78E-04	3.44354	0.00333	3.44354	0.00859	4.17213	-3.21E-05	4.17213	0.00E+00	4.17213	-3.21E-05
15.50139	-3.94E-06	15.50139	1.91E-04	15.50139	3.90E-04	15.50006	5.98E-04	17.49944	8.01E-04	15.50272	0.00101	15.50272	0.00122	4.16486	3.03E+00	4.16486	3.70E-03	4.16486	-9.63E-05	4.16486	0.00E+00	4.16486	8.40E-03	3.44029	-1.91E-03	3.44029	0.00648	3.44029	-0.00155	4.16486	-9.63E-05	4.16486	0.00E+00	4.16486	-9.63E-05
15.60346	8.72E-06	15.60279	1.70E-04	15.60346	4.00E-04	15.60013	6.09E-04	17.60018	7.98E-04	15.60079	0.001	15.60079	0.00123	4.15761	1.00E+02	4.15761	7.39E-03	4.15761	-6.42E-05	4.15761	4.02E-05	4.15761	5.60E-03	3.43706	0.00303	3.43706	0.001	3.43706	0.0023	4.15761	-6.42E-05	4.15761	4.02E-05	4.15761	-6.42E-05
15.70353	1.75E-05	15.69819	1.86E-04	15.70353	3.89E-04	15.69886	5.83E-04	17.69891	8.05E-04	15.70086	0.00101	15.70086	0.00121	4.15041	1.53E+02	4.15041	1.66E-02	4.15041	-6.42E-05	4.15041	4.02E-05	4.15041	2.80E-03	3.43383	0.00581	3.43383	-0.00286	3.43383	-0.00345	4.15041	-6.42E-05	4.15041	4.02E-05	4.15041	-6.42E-05
15.80227	1.75E-05	15.80227	1.93E-04	15.80227	3.62E-04	15.80026	5.98E-04	17.80031	7.95E-04	15.80093	9.90E-04	15.80093	0.00119	4.14321	-1.00E+00	4.14321	5.55E-03	4.14321	9.63E-05	4.14321	-4.02E-05	4.14321	-9.33E-04	3.4306	0.00735	3.4306	5.28E-05	3.4306	-0.00667	4.14321	9.63E-05	4.14321	-4.02E-05	4.14321	9.63E-05
15.90367	1.36E-05	15.90167	2.21E-04	15.90367	3.73E-04	15.90033	5.91E-04	17.89972	8.00E-04	15.901	0.00101	15.901	0.00123	4.13605	4.00E+01	4.13605	3.70E-03	4.13605	-2.25E-04	4.13605	-8.05E-05	4.13605	2.80E-03	3.42739	1.22E-03	3.42739	0.00585	3.42739	-0.00869	4.13605	-2.25E-04	4.13605	-8.05E-05	4.13605	-2.25E-04
16.00174	-2.89E-06	16.0004	2.19E-04	16.00174	3.90E-04	16.0004	5.87E-04	17.99979	8.08E-04	16.00107	0.00101	16.00107	0.0012	4.1289	2.67E+02	4.1289	1.85E-02	4.1289	-3.53E-04	4.1289	-8.05E-05	4.1289	0.00E+00	3.42417	-0.00175	3.42417	0.00133	3.42417	0.00254	4.1289	-3.53E-04	4.1289	-8.05E-05	4.1289	-3.53E-04
16.10047	-5.14E-06	16.10114	2.25E-04	16.10047	4.21E-04	16.10047	5.71E-04	18.09652	8.04E-04	16.10047	0.001	16.10047	0.00118	4.12179	5.29E+01	4.12179	1.11E-02	4.12179	-9.63E-05	4.12179	-4.02E-05	4.12179	0.00E+00	3.42097	-0.00169	3.42097	-0.00317	3.42097	0.0122	4.12179	-9.63E-05	4.12179	-4.02E-05	4.12179	-9.63E-05
16.20188	-9.87E-06	16.20121	2.20E-04	16.20188	4.02E-04	16.20054	5.97E-04	18.20059	8.02E-04	16.20121	9.98E-04	16.20121	0.00116	4.11471	6.50E+01	4.11471	0.00E+00	4.11471	0.00E+00	4.11471	-4.02E-05	4.11471	1.12E-02	3.41777	0.00177	3.41777	-6.07E-04	3.41777	0.00471	4.11471	0.00E+00	4.11471	-4.02E-05	4.11471	0.00E+00
16.30128	-1.63E-05	16.29794	2.04E-04	16.30128	4.09E-04	16.29994	5.77E-04	18.29999	7.96E-04	16.30061	9.92E-04	16.30061	0.00119	4.10763	4.55E+01	4.10763	9.24E-03	4.10763	-3.53E-04	4.10763	-1.21E-04	4.10763	9.33E-04	3.41457	1.69E-04	3.41457	-9.91E-04	3.41457	0.00159	4.10763	-3.53E-04	4.10763	-1.21E-04	4.10763	-3.53E-04
16.40001	-1.37E-05	16.39868	1.92E-04	16.40001	4.02E-04	16.39935	6.15E-04	18.39873	7.97E-04	16.40001	0.001	16.40001	0.00118	4.1006	5.63E+01	4.1006	1.85E-03	4.1006	-3.85E-04	4.1006	-2.41E-04	4.1006	7.46E-03	3.41139	1.33E-03	3.41139	0.00532	3.41139	0.00343	4.1006	-3.85E-04	4.1006	-2.41E-04	4.1006	-3.85E-04
16.50008	1.95E-06	16.49808	1.86E-04	16.50008	3.88E-04	16.49808	6.04E-04	18.49946	8.00E-04	16.50075	0.001	16.50075	0.00121	4.09358	5.63E+01	4.09358	1.85E-03	4.09358	-3.21E-04	4.09358	-2.82E-04	4.09358	6.53E-03	3.4082	4.05E-04	3.4082	0.00744	3.4082	0.00763	4.09358	-3.21E-04	4.09358	-2.82E-04	4.09358	-3.21E-04
16.59748	1.09E-05	16.60082	1.95E-04	16.59748	3.84E-04	16.59948	6.07E-04	18.59953	8.07E-04	16.59948	0.001	16.59948	0.00121	4.0866	3.64E+01	4.0866	0.00E+00	4.0866	-2.25E-04	4.0866	-2.01E-04	4.0866	9.33E-04	3.40503	-0.00176	3.40503	0.00757	3.40503	0.00317	4.0866	-2.25E-04	4.0866	-2.01E-04	4.0866	-2.25E-04
16.69688	1.87E-05	16.70022	2.08E-04	16.69688	3.59E-04	16.69755	5.99E-04	18.6996	7.98E-04	16.69755	9.91E-04	16.69755	0.00121	4.07963	8.44E+01	4.07963	-1.85E-03	4.07963	-6.42E-05	4.07963	-8.05E-05	4.07963	3.73E-03	3.40186	-0.00629	3.40186	-0.00341	3.40186	-1.61E-04	4.07963	-6.42E-05	4.07963	-8.05E-05	4.07963	-6.42E-05
16.80029	1.62E-05	16.80029	2.30E-04	16.80029	4.09E-04	16.79962	5.86E-04	18.79967	7.98E-04	16.80096	9.94E-04	16.80096	0.00122	4.0727	5.59E+01	4.0727	5.55E-03	4.0727	-1.28E-04	4.0727	1.61E-04	4.0727	-1.12E-02	3.3987	-1.35E-03	3.3987	-0.00967	3.3987	4.67E-04	4.0727	-1.28E-04	4.0727	1.61E-04	4.0727	-1.28E-04
16.89969	6.15E-07	16.89969	2.35E-04	16.89969	4.08E-04	16.89836	5.96E-04	18.89841	7.98E-04	16.89902	9.87E-04	16.89902	0.0012	4.06579	1.56E+01	4.06579	9.24E-03	4.06579	-1.93E-04	4.06579	2.41E-04	4.06579	9.33E-04	3.39554	-2.05E-03	3.39554	-0.011	3.39554	5.63E-04	4.06579	-1.93E-04	4.06579	2.41E-04	4.06579	-1.93E-04
17.00176	-5.45E-06	16.99976	2.46E-04	17.00176	4.11E-04	16.99976	5.82E-04	18.99981	7.98E-04	16.99976	0.00101	16.99976	0.0012	4.05889	2.50E+01	4.05889	1.11E-02	4.05889	-1.28E-04	4.05889	1.61E-04	4.05889	9.33E-04	3.39239	-4.32E-03	3.39239	-0.00246	3.39239	0.00193	4.05889	-1.28E-04	4.05889	1.61E-04	4.05889	-1.28E-04
17.09983	-8.60E-06	17.10116	2.15E-04	17.09983	4.43E-04	17.09916	5.81E-04	19.09721	8.03E-04	17.09716	9.95E-04	17.09716	0.00119	4.05204	3.68E+01	4.05204	1.11E-02	4.05204	-6.42E-05	4.05204	2.82E-04	4.05204	3.73E-03	3.38924	-0.0056	3.38924	9.03E-04	3.38924	7.44E-04	4.05204	-6.42E-05	4.05204	2.82E-04	4.05204	-6.42E-05
17.20057	-1.38E-05	17.20123	2.17E-04	17.20057	4.21E-04	17.1999	6.02E-04	19.19995	7.93E-04	17.20057	9.83E-04	17.20057	0.00119	4.04519	3.13E+00	4.04519	1.85E-03	4.04519	-6.42E-05	4.04519	3.62E-04	4.04519	1.21E-02	3.3861	2.30E-03	3.3861	0.0042	3.3861	-5.86E-04	4.04519	-6.42E-05	4.04519	3.62E-04	4.04519	-6.42E-05
17.29997	-1.26E-05	17.30197	1.95E-04	17.29997	3.80E-04	17.29863	6.17E-04	19.29802	7.98E-04	17.29797	9.83E-04	17.29797	0.00119	4.03838	6.55E+01	4.03838	7.39E-03	4.03838	-3.21E-05	4.03838	1.21E-04	4.03838	1.87E-03	3.38297	2.93E-03	3.38297	-0.00149	3.38297	0.00118	4.03838	-3.21E-05	4.03838	1.21E-04	4.03838	-3.21E-05
17.39737	-4.66E-06	17.4007	1.80E-04	17.39737	4.08E-04	17.40004	5.94E-04	19.40009	7.96E-04	17.40004	0.00101	17.40004	0.00119	4.03158	9.23E+01	4.03158	9.24E-03	4.03158	-1.60E-04	4.03158	-8.05E-05	4.03158	1.87E-03	3.37984	2.74E-03	3.37984	-0.00628	3.37984	-0.00139	4.03158	-1.60E-04	4.03158	-8.05E-05	4.03158	-1.60E-04
17.50211	1.17E-05	17.50211	1.77E-04	17.50211	3.90E-04	17.50011	6.01E-04	19.49882	7.90E-04	17.49877	9.92E-04	17.49877	0.00122	4.02481	-1.00E+00	4.02481	5.55E-03	4.02481	-2.25E-04	4.02481	4.02E-05	4.02481	4.66E-03	3.37672	0.00331	3.37672	-0.00897	3.37672	0.00485	4.02481	-2.25E-04	4.02481	4.02E-05	4.02481	-2.25E-04
17.60018	1.11E-05	17.60151	1.85E-04	17.60018	3.67E-04	17.60018	5.88E-04	19.60023	8.00E-04	17.60018	0.00101	17.60018	0.00118	4.01807	-9.00E+00	4.01807	7.39E-03	4.01807	9.63E-05	4.01807	2.41E-04	4.01807	1.21E-02	3.3736	6.21E-03	3.3736	-0.00164	3.3736	-0.00162	4.01807	9.63E-05	4.01807	2.41E-04	4.01807	9.63E-05
17.70291	2.18E-05	17.69958	1.96E-04	17.70291	4.01E-04	17.69891	5.87E-04	19.69763	8.03E-04	17.69758	9.92E-04	17.69758	0.0012	4.01135	4.00E+01	4.01135	3.70E-03	4.01135	-2.25E-04	4.01135	4.43E-04	4.01135	-2.80E-03	3.37049	0.00484	3.37049	-0.00141	3.37049	-0.00458	4.01135	-2.25E-04	4.01135	4.43E-04	4.01135	-2.25E-04
17.80098	-3.08E-07	17.79965	2.15E-04	17.80098	4.17E-04	17.80031	5.91E-04	19.80036	8.03E-04	17.80031	9.88E-04	17.80031	0.00119	4.00464	7.92E+01	4.00464	-3.70E-03	4.00464	-1.93E-04	4.00464	3.22E-04	4.00464	-5.60E-03	3.36738	4.80E-03	3.36738	-4.37E-04	3.36738	-0.00762	4.00464	-1.93E-04	4.00464	3.22E-04	4.00464	-1.93E-04
17.89905	-7.85E-06	17.90038	2.15E-04	17.89905	4.12E-04	17.90038	5.96E-04	19.8991	7.86E-04	17.89838	0.001	17.89838	0.00119	3.99796	2.22E+01	3.99796	3.70E-03	3.99796	-2.89E-04	3.99796	0.00E+00	3.99796	-9.33E-04	3.36428	-1.79E-03	3.36428	0.00636	3.36428	-0.00257	3.99796	-2.89E-04	3.99796	0.00E+00	3.99796	-2.89E-04
18.00245	-1.04E-05	18.00245	2.20E-04	18.00245	4.17E-04	18.00112	5.83E-04	20.0005	8.00E-04	17.99979	0.00101	17.99979	0.00118	3.99132	2.59E+01	3.99132	1.85E-03	3.99132	-2.25E-04	3.99132	-8.05E-05	3.99132	1.21E-02	3.36119	-0.0044	3.36119	0.00795	3.36119	-0.00162	3.99132	-2.25E-04	3.99132	-8.05E-05	3.99132	-2.25E-04
18.10386	-1.62E-05	18.10119	2.04E-04	18.10386	4.14E-04	18.09985	5.90E-04	20.09724	8.12E-04	18.10052	9.99E-04	18.10052	0.0012	3.98469	5.39E+01	3.98469	7.39E-03	3.98469	-6.42E-05	3.98469	-1.21E-04	3.98469	4.66E-03	3.3581	-0.00407	3.3581	0.004	3.3581	-7.03E-04	3.98469	-6.42E-05	3.98469	-1.21E-04	3.98469	-6.42E-05
18.20193	-6.22E-06	18.20259	2.08E-04	18.20193	4.12E-04	18.20059	6.07E-04	20.20064	7.91E-04	18.20126	9.96E-04	18.20126	0.00121	3.97808	6.67E+01	3.97808	2.22E-02	3.97808	-2.89E-04	3.97808	-1.61E-04	3.97808	-4.66E-03	3.35502	3.77E-03	3.35502	7.02E-05	3.35502	-0.00322	3.97808	-2.89E-04	3.97808	-1.61E-04	3.97808	-2.89E-04
18.30333	-9.83E-06	18.30333	1.92E-04	18.30333	3.87E-04	18.29933	6.10E-04	20.29804	8.03E-04	18.29933	9.93E-04	18.29933	0.00121	3.97149	4.78E+01	3.97149	-3.70E-03	3.97149	-1.60E-04	3.97149	-8.05E-05	3.97149	2.80E-03	3.35195	9.46E-04	3.35195	-0.00114	3.35195	-0.0066	3.97149	-1.60E-04	3.97149	-8.05E-05	3.97149	-1.60E-04
18.40006	5.53E-06	18.40006	1.88E-04	18.40006	4.17E-04	18.3994	6.13E-04	20.39945	8.02E-04	18.40206	9.76E-04	18.40206	0.00124	3.96494	4.50E+01	3.96494	5.55E-03	3.96494	-2.57E-04	3.96494	8.05E-05	3.96494	9.33E-04	3.34887	1.21E-03	3.34887	-1.94E-04	3.34887	-2.94E-05	3.96494	-2.57E-04	3.96494	8.05E-05	3.96494	-2.57E-04
18.50013	1.16E-05	18.49946	1.96E-04	18.50013	3.75E-04	18.4988	5.92E-04	20.49885	7.97E-04	18.50147	0.00101	18.50147	0.00121	3.9584	1.26E+02	3.9584	0.00E+00	3.9584	-2.89E-04	3.9584	2.41E-04	3.9584	-2.80E-03	3.34581	-3.52E-03	3.34581	-0.00176	3.34581	0.00381	3.9584	-2.89E-04	3.9584	2.41E-04	3.9584	-2.89E-04
18.60087	1.54E-05	18.59753	2.04E-04	18.60087	3.87E-04	18.59953	5.86E-04	20.59958	8.06E-04	18.60154	0.001	18.60154	0.00121	3.95189	-9.00E+00	3.95189	0.00E+00	3.95189	-2.25E-04	3.95189	1.61E-04	3.95189	7.46E-03	3.34275	-0.00108	3.34275	9.30E-04	3.34275	0.00173	3.95189	-2.25E-04	3.95189	1.61E-04	3.95189	-2.25E-04
18.70027	8.47E-06	18.70094	2.08E-04	18.70027	3.92E-04	18.69827	5.92E-04	20.69632	7.88E-04	18.6996	0.001	18.6996	0.00117	3.94539	4.69E+01	3.94539	3.70E-03	3.94539	-2.57E-04	3.94539	-4.02E-05	3.94539	7.46E-03	3.3397	-0.00113	3.3397	0.00153	3.3397	-0.00346	3.94539	-2.57E-04	3.94539	-4.02E-05	3.94539	-2.57E-04
18.80034	-2.62E-06	18.80034	2.32E-04	18.80034	3.88E-04	18.79967	6.03E-04	20.79972	7.96E-04	18.79967	0.001	18.79967	0.00117	3.93892	2.56E+00	3.93892	-1.85E-03	3.93892	-2.57E-04	3.93892	-4.02E-05	3.93892	1.03E-02	3.33665	0.00419	3.33665	0.00493	3.33665	4.36E-04	3.93892	-2.57E-04	3.93892	-4.02E-05	3.93892	-2.57E-04
18.90241	2.54E-06	18.90174	2.33E-04	18.90241	4.13E-04	18.89907	6.02E-04	20.89646	8.10E-04	18.90108	9.91E-04	18.90108	0.00118	3.93248	4.25E+01	3.93248	1.66E-02	3.93248	-4.17E-04	3.93248	8.05E-05	3.93248	6.53E-03	3.33361	0.00186	3.33361	0.00167	3.33361	0.00314	3.93248	-4.17E-04	3.93248	8.05E-05	3.93248	-4.17E-04
19.00248	-1.43E-05	19.00048	2.20E-04	19.00248	4.14E-04	18.99981	5.84E-04	20.99986	8.05E-04	18.99981	0.001	18.99981	0.00117	3.92605	6.18E+01	3.92605	1.11E-02	3.92605	-1.93E-04	3.92605	8.05E-05	3.92605	7.46E-03	3.33057	3.76E-03	3.33057	0.00114	3.33057	0.00607	3.92605	-1.93E-04	3.92605	8.05E-05	3.92605	-1.93E-04
19.10255	-1.78E-05	19.10055	2.09E-04	19.10255	4.03E-04	19.09855	5.98E-04	21.09926	8.04E-04	19.10055	0.00101	19.10055	0.0012	3.91963	5.28E+01	3.91963	0.00E+00	3.91963	-2.89E-04	3.91963	1.61E-04	3.91963	7.46E-03	3.32754	0.00415	3.32754	-0.00282	3.32754	0.00476	3.91963	-2.89E-04	3.91963	1.61E-04	3.91963	-2.89E-04
19.20195	-5.11E-06	19.20262	1.92E-04	19.20195	4.27E-04	19.19995	6.05E-04	21.19933	7.91E-04	19.19995	9.96E-04	19.19995	0.00125	3.91325	6.67E+01	3.91325	1.11E-02	3.91325	-2.25E-04	3.91325	2.01E-04	3.91325	6.53E-03	3.32452	0.00489	3.32452	0.00191	3.32452	0.00475	3.91325	-2.25E-04	3.91325	2.01E-04	3.91325	-2.25E-04
19.30202	-3.84E-06	19.30069	1.79E-04	19.30202	3.90E-04	19.29802	6.13E-04	21.29873	8.03E-04	19.30069	9.99E-04	19.30069	0.00123	3.9069	9.06E+01	3.9069	3.70E-03	3.9069	-9.63E-05	3.9069	1.61E-04	3.9069	9.33E-04	3.3215	2.50E-03	3.3215	0.00198	3.3215	-7.00E-04	3.9069	-9.63E-05	3.9069	1.61E-04	3.9069	-9.63E-05
19.40075	8.57E-06	19.39742	1.78E-04	19.40075	3.94E-04	19.40009	6.10E-04	21.40014	8.07E-04	19.40075	0.00101	19.40075	0.0012	3.90056	1.13E+02	3.90056	3.70E-03	3.90056	-9.63E-05	3.90056	-4.02E-05	3.90056	0.00E+00	3.31848	1.07E-03	3.31848	0.00503	3.31848	-3.11E-04	3.90056	-9.63E-05	3.90056	-4.02E-05	3.90056	-9.63E-05
19.50349	6.83E-06	19.50283	1.92E-04	19.50349	3.78E-04	19.49882	6.06E-04	21.50021	8.02E-04	19.50082	9.99E-04	19.50082	0.00114	3.89424	1.04E+02	3.89424	-7.39E-03	3.89424	-1.28E-04	3.89424	-2.41E-04	3.89424	9.33E-04	3.31547	-1.21E-04	3.31547	-0.00103	3.31547	1.07E-04	3.89424	-1.28E-04	3.89424	-2.41E-04	3.89424	-1.28E-04
19.60356	1.09E-05	19.60289	2.16E-04	19.60356	3.91E-04	19.60023	6.09E-04	21.59961	7.97E-04	19.60089	0.00101	19.60089	0.00118	3.88794	3.00E+01	3.88794	0.00E+00	3.88794	-1.60E-04	3.88794	-1.61E-04	3.88794	1.40E-02	3.31247	-4.15E-04	3.31247	0.00208	3.31247	0.00446	3.88794	-1.60E-04	3.88794	-1.61E-04	3.88794	-1.60E-04
19.70096	5.67E-06	19.70296	2.09E-04	19.70096	4.02E-04	19.69896	5.97E-04	21.69968	8.02E-04	19.7023	0.00101	19.7023	0.00116	3.88166	6.00E+01	3.88166	-5.55E-03	3.88166	-1.28E-04	3.88166	1.61E-04	3.88166	9.33E-03	3.30947	0.00289	3.30947	0.00557	3.30947	-0.00127	3.88166	-1.28E-04	3.88166	1.61E-04	3.88166	-1.28E-04
19.80303	-4.88E-06	19.80303	2.24E-04	19.80303	4.24E-04	19.80036	5.53E-04	21.80042	7.98E-04	19.80103	9.78E-04	19.80103	0.00119	3.87541	7.22E+01	3.87541	3.70E-03	3.87541	-1.28E-04	3.87541	1.61E-04	3.87541	1.21E-02	3.30648	0.00331	3.30648	0.00601	3.30648	0.00149	3.87541	-1.28E-04	3.87541	1.61E-04	3.87541	-1.28E-04
19.90177	-8.25E-06	19.9011	2.14E-04	19.90177	4.40E-04	19.89977	5.81E-04	21.89915	8.06E-04	19.9011	9.97E-04	19.9011	0.0012	3.86917	8.75E+01	3.86917	2.96E-02	3.86917	-1.93E-04	3.86917	-8.05E-05	3.86917	1.21E-02	3.30349	1.08E-03	3.30349	0.00243	3.30349	0.00762	3.86917	-1.93E-04	3.86917	-8.05E-05	3.86917	-1.93E-04
20.0005	-6.49E-06	19.99984	2.03E-04	20.0005	4.34E-04	20.0005	6.15E-04	21.99989	7.97E-04	20.00117	9.99E-04	20.00117	0.00118	3.86296	1.00E+02	3.86296	1.11E-02	3.86296	-1.60E-04	3.86296	-1.61E-04	3.86296	3.73E-03	3.30051	1.36E-03	3.30051	0.00503	3.30051	0.01916	3.86296	-1.60E-04	3.86296	-1.61E-04	3.86296	-1.60E-04
20.09857	-1.26E-05	20.10124	1.74E-04	20.09857	3.94E-04	20.09991	5.98E-04	22.09929	7.94E-04	20.10124	9.89E-04	20.10124	0.00117	3.85678	5.25E+01	3.85678	1.85E-03	3.85678	-3.85E-04	3.85678	-2.41E-04	3.85678	-7.46E-03	3.29754	1.81E-03	3.29754	0.00453	3.29754	0.01307	3.85678	-3.85E-04	3.85678	-2.41E-04	3.85678	-3.85E-04
20.20131	-1.48E-06	20.19864	1.92E-04	20.20131	3.74E-04	20.20064	5.98E-04	22.19936	7.98E-04	20.20064	0.00101	20.20064	0.00119	3.8506	9.38E+01	3.8506	1.85E-02	3.8506	-4.81E-04	3.8506	-2.82E-04	3.8506	1.03E-02	3.29457	-1.27E-03	3.29457	-0.00175	3.29457	0.00578	3.8506	-4.81E-04	3.8506	-2.82E-04	3.8506	-4.81E-04
20.30071	2.20E-06	20.30138	1.84E-04	20.30071	3.92E-04	20.29804	6.05E-04	22.29943	7.96E-04	20.30071	0.001	20.30071	0.00118	3.84445	-3.00E+00	3.84445	0.00E+00	3.84445	-2.57E-04	3.84445	-2.82E-04	3.84445	1.12E-02	3.2916	0.00273	3.2916	-7.12E-04	3.2916	-0.0044	3.84445	-2.57E-04	3.84445	-2.82E-04	3.84445	-2.57E-04
20.40211	1.21E-05	20.40011	2.08E-04	20.40211	3.87E-04	20.39945	6.08E-04	22.39883	8.00E-04	20.40011	0.00101	20.40011	0.00118	3.83832	1.00E+02	3.83832	1.11E-02	3.83832	-3.53E-04	3.83832	-3.22E-04	3.83832	5.60E-03	3.28864	0.00329	3.28864	0.00654	3.28864	-0.00488	3.83832	-3.53E-04	3.83832	-3.22E-04	3.83832	-3.53E-04
20.49952	1.81E-05	20.49885	1.93E-04	20.49952	4.12E-04	20.49751	6.13E-04	22.49957	8.02E-04	20.49952	9.89E-04	20.49952	0.00115	3.83221	7.90E+01	3.83221	5.55E-03	3.83221	-4.17E-04	3.83221	-2.82E-04	3.83221	-9.33E-04	3.28569	-0.00124	3.28569	0.00235	3.28569	-0.00147	3.83221	-4.17E-04	3.83221	-2.82E-04	3.83221	-4.17E-04
20.60159	1.08E-05	20.60025	2.24E-04	20.60159	4.10E-04	20.59958	5.94E-04	22.59963	8.03E-04	20.60092	9.96E-04	20.60092	0.00117	3.82612	7.38E+01	3.82612	9.24E-03	3.82612	-1.93E-04	3.82612	-2.01E-04	3.82612	1.68E-02	3.28274	-7.29E-03	3.28274	-0.00374	3.28274	0.01432	3.82612	-1.93E-04	3.82612	-2.01E-04	3.82612	-1.93E-04
20.70032	8.88E-06	20.70032	2.23E-04	20.70032	4.43E-04	20.69832	5.91E-04	22.6997	8.01E-04	20.69965	0.00101	20.69965	0.00117	3.82005	8.96E+01	3.82005	1.85E-03	3.82005	6.42E-05	3.82005	-1.21E-04	3.82005	-3.73E-03	3.2798	-1.76E-03	3.2798	-0.0067	3.2798	0.01626	3.82005	6.42E-05	3.82005	-1.21E-04	3.82005	6.42E-05
20.80239	-1.34E-05	20.79906	2.24E-04	20.80239	4.29E-04	20.79972	5.88E-04	22.79911	8.01E-04	20.80172	9.87E-04	20.80172	0.00117	3.814	9.54E+01	3.814	5.55E-03	3.814	-1.93E-04	3.814	-4.02E-05	3.814	5.60E-03	3.27686	1.41E-04	3.27686	-0.00681	3.27686	0.01172	3.814	-1.93E-04	3.814	-4.02E-05	3.814	-1.93E-04
20.89712	-8.91E-06	20.90046	2.00E-04	20.89712	4.33E-04	20.89846	5.86E-04	22.89984	8.02E-04	20.89979	9.98E-04	20.89979	0.00118	3.80798	1.88E+02	3.80798	1.85E-03	3.80798	-2.25E-04	3.80798	-4.02E-05	3.80798	-9.33E-04	3.27392	-1.07E-03	3.27392	-0.00121	3.27392	0.00449	3.80798	-2.25E-04	3.80798	-4.02E-05	3.80798	-2.25E-04
20.99919	-7.62E-06	20.99919	1.97E-04	20.99919	4.19E-04	20.99986	5.93E-04	22.99924	8.05E-04	20.99719	9.77E-04	20.99719	0.00119	3.80197	1.00E+02	3.80197	7.39E-03	3.80197	-1.28E-04	3.80197	-4.02E-05	3.80197	4.66E-03	3.271	-6.13E-04	3.271	0.00119	3.271	-0.00354	3.80197	-1.28E-04	3.80197	-4.02E-05	3.80197	-1.28E-04
21.09993	4.09E-07	21.1006	1.89E-04	21.09993	4.09E-04	21.09993	6.07E-04	23.09998	8.05E-04	21.1006	9.79E-04	21.1006	0.00119	3.79597	7.23E+01	3.79597	-5.55E-03	3.79597	-3.21E-04	3.79597	1.21E-04	3.79597	8.40E-03	3.26807	1.39E-03	3.26807	0.00184	3.26807	-0.01132	3.79597	-3.21E-04	3.79597	1.21E-04	3.79597	-3.21E-04
21.2	9.53E-06	21.20067	1.89E-04	21.2	3.69E-04	21.19933	6.00E-04	23.19938	8.04E-04	21.2	9.88E-04	21.2	0.00117	3.79001	1.09E+02	3.79001	1.85E-03	3.79001	-3.21E-04	3.79001	1.21E-04	3.79001	9.33E-03	3.26516	4.02E-03	3.26516	1.77E-04	3.26516	-0.00922	3.79001	-3.21E-04	3.79001	1.21E-04	3.79001	-3.21E-04
21.29873	9.19E-06	21.3014	1.89E-04	21.29873	3.99E-04	21.30007	6.12E-04	23.30012	7.96E-04	21.30074	9.72E-04	21.30074	0.00118	3.78405	1.13E+02	3.78405	5.55E-03	3.78405	-1.93E-04	3.78405	-1.21E-04	3.78405	0.00E+00	3.26225	2.88E-03	3.26225	-0.00245	3.26225	0.00171	3.78405	-1.93E-04	3.78405	-1.21E-04	3.78405	-1.93E-04
21.39814	4.84E-06	21.40014	1.92E-04	21.39814	3.93E-04	21.3988	5.97E-04	23.39952	7.99E-04	21.39814	9.84E-04	21.39814	0.00117	3.77813	7.71E+01	3.77813	0.00E+00	3.77813	-2.57E-04	3.77813	-3.62E-04	3.77813	-9.33E-04	3.25934	-5.04E-04	3.25934	-0.00653	3.25934	0.00809	3.77813	-2.57E-04	3.77813	-3.62E-04	3.77813	-2.57E-04
21.50221	5.27E-06	21.50021	2.15E-04	21.50221	4.01E-04	21.50021	6.07E-04	23.50092	7.98E-04	21.50021	9.99E-04	21.50021	0.00118	3.77222	6.40E+01	3.77222	0.00E+00	3.77222	-1.93E-04	3.77222	-4.43E-04	3.77222	9.33E-03	3.25644	-9.44E-04	3.25644	-0.00219	3.25644	0.00842	3.77222	-1.93E-04	3.77222	-4.43E-04	3.77222	-1.93E-04
21.60028	1.21E-06	21.60161	2.27E-04	21.60028	3.96E-04	21.59961	6.01E-04	23.59966	7.90E-04	21.60028	0.00101	21.60028	0.00117	3.76633	6.39E+01	3.76633	1.85E-03	3.76633	-2.57E-04	3.76633	-2.82E-04	3.76633	1.40E-02	3.25354	1.20E-03	3.25354	0.00343	3.25354	0.00341	3.76633	-2.57E-04	3.76633	-2.82E-04	3.76633	-2.57E-04
21.69901	-9.56E-06	21.70101	2.25E-04	21.69901	4.01E-04	21.70035	6.06E-04	23.70106	8.02E-04	21.70035	9.93E-04	21.70035	0.00117	3.76045	0.00E+00	3.76045	-1.29E-02	3.76045	-1.60E-04	3.76045	-8.05E-05	3.76045	4.66E-03	3.25065	0.00251	3.25065	-0.00286	3.25065	0.00291	3.76045	-1.60E-04	3.76045	-8.05E-05	3.76045	-1.60E-04
21.80375	-9.82E-06	21.80175	2.07E-04	21.80375	4.20E-04	21.79975	5.82E-04	23.7998	8.00E-04	21.80042	9.87E-04	21.80042	0.00117	3.75459	1.88E+02	3.75459	-1.85E-03	3.75459	-1.28E-04	3.75459	8.05E-05	3.75459	4.66E-03	3.24777	2.56E-03	3.24777	-0.00166	3.24777	-0.00177	3.75459	-1.28E-04	3.75459	8.05E-05	3.75459	-1.28E-04
21.90249	-1.22E-05	21.90115	1.93E-04	21.90249	4.10E-04	21.90048	6.00E-04	23.9012	7.88E-04	21.90048	9.99E-04	21.90048	0.00115	3.74876	5.56E+01	3.74876	9.24E-03	3.74876	-2.89E-04	3.74876	8.05E-05	3.74876	9.33E-03	3.24489	3.27E-03	3.24489	0.00343	3.24489	-0.0053	3.74876	-2.89E-04	3.74876	8.05E-05	3.74876	-2.89E-04
22.00322	-4.28E-06	22.00055	1.99E-04	22.00322	4.20E-04	21.99922	6.19E-04	23.99994	8.06E-04	22.00055	9.97E-04	22.00055	0.00115	3.74294	4.24E+01	3.74294	1.85E-03	3.74294	-1.28E-04	3.74294	-1.61E-04	3.74294	0.00E+00	3.24201	2.00E-03	3.24201	0.00445	3.24201	-0.0072	3.74294	-1.28E-04	3.74294	-1.61E-04	3.74294	-1.28E-04
22.09862	4.82E-06	22.10262	2.00E-04	22.09862	3.89E-04	22.10062	6.06E-04	24.10001	8.00E-04	22.10129	9.87E-04	22.10129	0.00118	3.73716	-1.00E+01	3.73716	-1.85E-03	3.73716	-4.17E-04	3.73716	-2.01E-04	3.73716	7.46E-03	3.23914	7.45E-04	3.23914	-0.00416	3.23914	-0.00212	3.73716	-4.17E-04	3.73716	-2.01E-04	3.73716	-4.17E-04
22.20203	8.68E-06	22.20203	1.98E-04	22.20203	3.71E-04	22.19736	6.15E-04	24.19941	8.13E-04	22.19869	9.78E-04	22.19869	0.0012	3.73138	5.39E+01	3.73138	1.11E-02	3.73138	-1.28E-04	3.73138	-1.61E-04	3.73138	9.33E-03	3.23628	2.47E-03	3.23628	-0.00137	3.23628	-0.00363	3.73138	-1.28E-04	3.73138	-1.61E-04	3.73138	-1.28E-04
22.30076	9.85E-06	22.3021	2.07E-04	22.30076	3.71E-04	22.29943	6.21E-04	24.30014	8.07E-04	22.29943	0.001	22.29943	0.00118	3.72561	1.14E+01	3.72561	0.00E+00	3.72561	-2.57E-04	3.72561	0.00E+00	3.72561	7.46E-03	3.23342	6.99E-04	3.23342	0.00144	3.23342	-0.00543	3.72561	-2.57E-04	3.72561	0.00E+00	3.72561	-2.57E-04
22.40083	7.60E-06	22.40083	2.02E-04	22.40083	3.93E-04	22.39816	6.09E-04	24.39888	8.00E-04	22.3995	9.95E-04	22.3995	0.0012	3.71988	7.86E+01	3.71988	-3.70E-03	3.71988	-2.57E-04	3.71988	1.21E-04	3.71988	5.60E-03	3.23056	-0.00254	3.23056	-0.0013	3.23056	0.0024	3.71988	-2.57E-04	3.71988	1.21E-04	3.71988	-2.57E-04
22.50157	1.89E-06	22.50223	2.20E-04	22.50157	3.97E-04	22.49957	6.04E-04	24.50028	8.02E-04	22.5009	9.79E-04	22.5009	0.0012	3.71415	5.00E+01	3.71415	0.00E+00	3.71415	-3.85E-04	3.71415	8.05E-05	3.71415	9.33E-04	3.22771	-2.55E-03	3.22771	-0.0039	3.22771	0.01013	3.71415	-3.85E-04	3.71415	8.05E-05	3.71415	-3.85E-04
22.6023	-2.24E-06	22.59963	2.17E-04	22.6023	4.06E-04	22.5983	5.96E-04	24.59968	7.96E-04	22.6003	9.96E-04	22.6003	0.00119	3.70846	6.07E+01	3.70846	5.55E-03	3.70846	-2.89E-04	3.70846	8.05E-05	3.70846	0.00E+00	3.22487	2.10E-03	3.22487	8.37E-04	3.22487	0.00705	3.70846	-2.89E-04	3.70846	8.05E-05	3.70846	-2.89E-04
22.6977	-5.03E-06	22.70237	2.17E-04	22.6977	4.25E-04	22.6997	5.98E-04	24.70042	8.05E-04	22.6997	9.99E-04	22.6997	0.00128	3.70276	3.50E+01	3.70276	1.85E-02	3.70276	-1.28E-04	3.70276	2.41E-04	3.70276	0.00E+00	3.22203	6.68E-04	3.22203	0.00259	3.22203	7.86E-04	3.70276	-1.28E-04	3.70276	2.41E-04	3.70276	-1.28E-04
22.79977	-9.29E-06	22.80044	1.95E-04	22.79977	4.14E-04	22.79977	5.92E-04	24.79916	7.99E-04	22.80111	9.92E-04	22.80111	0.00124	3.6971	1.08E+02	3.6971	1.29E-02	3.6971	-1.93E-04	3.6971	2.01E-04	3.6971	-4.66E-03	3.2192	1.72E-03	3.2192	0.00124	3.2192	-0.00141	3.6971	-1.93E-04	3.6971	2.01E-04	3.6971	-1.93E-04
22.90051	-1.62E-06	22.90051	2.02E-04	22.90051	3.95E-04	22.89984	6.13E-04	24.90123	8.04E-04	22.89984	9.83E-04	22.89984	0.00123	3.69145	-5.00E+00	3.69145	1.85E-03	3.69145	-9.63E-05	3.69145	2.41E-04	3.69145	1.21E-02	3.21637	4.46E-03	3.21637	-0.0011	3.21637	-4.33E-04	3.69145	-9.63E-05	3.69145	2.41E-04	3.69145	-9.63E-05
23.00125	-4.38E-06	23.00058	1.95E-04	23.00125	4.08E-04	23.00058	6.06E-04	23.00125	9.88E-04	23.00125	0.00125			3.68583	4.92E+01	3.68583	0.00E+00	3.68583	-1.93E-04	3.68583	2.01E-04	3.68583	-5.60E-03	3.21354	3.89E-03	3.21354	-0.00167	3.21354	-0.00544	3.68583	-1.93E-04	3.68583	2.01E-04	3.68583	-1.93E-04
23.09998	4.35E-06	1.90E-04	23.09998	3.88E-04	23.09998	6.03E-04	23.09998	9.93E-04	23.09998	0.00126				3.6802	5.37E+01	3.6802	5.55E-03	3.6802	-3.21E-04	3.6802	4.02E-05	3.6802	6.53E-03	3.21072	-8.97E-04	3.21072	-0.00145	3.21072	0.00358	3.6802	-3.21E-04	3.6802	4.02E-05	3.6802	-3.21E-04
23.20405	1.62E-05	1.97E-04	23.20405	3.82E-04	23.20005	6.11E-04	23.20005	0.001	23.20005	0.00125				3.67461	6.82E+00	3.67E+00	-0.00185	3.67E+00	-2.25E-04	3.67E+00	-1.61E-04	3.67E+00	0.0028	3.20791	-0.00261	3.20791	-0.00423	3.20791	9.86E-04	3.67E+00	-2.25E-04	3.67E+00	-1.61E-04	3.67E+00	-2.25E-04
23.29812	6.14E-06	2.05E-04	23.29812	3.80E-04	23.30012	5.92E-04	23.30012	9.96E-04	23.30012	0.00124				3.66903	3.57E+01	3.67E+00	-0.0037	3.67E+00	-3.21E-04	3.67E+00	-1.21E-04	3.66903	0.0028	3.2051	-0.00135	3.2051	-0.00328	3.2051	6.73E-04	3.67E+00	-3.21E-04	3.67E+00	-1.21E-04	3.67E+00	-3.21E-04
23.39885	5.58E-06	2.16E-04	23.39885	3.77E-04	23.40019	5.94E-04	0.00101	0.00126						3.66348	-2.00E+00	3.66E+00	0	3.66E+00	-1.28E-04	3.66E+00	0	3.66E+00	0.0056	3.2023	1.54E-04	3.2023	0.00252	3.2023	-0.00873	3.66E+00	-1.28E-04	3.66E+00	0	3.66E+00	-1.28E-04
23.50159	3.92E-06	2.27E-04	23.50159	4.07E-04	23.50026	5.96E-04	9.71E-04	0.00125						3.65794	2.75E+01	3.66E+00	0	3.66E+00	-2.89E-04	3.66E+00	4.02E-05	3.65794	9.33E-04	3.1995	0.00237	3.1995	0.00716	3.1995	-0.0025	3.66E+00	-2.89E-04	3.66E+00	4.02E-05	3.66E+00	-2.89E-04
23.60233	1.04E-06	2.37E-04	23.60233	3.81E-04	23.60033	5.83E-04	9.92E-04	0.00122						3.65241	7.78E+01	3.65E+00	0	3.65E+00	-2.89E-04	3.65E+00	8.05E-05	3.65241	0.0028	3.1967	-0.00168	3.1967	0.00118	3.1967	0.0035	3.65E+00	-2.89E-04	3.65E+00	8.05E-05	3.65E+00	-2.89E-04
23.69906	-4.77E-06	2.16E-04	23.69906	4.17E-04	23.7004	6.02E-04	9.92E-04	0.00124						3.64691	5.71E+01	3.65E+00	0	3.65E+00	-9.63E-05	3.65E+00	2.82E-04	3.64691	0.01026	3.19391	-0.00556	3.19391	-0.00107	3.19391	0.00897	3.65E+00	-9.63E-05	3.65E+00	2.82E-04	3.65E+00	-9.63E-05
23.80113	-1.58E-05	1.98E-04	23.80113	3.90E-04	23.80047	6.13E-04	9.97E-04	0.00123						3.64141	3.09E+01	3.64E+00	-0.0037	3.64E+00	-9.63E-05	3.64E+00	2.01E-04	3.64141	0.00466	3.19113	-0.00647	3.19113	0.00389	3.19113	0.00368	3.64E+00	-9.63E-05	3.64E+00	2.01E-04	3.64E+00	-9.63E-05
23.90254	-5.98E-06	1.91E-04	23.90254	4.11E-04	23.90053	6.02E-04	9.81E-04	0.00123						3.63595	3.45E+00	3.64E+00	-0.00185	3.64E+00	-1.93E-04	3.64E+00	-4.02E-05	3.63595	-0.0028	3.18835	-0.00205	3.18835	0.00246	3.18835	-0.00348	3.64E+00	-1.93E-04	3.64E+00	-4.02E-05	3.64E+00	-1.93E-04
24.00127	6.03E-06	1.77E-04	24.00127	3.80E-04	24.0006	6.11E-04	0.00101	0.00128						3.63049	9.12E+01	3.63E+00	0.00739	3.63E+00	-3.53E-04	3.63E+00	0.00E+00	3.63049	0.00373	3.18558	-0.00182	3.18558	0.00315	3.18558	8.02E-04	3.63E+00	-3.53E-04	3.63E+00	0.00E+00	3.63E+00	-3.53E-04
24.10134	1.12E-05	23.10131	1.90E-04	24.10134	3.59E-04	24.09934	6.08E-04	9.86E-04	0.00125					3.62505	7.25E+01	3.63E+00	0.01109	3.63E+00	-2.57E-04	3.63E+00	4.02E-05	3.62505	0.0056	3.18281	0.00303	3.18281	-0.00216	3.18281	0.00877	3.63E+00	-2.57E-04	3.63E+00	4.02E-05	3.63E+00	-2.57E-04
24.20008	1.42E-05	23.20072	1.98E-04	24.20008	3.70E-04	24.19941	6.15E-04	9.87E-04	0.00121					3.61963	6.54E+01	3.61963	3.70E-03	3.61963	-9.63E-05	3.61963	4.02E-05	3.62E+00	0.0028	3.18004	0.00418	3.18004	-0.0055	3.18004	0.01287	3.61963	-9.63E-05	3.61963	4.02E-05	3.61963	-9.63E-05
24.29681	5.92E-06	23.29878	2.05E-04	24.29681	3.71E-04	24.29948	5.98E-04	9.95E-04	0.00122					3.61422	6.04E+01	3.61422	5.55E-03	3.61422	-1.93E-04	3.61422	4.02E-05	3.61E+00	0.01213	3.17728	0.00155	3.17728	-0.00915	3.17728	0.00263	3.61422	-1.93E-04	3.61422	4.02E-05	3.61422	-1.93E-04
24.40088	6.75E-07	23.40086	2.06E-04	24.40088	4.00E-04	24.39955	5.94E-04	9.78E-04	0.00121					3.60884	5.00E+01	3.60884	-1.11E-02	3.60884	-2.25E-04	3.60884	-4.02E-05	3.61E+00	0.00373	3.17453	-0.00269	3.17453	-0.00497	3.17453	-0.00762	3.60884	-2.25E-04	3.60884	-4.02E-05	3.60884	-2.25E-04
24.49962	1.30E-06	23.50293	2.23E-04	24.49962	4.21E-04	24.49962	6.06E-04	9.85E-04	0.00121					3.60347	4.36E+01	3.60347	7.39E-03	3.60347	-3.21E-04	3.60347	-4.02E-05	3.60E+00	9.33E-04	3.17178	1.40E-04	3.17178	-0.00157	3.17178	-0.00941	3.60347	-3.21E-04	3.60347	-4.02E-05	3.60347	-3.21E-04
24.59968	-5.83E-06	23.60033	2.15E-04	24.59968	4.30E-04	24.59968	6.02E-04	9.85E-04	0.00117					3.59811	3.33E+01	3.59811	3.70E-03	3.59811	-2.25E-04	3.59811	8.05E-05	3.60E+00	0.00653	3.16903	0.00192	3.16903	0.00255	3.16903	-0.00974	3.59811	-2.25E-04	3.59811	8.05E-05	3.59811	-2.25E-04
24.70242	-1.17E-05	23.70373	1.99E-04	24.70242	4.02E-04	24.69975	6.01E-04	9.80E-04	0.00119					3.59278	4.13E+01	3.59278	3.70E-03	3.59278	-3.21E-05	3.59278	1.61E-04	3.59E+00	0.00187	3.16629	9.19E-04	3.16629	9.70E-04	3.16629	-0.00418	3.59278	-3.21E-05	3.59278	1.61E-04	3.59278	-3.21E-05
24.79982	-9.36E-06	23.80313	2.02E-04	24.79982	4.02E-04	24.79982	6.44E-04	9.80E-04	0.00121					3.58746	5.00E+01	3.58746	1.66E-02	3.58746	-1.60E-04	3.58746	1.61E-04	3.59E+00	0	3.16356	-4.84E-05	3.16356	0.0017	3.16356	0.00525	3.58746	-1.60E-04	3.58746	1.61E-04	3.58746	-1.60E-04
24.89923	4.47E-06	23.90187	1.86E-04	24.89923	4.05E-04	24.89989	6.07E-04							3.58216	-8.00E+00	3.58216	7.39E-03	3.58216	-4.49E-04	3.58216	1.61E-04	3.58E+00	0.02239	3.16082	0.00169	3.16082	0.00268	3.16082	0.00981	3.58216	-4.49E-04	3.58216	1.61E-04	3.58216	-4.49E-04
25.00063	2.98E-06	24.00127	1.86E-04	25.00063	4.01E-04	24.99996	5.93E-04							3.57687	1.36E+01	3.57687	-7.39E-03	3.57687	-3.53E-04	3.57687	2.41E-04	3.57687	0.00746	3.1581	0.00188	3.1581	0.00539	3.1581	0.00398	3.57687	-3.53E-04	3.57687	2.41E-04	3.57687	-3.53E-04
	24.10001	--												3.5716	2.08E+01	3.5716	1.29E-02	3.5716	-3.85E-04	3.5716	3.62E-04	3.5716	0.01493	3.15538	7.18E-04	3.15538	-0.00256	3.15538	-0.00343	3.5716	-3.85E-04	3.5716	3.62E-04	3.5716	-3.85E-04
	24.19941	--												3.56634	73.33	3.56634	-0.00185	3.56634	-2.89E-04	3.56634	3.62E-04	3.56634	0.01119	3.15266	4.94E-04	3.15266	-0.00727	3.15266	-1.23E-04	3.56634	-2.89E-04	3.56634	3.62E-04	3.56634	-2.89E-04
	24.29814	--												3.56111	32.61	3.56111	0.00924	3.56111	-1.93E-04	3.56111	2.01E-04	3.56111	0.00373	3.14995	0.00265	3.14995	-0.00772	3.14995	-0.00107	3.56111	-1.93E-04	3.56111	2.01E-04	3.56111	-1.93E-04
	24.40288	--												3.55588	40	3.55588	0.01848	3.55588	-5.78E-04	3.55588	8.05E-05	3.55588	0.00933	3.14724	0.00657	3.14724	-0.00556	3.14724	0.00814	3.55588	-5.78E-04	3.55588	8.05E-05	3.55588	-5.78E-04
	24.50295	--												3.55068	18.18	3.55068	0.00185	3.55068	-6.42E-05	3.55068	2.41E-04	3.55068	0.01679	3.14454	0.00249	3.14454	-0.00489	3.14454	0.00844	3.55068	-6.42E-05	3.55068	2.41E-04	3.55068	-6.42E-05
	24.60102	--												3.54549	32.5	3.54549	0.00555	3.54549	-2.25E-04	3.54549	2.82E-04	3.54549	0.01493	3.14184	0.00163	3.14184	-7.88E-04	3.14184	0.00435	3.54549	-2.25E-04	3.54549	2.82E-04	3.54549	-2.25E-04
	24.70042	--												3.54032	1.82	3.54032	-0.00555	3.54032	-2.57E-04	3.54032	4.02E-05	3.54032	0.00746	3.13915	-0.00161	3.13915	0.00243	3.13915	-0.00747	3.54032	-2.57E-04	3.54032	4.02E-05	3.54032	-2.57E-04
	24.80249	--												3.53516	52.46	3.53516	0.0037	3.53516	-2.89E-04	3.53516	-1.21E-04	3.53516	0.00373	3.13646	9.21E-04	3.13646	0.00324	3.13646	-2.10E-04	3.53516	-2.89E-04	3.53516	-1.21E-04	3.53516	-2.89E-04
	24.90123	--												3.53002	36.84	3.53002	0	3.53002	-1.28E-04	3.53002	8.05E-05	3.53002	0.00187	3.13378	0.0026	3.13378	0.00197	3.13378	-7.98E-05	3.53002	-1.28E-04	3.53002	8.05E-05	3.53002	-1.28E-04
	25.0013	--												3.52489	40.79	3.52489	0.01294	3.52489	-1.28E-04	3.52489	3.22E-04	3.52489	0.01306	3.1311	0.00222	3.1311	-0.00259	3.1311	0.00616	3.52489	-1.28E-04	3.52489	3.22E-04	3.52489	-1.28E-04
														3.51978	75	3.51978	0.02588	3.51978	-3.21E-05	3.51978	4.83E-04	3.51978	0.00653	3.12842	-0.00374	3.12842	-0.00865	3.12842	0.00853	3.51978	-3.21E-05	3.51978	4.83E-04	3.51978	-3.21E-05
														3.51468	24.29	3.51468	0.0037	3.51468	-3.85E-04	3.51468	4.43E-04	3.51468	0.0056	3.12575	-0.00551	3.12575	-0.00958	3.12575	0.01062	3.51468	-3.85E-04	3.51468	4.43E-04	3.51468	-3.85E-04
														3.50961	42.62	3.50961	0	3.50961	-4.17E-04	3.50961	3.62E-04	3.50961	0	3.12309	-0.00164	3.12309	-0.00383	3.12309	0.0021	3.50961	-4.17E-04	3.50961	3.62E-04	3.50961	-4.17E-04
														3.50454	41.94	3.50454	0.00555	3.50454	-3.53E-04	3.50454	3.22E-04	3.50454	0.00466	3.12043	-9.94E-04	3.12043	-0.00121	3.12043	0.01094	3.50454	-3.53E-04	3.50454	3.22E-04	3.50454	-3.53E-04
														3.49949	45.45	3.49949	0.00555	3.49949	-2.57E-04	3.49949	8.05E-05	3.49949	-0.0028	3.11777	-9.06E-04	3.11777	-9.80E-05	3.11777	0.0114	3.49949	-2.57E-04	3.49949	8.05E-05	3.49949	-2.57E-04
														3.49445	26.25	3.49445	0.0037	3.49445	-4.81E-04	3.49445	-8.05E-05	3.49445	-0.01213	3.11512	0.00173	3.11512	0.00454	3.11512	8.54E-04	3.49445	-4.81E-04	3.49445	-8.05E-05	3.49445	-4.81E-04
														3.48944	38.46	3.48944	0.00924	3.48944	-1.93E-04	3.48944	4.02E-05	3.48944	0.0084	3.11247	0.00336	3.11247	0.00663	3.11247	-0.00508	3.48944	-1.93E-04	3.48944	4.02E-05	3.48944	-1.93E-04
														3.48444	11.84	3.48444	-0.00555	3.48444	1.60E-04	3.48444	2.41E-04	3.48444	0.01959	3.10983	0.00391	3.10983	0.00645	3.10983	9.45E-04	3.48444	1.60E-04	3.48444	2.41E-04	3.48444	1.60E-04
														3.47944	58.11	3.47944	0.00555	3.47944	-9.63E-05	3.47944	2.82E-04	3.47944	-0.00373	3.10719	0.00345	3.10719	0.0047	3.10719	0.01083	3.47944	-9.63E-05	3.47944	2.82E-04	3.47944	-9.63E-05
														3.47447	48.05	3.47447	0.00924	3.47447	-2.25E-04	3.47447	2.41E-04	3.47447	9.33E-04	3.10456	0.00335	3.10456	0.00355	3.10456	0.0079	3.47447	-2.25E-04	3.47447	2.41E-04	3.47447	-2.25E-04
														3.46951	27.78	3.46951	0.0037	3.46951	-2.89E-04	3.46951	4.02E-05	3.46951	0.01119	3.10193	0.00318	3.10193	-8.02E-04	3.10193	0.00791	3.46951	-2.89E-04	3.46951	4.02E-05	3.46951	-2.89E-04
														3.46457	3.13	3.46457	-0.00185	3.46457	-2.57E-04	3.46457	-1.21E-04	3.46457	0.00653	3.09931	0.00505	3.09931	-9.49E-04	3.09931	-0.00383	3.46457	-2.57E-04	3.46457	-1.21E-04	3.46457	-2.57E-04
														3.45964	25	3.45964	0.01294	3.45964	-3.21E-04	3.45964	4.02E-05	3.45964	0.0056	3.09669	0.00165	3.09669	9.86E-04	3.09669	6.15E-04	3.45964	-3.21E-04	3.45964	4.02E-05	3.45964	-3.21E-04
														3.45473	32.2	3.45473	0.00185	3.45473	-1.60E-04	3.45473	2.82E-04	3.45473	0.00187	3.09407	-0.00233	3.09407	0.00389	3.09407	0.00322	3.45473	-1.60E-04	3.45473	2.82E-04	3.45473	-1.60E-04
														3.44983	36.36	3.44983	0.0037	3.44983	-1.93E-04	3.44983	2.82E-04	3.44983	0	3.09146	-0.0011	3.09146	-1.42E-04	3.09146	0.00657	3.44983	-1.93E-04	3.44983	2.82E-04	3.44983	-1.93E-04
														3.44494	38.24	3.44494	0	3.44494	-2.89E-04	3.44494	1.61E-04	3.44494	9.33E-04	3.08886	5.22E-05	3.08886	-0.0054	3.08886	-0.00255	3.44494	-2.89E-04	3.44494	1.61E-04	3.44494	-2.89E-04
														3.44008	32.05	3.44008	0	3.44008	-2.57E-04	3.44008	4.02E-05	3.44008	0	3.08626	-0.00264	3.08626	-0.00815	3.08626	-0.00295	3.44008	-2.57E-04	3.44008	4.02E-05	3.44008	-2.57E-04
														3.43522	26.67	3.43522	0	3.43522	-4.17E-04	3.43522	-8.05E-05	3.43522	9.33E-04	3.08366	-0.00287	3.08366	-0.00214	3.08366	0.00303	3.43522	-4.17E-04	3.43522	-8.05E-05	3.43522	-4.17E-04
														3.43038	9.47	3.43038	0	3.43038	-3.21E-05	3.43038	-2.01E-04	3.43038	0.01213	3.08106	0.00426	3.08106	0.00499	3.08106	-0.00229	3.43038	-3.21E-05	3.43038	-2.01E-04	3.43038	-3.21E-05
														3.42555	15.79	3.42555	0	3.42555	-3.21E-04	3.42555	-8.05E-05	3.42555	0.00187	3.07848	0.00472	3.07848	0.00485	3.07848	-0.00666	3.42555	-3.21E-04	3.42555	-8.05E-05	3.42555	-3.21E-04
														3.42074	15.31	3.42074	0.00924	3.42074	-2.25E-04	3.42074	2.41E-04	3.42074	0	3.07589	0.00227	3.07589	0.00402	3.07589	-0.00887	3.42074	-2.25E-04	3.42074	2.41E-04	3.42074	-2.25E-04
														3.41594	16.22	3.41594	0.00555	3.41594	-1.93E-04	3.41594	3.62E-04	3.41594	0.01493	3.07331	3.60E-04	3.07331	0.00522	3.07331	-0.00189	3.41594	-1.93E-04	3.41594	3.62E-04	3.41594	-1.93E-04
														3.41116	36.56	3.41116	-0.00185	3.41116	-1.93E-04	3.41116	3.62E-04	3.41116	0	3.07074	-0.00255	3.07074	0.00726	3.07074	-0.00455	3.41116	-1.93E-04	3.41116	3.62E-04	3.41116	-1.93E-04
														3.40639	21.59	3.40639	0.01294	3.40639	-9.63E-05	3.40639	2.82E-04	3.40639	0.0056	3.06817	-0.0041	3.06817	0.00595	3.06817	-0.00489	3.40639	-9.63E-05	3.40639	2.82E-04	3.40639	-9.63E-05
														3.40163	6.67	3.40163	0	3.40163	0	3.40163	2.01E-04	3.40163	-0.0028	3.0656	-0.00235	3.0656	0.00232	3.0656	0.0013	3.40163	0	3.40163	2.01E-04	3.40163	0
														3.39689	27.27	3.39689	0.00185	3.39689	-3.53E-04	3.39689	1.61E-04	3.39689	9.33E-04	3.06304	0.00154	3.06304	0.00546	3.06304	0.00703	3.39689	-3.53E-04	3.39689	1.61E-04	3.39689	-3.53E-04
														3.39216	26.14	3.39216	0.00185	3.39216	-3.21E-04	3.39216	2.01E-04	3.39216	0.00466	3.06048	-0.00258	3.06048	-8.88E-04	3.06048	-9.47E-04	3.39216	-3.21E-04	3.39216	2.01E-04	3.39216	-3.21E-04
														3.38744	35.65	3.38744	0.00739	3.38744	-3.53E-04	3.38744	2.82E-04	3.38744	0.01493	3.05793	-0.00277	3.05793	-0.00153	3.05793	-0.00548	3.38744	-3.53E-04	3.38744	2.82E-04	3.38744	-3.53E-04
														3.38274	10	3.38274	0	3.38274	-2.25E-04	3.38274	1.21E-04	3.38274	9.33E-04	3.05538	0.00221	3.05538	8.67E-04	3.05538	-0.00388	3.38274	-2.25E-04	3.38274	1.21E-04	3.38274	-2.25E-04
														3.37806	21.43	3.37806	0.00555	3.37806	-1.28E-04	3.37806	0	3.37806	0.00653	3.05283	0.00698	3.05283	0.00562	3.05283	-0.00196	3.37806	-1.28E-04	3.37806	0	3.37806	-1.28E-04
														3.37338	13.73	3.37338	0.00185	3.37338	-3.21E-05	3.37338	8.05E-05	3.37338	0	3.05029	0.00399	3.05029	-0.00206	3.05029	-0.00792	3.37338	-3.21E-05	3.37338	8.05E-05	3.37338	-3.21E-05
														3.36872	9.68	3.36872	0.01109	3.36872	3.21E-05	3.36872	-4.02E-05	3.36872	-0.0028	3.04776	-3.11E-04	3.04776	0.00213	3.04776	-0.00758	3.36872	3.21E-05	3.36872	-4.02E-05	3.36872	3.21E-05
														3.36407	19.44	3.36407	-0.00924	3.36407	-9.63E-05	3.36407	-1.21E-04	3.36407	0.00466	3.04522	-5.61E-05	3.04522	0.00289	3.04522	-0.00492	3.36407	-9.63E-05	3.36407	-1.21E-04	3.36407	-9.63E-05
														3.35944	29.25	3.35944	0.00555	3.35944	-1.60E-04	3.35944	1.21E-04	3.35944	-0.00466	3.0427	-0.00259	3.0427	-0.00222	3.0427	-0.0041	3.35944	-1.60E-04	3.35944	1.21E-04	3.35944	-1.60E-04
														3.35482	6.54	3.35482	0.01294	3.35482	-9.63E-05	3.35482	2.82E-04	3.35482	0.0028	3.04017	-0.0051	3.04017	-0.00871	3.04017	-0.00901	3.35482	-9.63E-05	3.35482	2.82E-04	3.35482	-9.63E-05
														3.35022	15.65	3.35022	0.00739	3.35022	-4.49E-04	3.35022	2.01E-04	3.35022	0.00187	3.03765	-0.0049	3.03765	-0.00386	3.03765	-0.00934	3.35022	-4.49E-04	3.35022	2.01E-04	3.35022	-4.49E-04
														3.34563	16.18	3.34563	-0.0037	3.34563	-9.63E-05	3.34563	8.05E-05	3.34563	0.0056	3.03514	-5.47E-04	3.03514	-0.00662	3.03514	0.00286	3.34563	-9.63E-05	3.34563	8.05E-05	3.34563	-9.63E-05
														3.34105	1.85	3.34105	0.0037	3.34105	-2.89E-04	3.34105	4.02E-05	3.34105	0.01026	3.03263	0.003	3.03263	-0.00722	3.03263	0.00527	3.34105	-2.89E-04	3.34105	4.02E-05	3.34105	-2.89E-04
														3.33648	19.85	3.33648	0.0037	3.33648	-2.89E-04	3.33648	4.02E-05	3.33648	0.0028	3.03012	0.00362	3.03012	-0.00775	3.03012	-0.00626	3.33648	-2.89E-04	3.33648	4.02E-05	3.33648	-2.89E-04
														3.33193	-4	3.33193	0.01294	3.33193	-6.42E-05	3.33193	4.02E-05	3.33193	0.0084	3.02762	0.00216	3.02762	-0.00352	3.02762	-0.01309	3.33193	-6.42E-05	3.33193	4.02E-05	3.33193	-6.42E-05
														3.32739	7.91	3.32739	0.0037	3.32739	-1.93E-04	3.32739	-8.05E-05	3.32739	0.01119	3.02512	0.00213	3.02512	-0.00536	3.02512	-0.00696	3.32739	-1.93E-04	3.32739	-8.05E-05	3.32739	-1.93E-04
														3.32286	7.86	3.32286	0.01294	3.32286	-1.28E-04	3.32286	-4.02E-05	3.32286	0.00933	3.02263	0.00167	3.02263	0.00176	3.02263	0.007	3.32286	-1.28E-04	3.32286	-4.02E-05	3.32286	-1.28E-04
														3.31835	14.58	3.31835	0.00185	3.31835	-1.60E-04	3.31835	1.21E-04	3.31835	0.00653	3.02014	-0.00175	3.02014	0.00657	3.02014	0.00465	3.31835	-1.60E-04	3.31835	1.21E-04	3.31835	-1.60E-04
														3.31384	18.75	3.31384	0.0037	3.31384	-6.42E-05	3.31384	4.02E-05	3.31384	-0.00746	3.01765	-0.0033	3.01765	0.00604	3.01765	0.00176	3.31384	-6.42E-05	3.31384	4.02E-05	3.31384	-6.42E-05
														3.30936	5.03	3.30936	0.00185	3.30936	-3.21E-04	3.30936	-8.05E-05	3.30936	9.33E-04	3.01517	0.00179	3.01517	-0.00207	3.01517	-0.0021	3.30936	-3.21E-04	3.30936	-8.05E-05	3.30936	-3.21E-04
														3.30488	1.59	3.30488	0.00739	3.30488	-2.25E-04	3.30488	1.21E-04	3.30488	0.00466	3.01269	0.00332	3.01269	-0.00613	3.01269	0.00257	3.30488	-2.25E-04	3.30488	1.21E-04	3.30488	-2.25E-04
														3.30042	25.57	3.30042	0.01294	3.30042	-3.21E-05	3.30042	3.22E-04	3.30042	0.0056	3.01022	-3.67E-04	3.01022	-0.00138	3.01022	0.00358	3.30042	-3.21E-05	3.30042	3.22E-04	3.30042	-3.21E-05
														3.29597	14	3.29597	0.00555	3.29597	-1.28E-04	3.29597	2.82E-04	3.29597	0	3.00775	-0.00698	3.00775	-0.00154	3.00775	0.00634	3.29597	-1.28E-04	3.29597	2.82E-04	3.29597	-1.28E-04
														3.29153	15.91	3.29153	0.00555	3.29153	-1.28E-04	3.29153	2.01E-04	3.29153	0.0056	3.00529	-0.00434	3.00529	5.14E-04	3.00529	0.01038	3.29153	-1.28E-04	3.29153	2.01E-04	3.29153	-1.28E-04
														3.28711	11.9	3.28711	0.00555	3.28711	-2.25E-04	3.28711	1.21E-04	3.28711	0	3.00283	2.01E-04	3.00283	0.00432	3.00283	0.0098	3.28711	-2.25E-04	3.28711	1.21E-04	3.28711	-2.25E-04
														3.2827	27.57	3.2827	0.00555	3.2827	-1.60E-04	3.2827	4.02E-05	3.2827	-0.0056	3.00037	0.00238	3.00037	0.00525	3.00037	0.00595	3.2827	-1.60E-04	3.2827	4.02E-05	3.2827	-1.60E-04
														3.2783	10.34	3.2783	-0.00185	3.2783	-2.89E-04	3.2783	1.21E-04	3.2783	9.33E-04	2.99792	6.61E-04	2.99792	0.00616	2.99792	0.00251	3.2783	-2.89E-04	3.2783	1.21E-04	3.2783	-2.89E-04
														3.27391	6.83	3.27391	-0.00185	3.27391	-1.93E-04	3.27391	1.21E-04	3.27391	-9.33E-04	2.99547	-4.66E-05	2.99547	0.00496	2.99547	0.00637	3.27391	-1.93E-04	3.27391	1.21E-04	3.27391	-1.93E-04
														3.26953	16.3	3.26953	-0.00185	3.26953	-1.60E-04	3.26953	1.61E-04	3.26953	-0.00373	2.99302	2.00E-04	2.99302	0.00242	2.99302	0.00549	3.26953	-1.60E-04	3.26953	1.61E-04	3.26953	-1.60E-04
														3.26517	15.66	3.26517	0.00555	3.26517	-3.21E-04	3.26517	3.22E-04	3.26517	0.01213	2.99058	3.12E-04	2.99058	-0.00774	2.99058	0.00451	3.26517	-3.21E-04	3.26517	3.22E-04	3.26517	-3.21E-04
														3.26082	15.43	3.26082	0	3.26082	-1.93E-04	3.26082	3.22E-04	3.26082	0.01026	2.98815	0.00128	2.98815	-0.00639	2.98815	0.00923	3.26082	-1.93E-04	3.26082	3.22E-04	3.26082	-1.93E-04
														3.25648	12.58	3.25648	0.00739	3.25648	-1.28E-04	3.25648	2.41E-04	3.25648	0.00933	2.98571	5.83E-04	2.98571	-0.00208	2.98571	0.00565	3.25648	-1.28E-04	3.25648	2.41E-04	3.25648	-1.28E-04
														3.25216	17.99	3.25216	-0.01109	3.25216	-9.63E-05	3.25216	2.01E-04	3.25216	0.00746	2.98328	0.00233	2.98328	6.57E-04	2.98328	-8.08E-04	3.25216	-9.63E-05	3.25216	2.01E-04	3.25216	-9.63E-05
														3.24784	15.17	3.24784	0.01109	3.24784	-1.93E-04	3.24784	2.01E-04	3.24784	0.01213	2.98086	0.00374	2.98086	-0.00187	2.98086	-0.00332	3.24784	-1.93E-04	3.24784	2.01E-04	3.24784	-1.93E-04
														3.24354	15.25	3.24354	0	3.24354	-3.21E-04	3.24354	2.41E-04	3.24354	0.00746	2.97844	0.00394	2.97844	-0.0014	2.97844	-4.20E-04	3.24354	-3.21E-04	3.24354	2.41E-04	3.24354	-3.21E-04
														3.23926	14.71	3.23926	-0.00739	3.23926	-2.57E-04	3.23926	2.01E-04	3.23926	0.0028	2.97602	0.00376	2.97602	-6.34E-04	2.97602	-2.88E-04	3.23926	-2.57E-04	3.23926	2.01E-04	3.23926	-2.57E-04
														3.23498	14.29	3.23498	-0.00555	3.23498	-6.42E-05	3.23498	2.01E-04	3.23498	9.33E-04	2.97361	0.00306	2.97361	-8.59E-04	2.97361	0.0053	3.23498	-6.42E-05	3.23498	2.01E-04	3.23498	-6.42E-05
														3.23071	1.52	3.23071	0.00924	3.23071	-2.57E-04	3.23071	3.62E-04	3.23071	0.0056	2.9712	0.00211	2.9712	-7.20E-04	2.9712	0.00505	3.23071	-2.57E-04	3.23071	3.62E-04	3.23071	-2.57E-04
														3.22646	7.34	3.22646	0.01479	3.22646	-2.89E-04	3.22646	4.43E-04	3.22646	0.01119	2.9688	-4.12E-04	2.9688	-0.00237	2.9688	0.0032	3.22646	-2.89E-04	3.22646	4.43E-04	3.22646	-2.89E-04
														3.22222	20.8	3.22222	0.01294	3.22222	-3.53E-04	3.22222	3.22E-04	3.22222	-0.00653	2.9664	-0.00186	2.9664	-0.00363	2.9664	0.00248	3.22222	-3.53E-04	3.22222	3.22E-04	3.22222	-3.53E-04
														3.21799	10.26	3.21799	-0.02773	3.21799	-2.89E-04	3.21799	2.82E-04	3.21799	0.0028	2.964	8.04E-06	2.964	-0.00371	2.964	0.003	3.21799	-2.89E-04	3.21799	2.82E-04	3.21799	-2.89E-04
														3.21377	-5	3.21377	-0.0037	3.21377	-1.60E-04	3.21377	2.82E-04	3.21377	0.01026	2.96161	0.00169	2.96161	0.0021	2.96161	-0.00464	3.21377	-1.60E-04	3.21377	2.82E-04	3.21377	-1.60E-04
														3.20956	13.81	3.20956	0	3.20956	-1.93E-04	3.20956	1.21E-04	3.20956	-0.00373	2.95922	1.18E-04	2.95922	0.00312	2.95922	-0.00182	3.20956	-1.93E-04	3.20956	1.21E-04	3.20956	-1.93E-04
														3.20537	7.55	3.20537	0.0037	3.20537	-9.63E-05	3.20537	4.02E-05	3.20537	0.01026	2.95683	-0.00275	2.95683	0.00249	2.95683	-0.00191	3.20537	-9.63E-05	3.20537	4.02E-05	3.20537	-9.63E-05
														3.20118	0.44	3.20118	0	3.20118	-1.93E-04	3.20118	0	3.20118	0.01866	2.95445	2.22E-04	2.95445	0.00102	2.95445	-0.00664	3.20118	-1.93E-04	3.20118	0	3.20118	-1.93E-04
														3.19701	11.93	3.19701	-0.00185	3.19701	-1.28E-04	3.19701	-1.21E-04	3.19701	-0.00187	2.95208	0.00414	2.95208	0.00152	2.95208	-0.01249	3.19701	-1.28E-04	3.19701	-1.21E-04	3.19701	-1.28E-04
														3.19285	5.09	3.19285	-0.0037	3.19285	-1.93E-04	3.19285	-2.82E-04	3.19285	0.00373	2.9497	0.00405	2.9497	0.00159	2.9497	0.00128	3.19285	-1.93E-04	3.19285	-2.82E-04	3.19285	-1.93E-04
														3.1887	10.05	3.1887	0	3.1887	-2.57E-04	3.1887	-3.62E-04	3.1887	0.01213	2.94733	0.00378	2.94733	0.00127	2.94733	0.00839	3.1887	-2.57E-04	3.1887	-3.62E-04	3.1887	-2.57E-04
														3.18457	8.11	3.18457	-0.01294	3.18457	-9.63E-05	3.18457	-1.21E-04	3.18457	0.00187	2.94497	0.00164	2.94497	3.14E-04	2.94497	0.01099	3.18457	-9.63E-05	3.18457	-1.21E-04	3.18457	-9.63E-05
														3.18044	12.55	3.18044	-0.00185	3.18044	-2.57E-04	3.18044	8.05E-05	3.18044	0.00187	2.94261	0.00187	2.94261	-0.0015	2.94261	0.00378	3.18044	-2.57E-04	3.18044	8.05E-05	3.18044	-2.57E-04
														3.17633	11.79	3.17633	0.00739	3.17633	-3.53E-04	3.17633	4.02E-05	3.17633	0.01866	2.94025	0.00199	2.94025	-0.00347	2.94025	0.00912	3.17633	-3.53E-04	3.17633	4.02E-05	3.17633	-3.53E-04
														3.17222	12.5	3.17222	0.00739	3.17222	-2.57E-04	3.17222	0	3.17222	0.00373	2.9379	0.00539	2.9379	-0.00265	2.9379	0.00225	3.17222	-2.57E-04	3.17222	0	3.17222	-2.57E-04
														3.16813	7.11	3.16813	0	3.16813	-1.60E-04	3.16813	1.21E-04	3.16813	0.01866	2.93555	0.00413	2.93555	3.25E-04	2.93555	0.00188	3.16813	-1.60E-04	3.16813	1.21E-04	3.16813	-1.60E-04
														3.16405	2.77	3.16405	0.01479	3.16405	0	3.16405	1.61E-04	3.16405	0.00373	2.9332	0.00169	2.9332	0.00407	2.9332	-0.00312	3.16405	0	3.16405	1.61E-04	3.16405	0
														3.15998	5.02	3.15998	0.00924	3.15998	-1.28E-04	3.15998	8.05E-05	3.15998	-0.00187	2.93086	0.0012	2.93086	0.00491	2.93086	-4.28E-05	3.15998	-1.28E-04	3.15998	8.05E-05	3.15998	-1.28E-04
														3.15591	8.39	3.15591	0.01479	3.15591	-9.63E-05	3.15591	-4.02E-05	3.15591	0.00746	2.92852	-0.00197	2.92852	-0.00548	2.92852	-0.0066	3.15591	-9.63E-05	3.15591	-4.02E-05	3.15591	-9.63E-05
														3.15187	3.79	3.15187	-0.01294	3.15187	-1.60E-04	3.15187	4.02E-05	3.15187	0.00466	2.92618	-0.00177	2.92618	-0.00396	2.92618	-0.00212	3.15187	-1.60E-04	3.15187	4.02E-05	3.15187	-1.60E-04
														3.14783	9.47	3.14783	0.0037	3.14783	-1.93E-04	3.14783	2.01E-04	3.14783	-0.00373	2.92385	0.00234	2.92385	-8.11E-04	2.92385	-0.00435	3.14783	-1.93E-04	3.14783	2.01E-04	3.14783	-1.93E-04
														3.14381	1.71	3.14381	0.00739	3.14381	-1.60E-04	3.14381	1.21E-04	3.14381	-0.0028	2.92152	0.0052	2.92152	0.00463	2.92152	-0.00511	3.14381	-1.60E-04	3.14381	1.21E-04	3.14381	-1.60E-04
														3.13979	15.79	3.13979	0.01294	3.13979	-2.57E-04	3.13979	-4.02E-05	3.13979	9.33E-04	2.9192	2.53E-04	2.9192	-0.0014	2.9192	-0.00824	3.13979	-2.57E-04	3.13979	-4.02E-05	3.13979	-2.57E-04
														3.13579	7.12	3.13579	0.00924	3.13579	-3.85E-04	3.13579	0	3.13579	0.01213	2.91688	-7.03E-04	2.91688	-0.00249	2.91688	0.00527	3.13579	-3.85E-04	3.13579	0	3.13579	-3.85E-04
														3.1318	3.87	3.1318	0.00185	3.1318	-1.60E-04	3.1318	2.41E-04	3.1318	0.00746	2.91457	4.98E-04	2.91457	5.13E-04	2.91457	0.00137	3.1318	-1.60E-04	3.1318	2.41E-04	3.1318	-1.60E-04
														3.12781	2.3	3.12781	0.00924	3.12781	-2.89E-04	3.12781	4.43E-04	3.12781	-9.33E-04	2.91225	0.00221	2.91225	0.00382	2.91225	-0.0083	3.12781	-2.89E-04	3.12781	4.43E-04	3.12781	-2.89E-04
														3.12384	6.55	3.12384	-0.00555	3.12384	-1.28E-04	3.12384	2.82E-04	3.12384	-0.00373	2.90994	0.00204	2.90994	0.00954	2.90994	-0.01622	3.12384	-1.28E-04	3.12384	2.82E-04	3.12384	-1.28E-04
														3.11987	6.4	3.11987	0.00739	3.11987	-1.60E-04	3.11987	-4.02E-05	3.11987	-0.00187	2.90764	0.00381	2.90764	1.46E-04	2.90764	2.53E-04	3.11987	-1.60E-04	3.11987	-4.02E-05	3.11987	-1.60E-04
														3.11593	3.6	3.11593	-0.00924	3.11593	-3.85E-04	3.11593	4.02E-05	3.11593	0.0028	2.90534	0.00117	2.90534	-0.00596	2.90534	0.0149	3.11593	-3.85E-04	3.11593	4.02E-05	3.11593	-3.85E-04
														3.11199	-12	3.11199	-0.01109	3.11199	-4.17E-04	3.11199	3.22E-04	3.11199	9.33E-04	2.90304	-2.27E-04	2.90304	-0.00553	2.90304	0.01256	3.11199	-4.17E-04	3.11199	3.22E-04	3.11199	-4.17E-04
														3.10806	5.77	3.10806	0	3.10806	-2.57E-04	3.10806	4.43E-04	3.10806	0.0028	2.90075	0.00228	2.90075	-9.82E-04	2.90075	-7.59E-04	3.10806	-2.57E-04	3.10806	4.43E-04	3.10806	-2.57E-04
														3.10414	6.79	3.10414	-0.00185	3.10414	-9.63E-05	3.10414	4.02E-04	3.10414	0.01399	2.89846	0.00434	2.89846	-0.00465	2.89846	-0.00903	3.10414	-9.63E-05	3.10414	4.02E-04	3.10414	-9.63E-05
														3.10023	6.69	3.10023	0.01479	3.10023	-1.60E-04	3.10023	3.22E-04	3.10023	0.00746	2.89617	0.00164	2.89617	-0.01004	2.89617	-0.00697	3.10023	-1.60E-04	3.10023	3.22E-04	3.10023	-1.60E-04
														3.09633	5.21	3.09633	0.00739	3.09633	-1.93E-04	3.09633	4.43E-04	3.09633	0	2.89389	-0.00712	2.89389	-0.00427	2.89389	-0.0021	3.09633	-1.93E-04	3.09633	4.43E-04	3.09633	-1.93E-04
														3.09245	6.81	3.09245	0.0037	3.09245	-3.53E-04	3.09245	5.63E-04	3.09245	-0.00187	2.89161	-0.00857	2.89161	0.00193	2.89161	0.00708	3.09245	-3.53E-04	3.09245	5.63E-04	3.09245	-3.53E-04
														3.08856	8.55	3.08856	0.0037	3.08856	-3.21E-04	3.08856	3.22E-04	3.08856	0.0028	2.88933	3.35E-04	2.88933	0.00473	2.88933	-0.004	3.08856	-3.21E-04	3.08856	3.22E-04	3.08856	-3.21E-04
														3.0847	10.45	3.0847	0.01294	3.0847	-2.25E-04	3.0847	2.01E-04	3.0847	0.01306	2.88706	0.00727	2.88706	0.00336	2.88706	-0.01069	3.0847	-2.25E-04	3.0847	2.01E-04	3.0847	-2.25E-04
														3.08084	8.75	3.08084	-0.01294	3.08084	-2.57E-04	3.08084	2.41E-04	3.08084	0.0028	2.88479	0.00814	2.88479	0.00346	2.88479	-0.00455	3.08084	-2.57E-04	3.08084	2.41E-04	3.08084	-2.57E-04
														3.07699	7.81	3.07699	0.00555	3.07699	-3.21E-04	3.07699	2.41E-04	3.07699	0.01213	2.88253	0.0034	2.88253	0.00254	2.88253	0.00885	3.07699	-3.21E-04	3.07699	2.41E-04	3.07699	-3.21E-04
														3.07316	7.75	3.07316	0.00739	3.07316	-3.85E-04	3.07316	1.61E-04	3.07316	-9.33E-04	2.88027	-6.23E-04	2.88027	0.00359	2.88027	0.00699	3.07316	-3.85E-04	3.07316	1.61E-04	3.07316	-3.85E-04
														3.06933	5.13	3.06933	-0.01294	3.06933	-2.57E-04	3.06933	4.02E-05	3.06933	0.00653	2.87801	-0.00206	2.87801	0.00143	2.87801	0.00364	3.06933	-2.57E-04	3.06933	4.02E-05	3.06933	-2.57E-04
														3.06551	5.49	3.06551	0.00739	3.06551	-3.85E-04	3.06551	2.01E-04	3.06551	9.33E-04	2.87576	0.00114	2.87576	0.0012	2.87576	0.00913	3.06551	-3.85E-04	3.06551	2.01E-04	3.06551	-3.85E-04
														3.06171	4.24	3.06171	0	3.06171	-3.21E-04	3.06171	4.02E-04	3.06171	0.00466	2.87351	0.00466	2.87351	-0.00463	2.87351	0.0125	3.06171	-3.21E-04	3.06171	4.02E-04	3.06171	-3.21E-04
														3.05792	8.78	3.05792	0.0037	3.05792	-3.21E-04	3.05792	4.43E-04	3.05792	9.33E-04	2.87126	0.00346	2.87126	-0.00439	2.87126	0.00908	3.05792	-3.21E-04	3.05792	4.43E-04	3.05792	-3.21E-04
														3.05413	6.75	3.05413	-0.00185	3.05413	-3.21E-05	3.05413	4.83E-04	3.05413	0.0028	2.86902	0.00198	2.86902	-0.00875	2.86902	-0.00474	3.05413	-3.21E-05	3.05413	4.83E-04	3.05413	-3.21E-05
														3.05036	4.69	3.05036	0	3.05036	-1.93E-04	3.05036	4.02E-04	3.05036	0.00933	2.86678	-0.00369	2.86678	-0.00362	2.86678	-0.00659	3.05036	-1.93E-04	3.05036	4.02E-04	3.05036	-1.93E-04
														3.04659	7.75	3.04659	0.00924	3.04659	-1.93E-04	3.04659	3.22E-04	3.04659	0.01399	2.86454	-0.00391	2.86454	-3.61E-04	2.86454	-0.00479	3.04659	-1.93E-04	3.04659	3.22E-04	3.04659	-1.93E-04
														3.04283	4.36	3.04283	0.00739	3.04283	-3.53E-04	3.04283	3.22E-04	3.04283	0.00466	2.86231	-0.00222	2.86231	0.00136	2.86231	8.97E-04	3.04283	-3.53E-04	3.04283	3.22E-04	3.04283	-3.53E-04
														3.03908	4.99	3.03908	0.01294	3.03908	-1.60E-04	3.03908	3.22E-04	3.03908	0.00746	2.86008	0.00126	2.86008	-0.00106	2.86008	-0.00381	3.03908	-1.60E-04	3.03908	3.22E-04	3.03908	-1.60E-04
														3.03535	3.6	3.03535	0.0037	3.03535	-1.28E-04	3.03535	2.82E-04	3.03535	0.01026	2.85785	0.00135	2.85785	-5.01E-04	2.85785	-0.00588	3.03535	-1.28E-04	3.03535	2.82E-04	3.03535	-1.28E-04
														3.03162	8.83	3.03162	0	3.03162	-2.89E-04	3.03162	2.01E-04	3.03162	0.01026	2.85563	7.61E-04	2.85563	-0.0031	2.85563	-0.00706	3.03162	-2.89E-04	3.03162	2.01E-04	3.03162	-2.89E-04
														3.0279	4.06	3.0279	0	3.0279	-1.93E-04	3.0279	0	3.0279	0.01493	2.85341	-9.60E-04	2.85341	-0.00451	2.85341	0.00171	3.0279	-1.93E-04	3.0279	0	3.0279	-1.93E-04
														3.02419	2.68	3.02419	0.00739	3.02419	-5.46E-04	3.02419	-1.61E-04	3.02419	0.01026	2.8512	-8.93E-04	2.8512	-4.70E-04	2.8512	0.00618	3.02419	-5.46E-04	3.02419	-1.61E-04	3.02419	-5.46E-04
														3.02049	4.97	3.02049	0.00185	3.02049	-3.53E-04	3.02049	0	3.02049	0.01119	2.84899	-1.56E-04	2.84899	0.00375	2.84899	0.00523	3.02049	-3.53E-04	3.02049	0	3.02049	-3.53E-04
														3.0168	2.19	3.0168	0.00924	3.0168	-3.85E-04	3.0168	3.22E-04	3.0168	0.00466	2.84678	-0.00141	2.84678	2.14E-04	2.84678	0.00378	3.0168	-3.85E-04	3.0168	3.22E-04	3.0168	-3.85E-04
														3.01313	2.89	3.01313	0.01109	3.01313	-2.25E-04	3.01313	2.82E-04	3.01313	9.33E-04	2.84458	-0.00161	2.84458	-0.0032	2.84458	0.00618	3.01313	-2.25E-04	3.01313	2.82E-04	3.01313	-2.25E-04
														3.00946	6.58	3.00946	0.00924	3.00946	-2.57E-04	3.00946	1.61E-04	3.00946	0.00653	2.84237	-8.49E-04	2.84237	-0.00317	2.84237	0.00703	3.00946	-2.57E-04	3.00946	1.61E-04	3.00946	-2.57E-04
														3.0058	6.91	3.0058	-0.0037	3.0058	-3.85E-04	3.0058	1.21E-04	3.0058	0.0028	2.84018	-2.57E-04	2.84018	0.00223	2.84018	0.00234	3.0058	-3.85E-04	3.0058	1.21E-04	3.0058	-3.85E-04
														3.00215	5.76	3.00215	0.01109	3.00215	-2.25E-04	3.00215	0	3.00215	-0.0028	2.83798	-0.00102	2.83798	0.00135	2.83798	-0.00172	3.00215	-2.25E-04	3.00215	0	3.00215	-2.25E-04
														2.99851	6.61	2.99851	0.0037	2.99851	-3.53E-04	2.99851	-4.02E-05	2.99851	0.01679	2.83579	-0.0027	2.83579	0.00138	2.83579	-0.0023	2.99851	-3.53E-04	2.99851	-4.02E-05	2.99851	-3.53E-04
														2.99488	1.39	2.99488	0.00739	2.99488	-2.25E-04	2.99488	0	2.99488	0.01399	2.83361	-0.00104	2.83361	-0.00371	2.83361	0.0022	2.99488	-2.25E-04	2.99488	0	2.99488	-2.25E-04
														2.99125	2.6	2.99125	0.0037	2.99125	0	2.99125	2.82E-04	2.99125	0.00466	2.83142	3.01E-04	2.83142	-0.00287	2.83142	0.00782	2.99125	0	2.99125	2.82E-04	2.99125	0
														2.98764	2.16	2.98764	-0.01109	2.98764	-1.60E-04	2.98764	4.43E-04	2.98764	0.0056	2.82924	-9.37E-04	2.82924	-0.00675	2.82924	1.13E-04	2.98764	-1.60E-04	2.98764	4.43E-04	2.98764	-1.60E-04
														2.98404	2.73	2.98404	0	2.98404	-1.28E-04	2.98404	5.63E-04	2.98404	-0.01213	2.82707	-0.0041	2.82707	-0.00271	2.82707	-0.00493	2.98404	-1.28E-04	2.98404	5.63E-04	2.98404	-1.28E-04
														2.98044	4.59	2.98044	0.00739	2.98044	-1.28E-04	2.98044	5.23E-04	2.98044	0.00187	2.82489	-8.87E-04	2.82489	-0.00285	2.82489	-0.01149	2.98044	-1.28E-04	2.98044	5.23E-04	2.98044	-1.28E-04
														2.97685	2.05	2.97685	0	2.97685	-3.53E-04	2.97685	3.22E-04	2.97685	-0.02052	2.82272	0.00327	2.82272	-1.42E-04	2.82272	-0.00693	2.97685	-3.53E-04	2.97685	3.22E-04	2.97685	-3.53E-04
														2.97328	3.21	2.97328	-0.00555	2.97328	-2.25E-04	2.97328	1.61E-04	2.97328	0.0028	2.82056	0.00293	2.82056	-0.00332	2.82056	-0.00584	2.97328	-2.25E-04	2.97328	1.61E-04	2.97328	-2.25E-04
														2.96971	5.28	2.96971	0.00555	2.96971	-4.49E-04	2.96971	1.21E-04	2.96971	0.0084	2.81839	-0.00103	2.81839	-7.22E-04	2.81839	0.00111	2.96971	-4.49E-04	2.96971	1.21E-04	2.96971	-4.49E-04
														2.96616	3.47	2.96616	0.00185	2.96616	-2.57E-04	2.96616	2.41E-04	2.96616	0	2.81623	-0.00179	2.81623	-6.47E-05	2.81623	0.00412	2.96616	-2.57E-04	2.96616	2.41E-04	2.96616	-2.57E-04
														2.96261	2.71	2.96261	0.00555	2.96261	-2.89E-04	2.96261	2.82E-04	2.96261	0.0056	2.81408	-0.00151	2.81408	9.60E-04	2.81408	0.00241	2.96261	-2.89E-04	2.96261	2.82E-04	2.96261	-2.89E-04
														2.95907	0.13	2.95907	0	2.95907	-2.89E-04	2.95907	2.41E-04	2.95907	0.01586	2.81192	-9.45E-04	2.81192	0.0025	2.81192	-0.00356	2.95907	-2.89E-04	2.95907	2.41E-04	2.95907	-2.89E-04
														2.95554	2.88	2.95554	0.00185	2.95554	-1.28E-04	2.95554	1.61E-04	2.95554	0.01399	2.80977	5.16E-05	2.80977	0.00939	2.80977	-0.00819	2.95554	-1.28E-04	2.95554	1.61E-04	2.95554	-1.28E-04
														2.95202	3.96	2.95202	0.0037	2.95202	-1.28E-04	2.95202	2.01E-04	2.95202	0.00187	2.80763	-0.001	2.80763	0.00608	2.80763	-0.00672	2.95202	-1.28E-04	2.95202	2.01E-04	2.95202	-1.28E-04
														2.94851	3.5	2.94851	0.00924	2.94851	-2.89E-04	2.94851	1.21E-04	2.94851	0.00933	2.80548	1.03E-05	2.80548	-0.00272	2.80548	-0.00188	2.94851	-2.89E-04	2.94851	1.21E-04	2.94851	-2.89E-04
														2.945	4.73	2.945	0	2.945	-2.89E-04	2.945	8.05E-05	2.945	0.00466	2.80334	0.00108	2.80334	-0.0042	2.80334	0.00325	2.945	-2.89E-04	2.945	8.05E-05	2.945	-2.89E-04
														2.9415	3.71	2.9415	0.0037	2.9415	-3.53E-04	2.9415	1.21E-04	2.9415	-9.33E-04	2.80121	0.0039	2.80121	7.45E-04	2.80121	0.00542	2.9415	-3.53E-04	2.9415	1.21E-04	2.9415	-3.53E-04
														2.93802	1.56	2.93802	0	2.93802	-3.53E-04	2.93802	4.02E-05	2.93802	0.0056	2.79907	0.00226	2.79907	1.46E-04	2.79907	-1.81E-04	2.93802	-3.53E-04	2.93802	4.02E-05	2.93802	-3.53E-04
														2.93454	1.67	2.93454	0.0037	2.93454	-1.60E-04	2.93454	8.05E-05	2.93454	0.0084	2.79694	0.00213	2.79694	0.00117	2.79694	-0.00904	2.93454	-1.60E-04	2.93454	8.05E-05	2.93454	-1.60E-04
														2.93107	3.61	2.93107	0.00555	2.93107	-2.25E-04	2.93107	1.61E-04	2.93107	0.0084	2.79482	0.00271	2.79482	-0.00199	2.79482	-0.01071	2.93107	-2.25E-04	2.93107	1.61E-04	2.93107	-2.25E-04
														2.92761	4.11	2.92761	-0.00555	2.92761	-1.28E-04	2.92761	1.21E-04	2.92761	-0.00187	2.79269	0.00129	2.79269	-0.00369	2.79269	-0.00332	2.92761	-1.28E-04	2.92761	1.21E-04	2.92761	-1.28E-04
														2.92416	3.09	2.92416	-0.00739	2.92416	-2.57E-04	2.92416	0	2.92416	0.00933	2.79057	-0.00383	2.79057	-0.00684	2.79057	0.00689	2.92416	-2.57E-04	2.92416	0	2.92416	-2.57E-04
														2.92072	3.29	2.92072	0	2.92072	-2.25E-04	2.92072	0	2.92072	0.00653	2.78846	-0.00429	2.78846	3.09E-04	2.78846	0.01026	2.92072	-2.25E-04	2.92072	0	2.92072	-2.25E-04
														2.91728	2.85	2.91728	0.00185	2.91728	-3.21E-04	2.91728	8.05E-05	2.91728	0.00746	2.78634	-9.43E-04	2.78634	9.90E-04	2.78634	0.00896	2.91728	-3.21E-04	2.91728	8.05E-05	2.91728	-3.21E-04
														2.91386	1.29	2.91386	0.00185	2.91386	0	2.91386	8.05E-05	2.91386	0.00187	2.78423	0.00237	2.78423	0.00218	2.78423	0.00843	2.91386	0	2.91386	8.05E-05	2.91386	0
														2.91044	2.92	2.91044	0.00739	2.91044	-5.46E-04	2.91044	8.05E-05	2.91044	0.02052	2.78213	0.00196	2.78213	-8.37E-04	2.78213	0.0057	2.91044	-5.46E-04	2.91044	8.05E-05	2.91044	-5.46E-04
														2.90703	2.51	2.90703	0	2.90703	-1.60E-04	2.90703	4.02E-05	2.90703	0.0056	2.78002	0.00618	2.78002	-0.00371	2.78002	0.0106	2.90703	-1.60E-04	2.90703	4.02E-05	2.90703	-1.60E-04
														2.90363	3.15	2.90363	-0.00185	2.90363	-1.60E-04	2.90363	8.05E-05	2.90363	0.00653	2.77792	0.00416	2.77792	-0.00347	2.77792	0.00549	2.90363	-1.60E-04	2.90363	8.05E-05	2.90363	-1.60E-04
														2.90024	2.74	2.90024	0	2.90024	-6.42E-05	2.90024	2.82E-04	2.90024	0.0084	2.77583	-0.00378	2.77583	3.22E-04	2.77583	-2.19E-04	2.90024	-6.42E-05	2.90024	2.82E-04	2.90024	-6.42E-05
														2.89686	4.13	2.89686	-0.00555	2.89686	-1.60E-04	2.89686	4.43E-04	2.89686	0.00653	2.77373	-0.00505	2.77373	0.00209	2.77373	-0.00224	2.89686	-1.60E-04	2.89686	4.43E-04	2.89686	-1.60E-04
														2.89348	4.08	2.89348	0	2.89348	-1.93E-04	2.89348	3.62E-04	2.89348	0.01399	2.77164	3.76E-04	2.77164	-0.0023	2.77164	0.00405	2.89348	-1.93E-04	2.89348	3.62E-04	2.89348	-1.93E-04
														2.89012	3.51	2.89012	0	2.89012	-1.28E-04	2.89012	3.22E-04	2.89012	0.01119	2.76955	0.00425	2.76955	0.00144	2.76955	0.00366	2.89012	-1.28E-04	2.89012	3.22E-04	2.89012	-1.28E-04
														2.88676	1.83	2.88676	0.01109	2.88676	-6.42E-05	2.88676	3.22E-04	2.88676	0.00653	2.76747	0.00329	2.76747	0.01002	2.76747	0.00634	2.88676	-6.42E-05	2.88676	3.22E-04	2.88676	-6.42E-05
														2.88341	2.65	2.88341	0	2.88341	-1.60E-04	2.88341	4.43E-04	2.88341	0.01119	2.76539	0.00303	2.76539	0.00804	2.76539	0.01079	2.88341	-1.60E-04	2.88341	4.43E-04	2.88341	-1.60E-04
														2.88007	0.21	2.88007	0.0037	2.88007	-1.28E-04	2.88007	4.02E-04	2.88007	9.33E-04	2.76331	0.00212	2.76331	-0.00459	2.76331	0.00656	2.88007	-1.28E-04	2.88007	4.02E-04	2.88007	-1.28E-04
														2.87674	4	2.87674	0.00924	2.87674	-1.60E-04	2.87674	4.02E-05	2.87674	-9.33E-04	2.76123	0.00329	2.76123	-0.00689	2.76123	-0.00121	2.87674	-1.60E-04	2.87674	4.02E-05	2.87674	-1.60E-04
														2.87341	1.05	2.87341	0.00924	2.87341	9.63E-05	2.87341	-2.01E-04	2.87341	0.0056	2.75916	1.12E-04	2.75916	-0.00424	2.75916	0.00118	2.87341	9.63E-05	2.87341	-2.01E-04	2.87341	9.63E-05
														2.8701	0.69	2.8701	-0.00555	2.8701	0	2.8701	-2.41E-04	2.8701	0.00933	2.75709	-0.00228	2.75709	0.00266	2.75709	0.00472	2.8701	0	2.8701	-2.41E-04	2.8701	0
														2.86679	3.61	2.86679	0	2.86679	-9.63E-05	2.86679	-1.61E-04	2.86679	0.0028	2.75503	-0.00521	2.75503	0.00737	2.75503	-6.96E-04	2.86679	-9.63E-05	2.86679	-1.61E-04	2.86679	-9.63E-05
														2.86348	4.34	2.86348	-0.00739	2.86348	-1.28E-04	2.86348	4.02E-05	2.86348	-0.00746	2.75297	-0.0017	2.75297	0.01101	2.75297	-0.00422	2.86348	-1.28E-04	2.86348	4.02E-05	2.86348	-1.28E-04
														2.86019	3.09	2.86019	0	2.86019	-1.28E-04	2.86019	2.41E-04	2.86019	0.00466	2.75091	-0.00225	2.75091	0.0058	2.75091	0.00324	2.86019	-1.28E-04	2.86019	2.41E-04	2.86019	-1.28E-04
														2.85691	2.35	2.85691	0.00739	2.85691	0	2.85691	3.62E-04	2.85691	-0.0028	2.74885	0.00167	2.74885	6.00E-05	2.74885	1.20E-04	2.85691	0	2.85691	3.62E-04	2.85691	0
														2.85363	5.28	2.85363	0	2.85363	3.21E-05	2.85363	3.62E-04	2.85363	0.00933	2.7468	1.46E-04	2.7468	-0.00306	2.7468	-0.00951	2.85363	3.21E-05	2.85363	3.62E-04	2.85363	3.21E-05
														2.85037	1.35	2.85037	0	2.85037	-9.63E-05	2.85037	2.41E-04	2.85037	0.0028	2.74475	8.79E-04	2.74475	-0.00209	2.74475	-0.01112	2.85037	-9.63E-05	2.85037	2.41E-04	2.85037	-9.63E-05
														2.84711	4.54	2.84711	0.0037	2.84711	3.21E-05	2.84711	1.21E-04	2.84711	-0.00746	2.7427	0.00182	2.7427	0.00297	2.7427	8.72E-04	2.84711	3.21E-05	2.84711	1.21E-04	2.84711	3.21E-05
														2.84385	3.03	2.84385	0.00924	2.84385	-2.25E-04	2.84385	1.61E-04	2.84385	0.00933	2.74066	0.00486	2.74066	0.00385	2.74066	0.00508	2.84385	-2.25E-04	2.84385	1.61E-04	2.84385	-2.25E-04
														2.84061	3.14	2.84061	0.0037	2.84061	-2.25E-04	2.84061	2.41E-04	2.84061	0.0028	2.73862	0.00343	2.73862	0.00222	2.73862	-0.00443	2.84061	-2.25E-04	2.84061	2.41E-04	2.84061	-2.25E-04
														2.83737	3.01	2.83737	0.01109	2.83737	0	2.83737	1.61E-04	2.83737	9.33E-04	2.73658	0.00166	2.73658	-0.00131	2.73658	-0.01071	2.83737	0	2.83737	1.61E-04	2.83737	0
														2.83414	2.43	2.83414	0.01109	2.83414	-2.89E-04	2.83414	1.21E-04	2.83414	-0.0028	2.73455	0.0015	2.73455	-0.00691	2.73455	-0.00672	2.83414	-2.89E-04	2.83414	1.21E-04	2.83414	-2.89E-04
														2.83093	3.79	2.83093	0	2.83093	9.63E-05	2.83093	1.61E-04	2.83093	-0.01026	2.73252	0.00195	2.73252	-0.00977	2.73252	0.00305	2.83093	9.63E-05	2.83093	1.61E-04	2.83093	9.63E-05
														2.82771	1.59	2.82771	0	2.82771	0	2.82771	3.22E-04	2.82771	0.00653	2.73049	0.00116	2.73049	-0.0066	2.73049	-0.0044	2.82771	0	2.82771	3.22E-04	2.82771	0
														2.8245	2.28	2.8245	-0.01109	2.8245	0	2.8245	4.83E-04	2.8245	0.0056	2.72846	-8.09E-04	2.72846	-0.00372	2.72846	-0.00678	2.8245	0	2.8245	4.83E-04	2.8245	0
														2.82131	4.21	2.82131	0.00185	2.82131	0	2.82131	4.43E-04	2.82131	0	2.72644	-3.68E-05	2.72644	-0.0063	2.72644	0.00102	2.82131	0	2.82131	4.43E-04	2.82131	0
														2.81812	1.74	2.81812	0	2.81812	-2.57E-04	2.81812	1.61E-04	2.81812	0.00466	2.72442	0.00264	2.72442	-0.00563	2.72442	0.00896	2.81812	-2.57E-04	2.81812	1.61E-04	2.81812	-2.57E-04
														2.81494	1.81	2.81494	0.01664	2.81494	-3.21E-05	2.81494	-8.05E-05	2.81494	0.01026	2.72241	0.00449	2.72241	-0.00528	2.72241	0.00541	2.81494	-3.21E-05	2.81494	-8.05E-05	2.81494	-3.21E-05
														2.81177	2.88	2.81177	-0.0037	2.81177	-6.42E-05	2.81177	1.21E-04	2.81177	0.00653	2.72039	0.00251	2.72039	-0.00505	2.72039	0.00282	2.81177	-6.42E-05	2.81177	1.21E-04	2.81177	-6.42E-05
														2.8086	2.11	2.8086	-0.00555	2.8086	0	2.8086	3.22E-04	2.8086	0.0056	2.71838	-0.00245	2.71838	-0.00782	2.71838	0.00391	2.8086	0	2.8086	3.22E-04	2.8086	0
														2.80544	2.1	2.80544	-0.00185	2.80544	0	2.80544	4.02E-04	2.80544	0.00373	2.71638	-6.99E-04	2.71638	-0.00734	2.71638	0.00178	2.80544	0	2.80544	4.02E-04	2.80544	0
														2.80229	2.59	2.80229	-0.0037	2.80229	-1.60E-04	2.80229	3.62E-04	2.80229	-0.00187	2.71437	0.00185	2.71437	-0.00201	2.71437	6.06E-04	2.80229	-1.60E-04	2.80229	3.62E-04	2.80229	-1.60E-04
														2.79915	1.89	2.79915	0.00555	2.79915	0	2.79915	2.01E-04	2.79915	0.00746	2.71237	0.00193	2.71237	0.00356	2.71237	0.00263	2.79915	0	2.79915	2.01E-04	2.79915	0
														2.79601	1.55	2.79601	0.00555	2.79601	6.42E-05	2.79601	1.21E-04	2.79601	0.00466	2.71037	-8.88E-04	2.71037	0.00428	2.71037	0.00473	2.79601	6.42E-05	2.79601	1.21E-04	2.79601	6.42E-05
														2.79288	2.66	2.79288	0	2.79288	3.21E-05	2.79288	1.21E-04	2.79288	-0.00653	2.70838	-3.20E-04	2.70838	-8.89E-04	2.70838	0.00373	2.79288	3.21E-05	2.79288	1.21E-04	2.79288	3.21E-05
														2.78976	2.46	2.78976	0.00555	2.78976	2.25E-04	2.78976	1.61E-04	2.78976	0.0028	2.70639	5.97E-04	2.70639	-8.65E-04	2.70639	2.78E-04	2.78976	2.25E-04	2.78976	1.61E-04	2.78976	2.25E-04
														2.78665	1.17	2.78665	-0.00185	2.78665	-9.63E-05	2.78665	1.61E-04	2.78665	0.00187	2.7044	-0.00281	2.7044	-0.0049	2.7044	-0.00338	2.78665	-9.63E-05	2.78665	1.61E-04	2.78665	-9.63E-05
														2.78354	2.69	2.78354	0.0037	2.78354	0	2.78354	2.01E-04	2.78354	0.01399	2.70241	-0.00342	2.70241	-0.00498	2.70241	-0.00821	2.78354	0	2.78354	2.01E-04	2.78354	0
														2.78044	1.69	2.78044	-0.0037	2.78044	9.63E-05	2.78044	3.22E-04	2.78044	-0.0028	2.70043	0.00399	2.70043	-0.00702	2.70043	-0.00558	2.78044	9.63E-05	2.78044	3.22E-04	2.78044	9.63E-05
														2.77735	2.92	2.77735	0.01664	2.77735	3.21E-05	2.77735	3.22E-04	2.77735	-0.0056	2.69845	0.00724	2.69845	-2.76E-04	2.69845	0.00347	2.77735	3.21E-05	2.77735	3.22E-04	2.77735	3.21E-05
														2.77427	1.79	2.77427	-0.00185	2.77427	-3.21E-05	2.77427	1.61E-04	2.77427	9.33E-04	2.69647	0.00399	2.69647	-4.23E-04	2.69647	0.0063	2.77427	-3.21E-05	2.77427	1.61E-04	2.77427	-3.21E-05
														2.77119	1.01	2.77119	0.0037	2.77119	-6.42E-05	2.77119	8.05E-05	2.77119	0.01493	2.6945	-0.00255	2.6945	0.00426	2.6945	0.00707	2.77119	-6.42E-05	2.77119	8.05E-05	2.77119	-6.42E-05
														2.76812	1.58	2.76812	0.00739	2.76812	-6.42E-05	2.76812	1.61E-04	2.76812	0.01026	2.69253	-6.74E-04	2.69253	-0.00173	2.69253	-0.00346	2.76812	-6.42E-05	2.76812	1.61E-04	2.76812	-6.42E-05
														2.76506	2.33	2.76506	-0.00924	2.76506	-1.28E-04	2.76506	1.61E-04	2.76506	0.0056	2.69056	6.52E-04	2.69056	-0.00719	2.69056	-0.00666	2.76506	-1.28E-04	2.76506	1.61E-04	2.76506	-1.28E-04
														2.762	2.33	2.762	0.01109	2.762	1.28E-04	2.762	1.21E-04	2.762	0.00187	2.68859	0.00383	2.68859	-0.01134	2.68859	-0.00686	2.762	1.28E-04	2.762	1.21E-04	2.762	1.28E-04
														2.75895	1.13	2.75895	0.00739	2.75895	-9.63E-05	2.75895	1.21E-04	2.75895	0.0056	2.68663	0.00399	2.68663	-0.00541	2.68663	0.005	2.75895	-9.63E-05	2.75895	1.21E-04	2.75895	-9.63E-05
														2.75591	1.03	2.75591	0	2.75591	-1.60E-04	2.75591	2.41E-04	2.75591	0	2.68467	0.00278	2.68467	0.00358	2.68467	-0.00155	2.75591	-1.60E-04	2.75591	2.41E-04	2.75591	-1.60E-04
														2.75288	2.28	2.75288	-0.0037	2.75288	-9.63E-05	2.75288	3.62E-04	2.75288	0	2.68272	0.00287	2.68272	0.00796	2.68272	-0.00791	2.75288	-9.63E-05	2.75288	3.62E-04	2.75288	-9.63E-05
														2.74985	1.94	2.74985	-0.00185	2.74985	-3.21E-05	2.74985	4.02E-04	2.74985	-0.00187	2.68076	0.0012	2.68076	0.00775	2.68076	-0.004	2.74985	-3.21E-05	2.74985	4.02E-04	2.74985	-3.21E-05
														2.74683	2.27	2.74683	0	2.74683	0	2.74683	4.02E-04	2.74683	0.01026	2.67881	-0.00435	2.67881	5.48E-04	2.67881	0.00838	2.74683	0	2.74683	4.02E-04	2.74683	0
														2.74382	0.54	2.74382	-0.0037	2.74382	-3.21E-05	2.74382	5.63E-04	2.74382	0.01119	2.67686	-0.00392	2.67686	-0.00341	2.67686	0.00726	2.74382	-3.21E-05	2.74382	5.63E-04	2.74382	-3.21E-05
														2.74082	1.83	2.74082	-0.00555	2.74082	1.60E-04	2.74082	5.23E-04	2.74082	0.00373	2.67492	2.87E-04	2.67492	-0.00174	2.67492	-5.17E-04	2.74082	1.60E-04	2.74082	5.23E-04	2.74082	1.60E-04
														2.73782	0.83	2.73782	0.00185	2.73782	6.42E-05	2.73782	3.62E-04	2.73782	0.0056	2.67298	0.00547	2.67298	0.00607	2.67298	-0.00184	2.73782	6.42E-05	2.73782	3.62E-04	2.73782	6.42E-05
														2.73483	1.15	2.73483	-0.00185	2.73483	6.42E-05	2.73483	6.04E-04	2.73483	0.00653	2.67104	0.00246	2.67104	0.00939	2.67104	0.00748	2.73483	6.42E-05	2.73483	6.04E-04	2.73483	6.42E-05
														2.73184	1.97	2.73184	0.02033	2.73184	1.28E-04	2.73184	9.25E-04	2.73184	0.0028	2.6691	5.12E-04	2.6691	0.00468	2.6691	0.00733	2.73184	1.28E-04	2.73184	9.25E-04	2.73184	1.28E-04
														2.72887	2.76	2.72887	0.01479	2.72887	1.60E-04	2.72887	8.85E-04	2.72887	0.00933	2.66717	-0.00256	2.66717	2.71E-04	2.66717	-0.00626	2.72887	1.60E-04	2.72887	8.85E-04	2.72887	1.60E-04
														2.7259	1.77	2.7259	0.00555	2.7259	6.42E-05	2.7259	7.24E-04	2.7259	-9.33E-04	2.66524	-0.00292	2.66524	-0.00337	2.66524	-0.01102	2.7259	6.42E-05	2.7259	7.24E-04	2.7259	6.42E-05
														2.72293	0.84	2.72293	0.01294	2.72293	6.42E-05	2.72293	5.63E-04	2.72293	0.00373	2.66331	0.0013	2.66331	-0.00411	2.66331	-0.01116	2.72293	6.42E-05	2.72293	5.63E-04	2.72293	6.42E-05
														2.71998	1.59	2.71998	0.00185	2.71998	2.89E-04	2.71998	5.63E-04	2.71998	9.33E-04	2.66139	0.00239	2.66139	-0.00751	2.66139	-0.00425	2.71998	2.89E-04	2.71998	5.63E-04	2.71998	2.89E-04
														2.71703	1	2.71703	0.00555	2.71703	0	2.71703	6.04E-04	2.71703	0.00187	2.65946	-5.31E-05	2.65946	-0.00842	2.65946	0.00229	2.71703	0	2.71703	6.04E-04	2.71703	0
														2.71409	1.9	2.71409	0.01109	2.71409	-6.42E-05	2.71409	6.84E-04	2.71409	0.0084	2.65754	-0.00391	2.65754	-0.00716	2.65754	0.00408	2.71409	-6.42E-05	2.71409	6.84E-04	2.71409	-6.42E-05
														2.71115	1.58	2.71115	0.01294	2.71115	9.63E-05	2.71115	6.84E-04	2.71115	9.33E-04	2.65563	-5.95E-04	2.65563	-4.36E-04	2.65563	-0.00573	2.71115	9.63E-05	2.71115	6.84E-04	2.71115	9.63E-05
														2.70822	2.13	2.70822	0.0037	2.70822	-6.42E-05	2.70822	7.24E-04	2.70822	0.00466	2.65371	7.11E-04	2.65371	0.00286	2.65371	-0.00803	2.70822	-6.42E-05	2.70822	7.24E-04	2.70822	-6.42E-05
														2.7053	1.5	2.7053	0.01479	2.7053	-3.21E-05	2.7053	7.24E-04	2.7053	-0.00466	2.6518	0.00479	2.6518	0.00299	2.6518	0.00665	2.7053	-3.21E-05	2.7053	7.24E-04	2.7053	-3.21E-05
														2.70238	1.22	2.70238	0.01848	2.70238	-3.21E-05	2.70238	5.23E-04	2.70238	0.0028	2.6499	0.00629	2.6499	0.00408	2.6499	0.01861	2.70238	-3.21E-05	2.70238	5.23E-04	2.70238	-3.21E-05
														2.69948	1.89	2.69948	0.00555	2.69948	6.42E-05	2.69948	4.43E-04	2.69948	0.0056	2.64799	0.00697	2.64799	0.00201	2.64799	0.0122	2.69948	6.42E-05	2.69948	4.43E-04	2.69948	6.42E-05
														2.69658	1.81	2.69658	0.00739	2.69658	2.25E-04	2.69658	6.44E-04	2.69658	0.00653	2.64609	4.47E-04	2.64609	-0.00238	2.64609	0.00212	2.69658	2.25E-04	2.69658	6.44E-04	2.69658	2.25E-04
														2.69368	2.05	2.69368	0.00555	2.69368	-1.60E-04	2.69368	7.64E-04	2.69368	-0.0028	2.64419	0.0013	2.64419	-0.00664	2.64419	0.00755	2.69368	-1.60E-04	2.69368	7.64E-04	2.69368	-1.60E-04
														2.69079	2.24	2.69079	0.00555	2.69079	0	2.69079	6.84E-04	2.69079	0.00933	2.64229	8.47E-04	2.64229	-0.00397	2.64229	0.01483	2.69079	0	2.69079	6.84E-04	2.69079	0
														2.68791	-3	2.68791	0.02403	2.68791	-3.53E-04	2.68791	6.04E-04	2.68791	0.00187	2.6404	0.00243	2.6404	9.14E-04	2.6404	0.01057	2.68791	-3.53E-04	2.68791	6.04E-04	2.68791	-3.53E-04
														2.68503	2.06	2.68503	0.02773	2.68503	-6.42E-05	2.68503	6.04E-04	2.68503	-0.00187	2.63851	0.00128	2.63851	4.97E-04	2.63851	-0.00106	2.68503	-6.42E-05	2.68503	6.04E-04	2.68503	-6.42E-05
														2.68217	1.63	2.68217	0.02033	2.68217	-1.93E-04	2.68217	6.04E-04	2.68217	0.0028	2.63662	6.33E-05	2.63662	5.69E-04	2.63662	-0.00432	2.68217	-1.93E-04	2.68217	6.04E-04	2.68217	-1.93E-04
														2.67931	1.12	2.67931	0.02773	2.67931	3.21E-05	2.67931	5.23E-04	2.67931	-0.00187	2.63473	-0.0032	2.63473	-2.01E-04	2.63473	-0.01027	2.67931	3.21E-05	2.67931	5.23E-04	2.67931	3.21E-05
														2.67645	2.7	2.67645	0.02957	2.67645	3.21E-05	2.67645	5.23E-04	2.67645	0	2.63285	-0.00528	2.63285	0.00217	2.63285	-0.00891	2.67645	3.21E-05	2.67645	5.23E-04	2.67645	3.21E-05
														2.6736	2.94	2.6736	0.04991	2.6736	2.25E-04	2.6736	6.04E-04	2.6736	0.01026	2.63097	-0.00141	2.63097	0.00376	2.63097	-0.01107	2.6736	2.25E-04	2.6736	6.04E-04	2.6736	2.25E-04
														2.67076	2.6	2.67076	0.061	2.67076	-1.28E-04	2.67076	6.04E-04	2.67076	0.00746	2.62909	-0.00116	2.62909	0.00224	2.62909	-0.00637	2.67076	-1.28E-04	2.67076	6.04E-04	2.67076	-1.28E-04
														2.66792	2.86	2.66792	0.06654	2.66792	2.25E-04	2.66792	6.04E-04	2.66792	9.33E-04	2.62722	-0.00235	2.62722	-1.17E-04	2.62722	-0.00682	2.66792	2.25E-04	2.66792	6.04E-04	2.66792	2.25E-04
														2.6651	3.82	2.6651	0.06839	2.6651	-1.28E-04	2.6651	6.84E-04	2.6651	0.0084	2.62535	-0.00286	2.62535	-0.00103	2.62535	-0.00665	2.6651	-1.28E-04	2.6651	6.84E-04	2.6651	-1.28E-04
														2.66227	3.04	2.66227	0.10721	2.66227	0	2.66227	6.44E-04	2.66227	0.00373	2.62348	7.77E-05	2.62348	0.00229	2.62348	-0.01177	2.66227	0	2.66227	6.44E-04	2.66227	0
														2.65945	3.37	2.65945	0.09982	2.65945	-1.60E-04	2.65945	6.04E-04	2.65945	-0.01306	2.62161	0.0025	2.62161	-0.00183	2.62161	-0.00718	2.65945	-1.60E-04	2.65945	6.04E-04	2.65945	-1.60E-04
														2.65665	3.49	2.65665	0.15157	2.65665	-1.28E-04	2.65665	6.44E-04	2.65665	0.00653	2.61975	0.0032	2.61975	-0.00191	2.61975	-0.00614	2.65665	-1.28E-04	2.65665	6.44E-04	2.65665	-1.28E-04
														2.65384	4.36	2.65384	0.18299	2.65384	3.53E-04	2.65384	5.63E-04	2.65384	0.01026	2.61788	0.00332	2.61788	-0.00394	2.61788	-0.00147	2.65384	3.53E-04	2.65384	5.63E-04	2.65384	3.53E-04
														2.65105	3.81	2.65105	0.22366	2.65105	3.21E-04	2.65105	4.83E-04	2.65105	0.0084	2.61603	-0.00105	2.61603	4.64E-04	2.61603	-0.0084	2.65105	3.21E-04	2.65105	4.83E-04	2.65105	3.21E-04
														2.64825	4.46	2.64825	0.27542	2.64825	3.85E-04	2.64825	4.83E-04	2.64825	9.33E-04	2.61417	-0.00259	2.61417	0.00221	2.61417	-0.00943	2.64825	3.85E-04	2.64825	4.83E-04	2.64825	3.85E-04
														2.64547	6.54	2.64547	0.31978	2.64547	4.17E-04	2.64547	8.05E-04	2.64547	0.00373	2.61232	-0.00412	2.61232	0.00777	2.61232	-0.00949	2.64547	4.17E-04	2.64547	8.05E-04	2.64547	4.17E-04
														2.64269	6.2	2.64269	0.37523	2.64269	4.81E-04	2.64269	0.00105	2.64269	0.00466	2.61047	-0.00497	2.61047	0.00177	2.61047	-0.00741	2.64269	4.81E-04	2.64269	0.00105	2.64269	4.81E-04
														2.63992	7.1	2.63992	0.46396	2.63992	6.10E-04	2.63992	0.00101	2.63992	0.0084	2.60862	-0.00571	2.60862	-0.00539	2.60862	-0.00652	2.63992	6.10E-04	2.63992	0.00101	2.63992	6.10E-04
														2.63715	8.9	2.63715	0.53235	2.63715	7.70E-04	2.63715	9.25E-04	2.63715	0.00653	2.60677	-0.00431	2.60677	-0.00332	2.60677	-0.00227	2.63715	7.70E-04	2.63715	9.25E-04	2.63715	7.70E-04
														2.63439	10.06	2.63439	0.62107	2.63439	8.02E-04	2.63439	0.00101	2.63439	-0.00187	2.60493	-0.00451	2.60493	0.00277	2.60493	9.01E-04	2.63439	8.02E-04	2.63439	0.00101	2.63439	8.02E-04
														2.63164	9.98	2.63164	0.69316	2.63164	9.31E-04	2.63164	0.00113	2.63164	0.00933	2.60309	-0.00633	2.60309	0.00261	2.60309	0.00396	2.63164	9.31E-04	2.63164	0.00113	2.63164	9.31E-04
														2.62889	10.42	2.62889	0.7634	2.62889	0.00119	2.62889	0.00101	2.62889	0.01026	2.60125	-0.00311	2.60125	-0.00416	2.60125	0.00121	2.62889	0.00119	2.62889	0.00101	2.62889	0.00119
														2.62615	13.3	2.62615	0.8207	2.62615	0.00116	2.62615	9.25E-04	2.62615	0	2.59942	-4.33E-04	2.59942	-0.00311	2.59942	-0.00222	2.62615	0.00116	2.62615	9.25E-04	2.62615	0.00116
														2.62342	13.46	2.62342	0.90018	2.62342	0.00128	2.62342	0.00105	2.62342	0.0028	2.59759	-0.00435	2.59759	-0.0046	2.59759	-0.00385	2.62342	0.00128	2.62342	0.00105	2.62342	0.00128
														2.62069	13.49	2.62069	0.96858	2.62069	9.31E-04	2.62069	0.00113	2.62069	-9.33E-04	2.59576	-0.00858	2.59576	-0.00578	2.59576	0.00304	2.62069	9.31E-04	2.62069	0.00113	2.62069	9.31E-04
														2.61797	14.78	2.61797	0.96303	2.61797	0.00132	2.61797	0.00105	2.61797	0.00746	2.59393	-0.00621	2.59393	-0.00708	2.59393	3.72E-04	2.61797	0.00132	2.61797	0.00105	2.61797	0.00132
														2.61525	16.26	2.61525	0.98336	2.61525	0.00151	2.61525	0.00109	2.61525	-9.33E-04	2.59211	3.23E-04	2.59211	-0.00909	2.59211	-0.00259	2.61525	0.00151	2.61525	0.00109	2.61525	0.00151
														2.61254	18.61	2.61254	1	2.61254	0.00157	2.61254	0.00113	2.61254	0.00746	2.59029	0.0028	2.59029	-0.01088	2.59029	-0.00652	2.61254	0.00157	2.61254	0.00113	2.61254	0.00157
														2.60983	19.48	2.60983	0.99261	2.60983	0.00157	2.60983	0.00113	2.60983	0.00466	2.58847	-9.97E-04	2.58847	-0.00484	2.58847	-0.0065	2.60983	0.00157	2.60983	0.00113	2.60983	0.00157
														2.60713	20.32	2.60713	0.97227	2.60713	0.00157	2.60713	0.00121	2.60713	0.00373	2.58665	-0.00201	2.58665	0.00212	2.58665	-0.00611	2.60713	0.00157	2.60713	0.00121	2.60713	0.00157
														2.60444	23.13	2.60444	0.9427	2.60444	0.0017	2.60444	0.00129	2.60444	0.0084	2.58484	0.00113	2.58484	0.00582	2.58484	0.00139	2.60444	0.0017	2.60444	0.00129	2.60444	0.0017
														2.60176	22.5	2.60176	0.93715	2.60176	0.00141	2.60176	0.00137	2.60176	9.33E-04	2.58303	0.00353	2.58303	0.00379	2.58303	-0.002	2.60176	0.00141	2.60176	0.00137	2.60176	0.00141
														2.59907	24.82	2.59907	0.90758	2.59907	0.00151	2.59907	0.00133	2.59907	0.00373	2.58122	-3.57E-04	2.58122	0.00155	2.58122	0.00123	2.59907	0.00151	2.59907	0.00133	2.59907	0.00151
														2.5964	24.85	2.5964	0.90203	2.5964	0.00141	2.5964	0.00137	2.5964	-9.33E-04	2.57941	-0.00437	2.57941	-0.00233	2.57941	0.0061	2.5964	0.00141	2.5964	0.00137	2.5964	0.00141
														2.59373	26.07	2.59373	0.84843	2.59373	0.00193	2.59373	0.00141	2.59373	0.00466	2.57761	-0.00426	2.57761	-0.002	2.57761	0.01308	2.59373	0.00193	2.59373	0.00141	2.59373	0.00193
														2.59107	29.91	2.59107	0.80961	2.59107	0.00205	2.59107	0.00137	2.59107	0.01493	2.57581	-0.00156	2.57581	-0.00172	2.57581	0.00268	2.59107	0.00205	2.59107	0.00137	2.59107	0.00205
														2.58841	31.24	2.58841	0.77819	2.58841	0.00199	2.58841	0.00145	2.58841	0.00746	2.57401	3.81E-04	2.57401	2.81E-04	2.57401	0.00418	2.58841	0.00199	2.58841	0.00145	2.58841	0.00199
														2.58576	35.87	2.58576	0.74307	2.58576	0.00237	2.58576	0.00157	2.58576	0.00933	2.57221	-0.00189	2.57221	-0.00221	2.57221	0.00938	2.58576	0.00237	2.58576	0.00157	2.58576	0.00237
														2.58312	36.76	2.58312	0.71165	2.58312	0.00244	2.58312	0.00145	2.58312	-0.00187	2.57042	5.55E-04	2.57042	9.53E-04	2.57042	0.01116	2.58312	0.00244	2.58312	0.00145	2.58312	0.00244
														2.58048	38.45	2.58048	0.67098	2.58048	0.00254	2.58048	0.00141	2.58048	9.33E-04	2.56863	-1.13E-04	2.56863	-0.00136	2.56863	0.00851	2.58048	0.00254	2.58048	0.00141	2.58048	0.00254
														2.57784	39.08	2.57784	0.61922	2.57784	0.00244	2.57784	0.00161	2.57784	-0.00373	2.56684	-0.0014	2.56684	-7.16E-04	2.56684	0.00762	2.57784	0.00244	2.57784	0.00161	2.57784	0.00244
														2.57522	39.33	2.57522	0.53235	2.57522	0.0025	2.57522	0.00173	2.57522	0.0084	2.56506	-0.00502	2.56506	3.76E-04	2.56506	0.00772	2.57522	0.0025	2.57522	0.00173	2.57522	0.0025
														2.57259	41.05	2.57259	0.48614	2.57259	0.00257	2.57259	0.00161	2.57259	0.0028	2.56327	-2.36E-04	2.56327	0.00486	2.56327	-0.0025	2.57259	0.00257	2.57259	0.00161	2.57259	0.00257
														2.56997	42.48	2.56997	0.43808	2.56997	0.00257	2.56997	0.00169	2.56997	0.01213	2.56149	-1.36E-04	2.56149	0.00451	2.56149	-0.00485	2.56997	0.00257	2.56997	0.00169	2.56997	0.00257
														2.56737	43.8	2.56737	0.38447	2.56737	0.0027	2.56737	0.00185	2.56737	0.01493	2.55972	3.70E-04	2.55972	-0.00221	2.55972	-0.0064	2.56737	0.0027	2.56737	0.00185	2.56737	0.0027
														2.56476	46.57	2.56476	0.32348	2.56476	0.00279	2.56476	0.00177	2.56476	0.01399	2.55794	-0.00154	2.55794	-0.0035	2.55794	2.40E-04	2.56476	0.00279	2.56476	0.00177	2.56476	0.00279
														2.56216	44.65	2.56216	0.28096	2.56216	0.00366	2.56216	0.00181	2.56216	-0.0084	2.55617	0.00223	2.55617	-0.00588	2.55617	-0.00147	2.56216	0.00366	2.56216	0.00181	2.56216	0.00366
														2.55957	45.77	2.55957	0.21996	2.55957	0.0051	2.55957	0.00181	2.55957	9.33E-04	2.5544	0.00598	2.5544	-0.00129	2.5544	0.00588	2.55957	0.0051	2.55957	0.00181	2.55957	0.0051
														2.55698	49.05	2.55698	0.19778	2.55698	0.00709	2.55698	0.00165	2.55698	0.0028	2.55263	0.00432	2.55263	-8.81E-04	2.55263	0.00217	2.55698	0.00709	2.55698	0.00165	2.55698	0.00709
														2.5544	49.92	2.5544	0.14972	2.5544	0.01049	2.5544	0.00153	2.5544	0.01866	2.55087	0.00267	2.55087	0.00305	2.55087	-0.00103	2.5544	0.01049	2.5544	0.00153	2.5544	0.01049
														2.55182	48.17	2.55182	0.13124	2.55182	0.01473	2.55182	0.00149	2.55182	0.00373	2.5491	-0.00134	2.5491	4.43E-04	2.5491	-0.01119	2.55182	0.01473	2.55182	0.00149	2.55182	0.01473
														2.54925	50.42	2.54925	0.09427	2.54925	0.01964	2.54925	0.00169	2.54925	0.01866	2.54734	-0.00253	2.54734	-0.00111	2.54734	-0.00283	2.54925	0.01964	2.54925	0.00169	2.54925	0.01964
														2.54669	48.94	2.54669	0.0647	2.54669	0.02346	2.54669	0.00185	2.54669	0.01679	2.54558	-0.00586	2.54558	-0.00233	2.54558	-5.44E-04	2.54669	0.02346	2.54669	0.00185	2.54669	0.02346
														2.54413	50.81	2.54413	0.04621	2.54413	0.02484	2.54413	0.00181	2.54413	0.00187	2.54383	-0.0016	2.54383	-0.00315	2.54383	0.00585	2.54413	0.02484	2.54413	0.00181	2.54413	0.02484
														2.54157	48.6	2.54157	0.03327	2.54157	0.02263	2.54157	0.00181	2.54157	0.0028	2.54208	2.35E-04	2.54208	-0.00253	2.54208	-0.00259	2.54157	0.02263	2.54157	0.00181	2.54157	0.02263
														2.53903	49.53	2.53903	0.03697	2.53903	0.01897	2.53903	0.00201	2.53903	0.00746	2.54033	0.00365	2.54033	-0.00506	2.54033	-0.00448	2.53903	0.01897	2.53903	0.00201	2.53903	0.01897
														2.53648	52.77	2.53648	0.02588	2.53648	0.02147	2.53648	0.00209	2.53648	-0.0084	2.53858	0.00424	2.53858	-0.00339	2.53858	-0.00432	2.53648	0.02147	2.53648	0.00209	2.53648	0.02147
														2.53394	52.32	2.53394	0.01664	2.53394	0.04448	2.53394	0.00201	2.53394	0.0084	2.53683	0.00501	2.53683	-0.00239	2.53683	0.00409	2.53394	0.04448	2.53394	0.00201	2.53394	0.04448
														2.53141	55.65	2.53141	0	2.53141	0.11255	2.53141	0.00205	2.53141	-9.33E-04	2.53509	0.00217	2.53509	4.13E-04	2.53509	0.00432	2.53141	0.11255	2.53141	0.00205	2.53141	0.11255
														2.52889	54.78	2.52889	0.00739	2.52889	0.2456	2.52889	0.00217	2.52889	0.0056	2.53335	3.92E-04	2.53335	-0.00429	2.53335	0.00259	2.52889	0.2456	2.52889	0.00217	2.52889	0.2456
														2.52636	52.82	2.52636	0.00924	2.52636	0.44288	2.52636	0.00221	2.52636	-0.00653	2.53161	3.89E-04	2.53161	-5.51E-04	2.53161	0.00134	2.52636	0.44288	2.52636	0.00221	2.52636	0.44288
														2.52385	57.21	2.52385	0.01848	2.52385	0.67035	2.52385	0.00225	2.52385	0.00653	2.52987	-2.83E-04	2.52987	0.00245	2.52987	-0.00166	2.52385	0.67035	2.52385	0.00225	2.52385	0.67035
														2.52134	53.29	2.52134	0	2.52134	0.87282	2.52134	0.00225	2.52134	0.01772	2.52814	5.56E-06	2.52814	0.00357	2.52814	1.08E-04	2.52134	0.87282	2.52134	0.00225	2.52134	0.87282
														2.51884	55.66	2.51884	0.01479	2.51884	0.99881	2.51884	0.00229	2.51884	0.00746	2.52641	-4.92E-04	2.52641	-0.00108	2.52641	0.00237	2.51884	0.99881	2.51884	0.00229	2.51884	0.99881
														2.51634	55.99	2.51634	0.01294	2.51634	1	2.51634	0.00221	2.51634	0.00746	2.52468	0.00187	2.52468	-0.00311	2.52468	0.00278	2.51634	1	2.51634	0.00221	2.51634	1
														2.51384	54.7	2.51384	0.00739	2.51384	0.8905	2.51384	0.00217	2.51384	-0.00187	2.52296	0.00197	2.52296	0.00115	2.52296	0.00142	2.51384	0.8905	2.51384	0.00217	2.51384	0.8905
														2.51135	53.81	2.51135	0.00555	2.51135	0.7122	2.51135	0.00213	2.51135	0.0084	2.52123	0.00436	2.52123	-5.67E-04	2.52123	0.00726	2.51135	0.7122	2.51135	0.00213	2.51135	0.7122
														2.50887	56.1	2.50887	0	2.50887	0.51884	2.50887	0.00205	2.50887	9.33E-04	2.51951	0.00344	2.51951	-0.00621	2.51951	0.00192	2.50887	0.51884	2.50887	0.00205	2.50887	0.51884
														2.50639	57.17	2.50639	0.00185	2.50639	0.3378	2.50639	0.00213	2.50639	-0.00373	2.51779	0.0037	2.51779	-0.01272	2.51779	-0.00674	2.50639	0.3378	2.50639	0.00213	2.50639	0.3378
														2.50392	55.35	2.50392	0.00185	2.50392	0.20356	2.50392	0.00221	2.50392	0.00933	2.51608	-1.29E-04	2.51608	-0.01289	2.51608	-9.13E-04	2.50392	0.20356	2.50392	0.00221	2.50392	0.20356
														2.50145	53.22	2.50145	0.00924	2.50145	0.11213	2.50145	0.00217	2.50145	0.00746	2.51436	0.00133	2.51436	-0.00862	2.51436	0.00953	2.50145	0.11213	2.50145	0.00217	2.50145	0.11213
														2.49899	54.14	2.49899	0.01109	2.49899	0.057	2.49899	0.00245	2.49899	0.00653	2.51265	8.43E-04	2.51265	-0.00311	2.51265	0.00802	2.49899	0.057	2.49899	0.00245	2.49899	0.057
														2.49653	54.54	2.49653	-0.00185	2.49653	0.02625	2.49653	0.0027	2.49653	0.00466	2.51094	0.00117	2.51094	-0.00392	2.51094	0.00509	2.49653	0.02625	2.49653	0.0027	2.49653	0.02625
														2.49408	53.44	2.49408	0.00185	2.49408	0.0111	2.49408	0.0027	2.49408	-0.0028	2.50923	-0.0019	2.50923	-0.0085	2.50923	0.00771	2.49408	0.0111	2.49408	0.0027	2.49408	0.0111
														2.49163	54.84	2.49163	0.01664	2.49163	0.00497	2.49163	0.00266	2.49163	0.01213	2.50753	-0.00165	2.50753	-0.00651	2.50753	0.00209	2.49163	0.00497	2.49163	0.00266	2.49163	0.00497
														2.48919	53.98	2.48919	0.00555	2.48919	0.00308	2.48919	0.0027	2.48919	0	2.50583	-0.0018	2.50583	9.03E-04	2.50583	-0.00695	2.48919	0.00308	2.48919	0.0027	2.48919	0.00308
														2.48675	52.52	2.48675	-0.00185	2.48675	0.00282	2.48675	0.00282	2.48675	0	2.50413	0.00188	2.50413	-1.48E-04	2.50413	-0.00755	2.48675	0.00282	2.48675	0.00282	2.48675	0.00282
														2.48432	53.23	2.48432	-0.00739	2.48432	0.0035	2.48432	0.00294	2.48432	-0.00187	2.50243	0.00372	2.50243	-9.71E-05	2.50243	-0.00107	2.48432	0.0035	2.48432	0.00294	2.48432	0.0035
														2.4819	53.16	2.4819	0.00739	2.4819	0.00353	2.4819	0.00306	2.4819	0.00373	2.50073	0.00136	2.50073	0.00426	2.50073	0.00262	2.4819	0.00353	2.4819	0.00306	2.4819	0.00353
														2.47947	54.5	2.47947	0.00555	2.47947	0.00331	2.47947	0.00314	2.47947	0.00187	2.49904	-0.00316	2.49904	0.0091	2.49904	5.79E-04	2.47947	0.00331	2.47947	0.00314	2.47947	0.00331
														2.47706	53.85	2.47706	0	2.47706	0.00324	2.47706	0.00322	2.47706	0.00373	2.49735	0.00119	2.49735	0.01004	2.49735	0.00425	2.47706	0.00324	2.47706	0.00322	2.47706	0.00324
														2.47465	53.46	2.47465	-0.00185	2.47465	0.00334	2.47465	0.00322	2.47465	0.00466	2.49566	0.00224	2.49566	0.00701	2.49566	0.0072	2.47465	0.00334	2.47465	0.00322	2.47465	0.00334
														2.47224	54.35	2.47224	-0.00185	2.47224	0.00289	2.47224	0.0031	2.47224	0	2.49398	0.0072	2.49398	0.00716	2.49398	0.00601	2.47224	0.00289	2.47224	0.0031	2.47224	0.00289
														2.46984	51.72	2.46984	-0.0037	2.46984	0.00279	2.46984	0.00322	2.46984	0.0028	2.49229	0.00405	2.49229	7.31E-04	2.49229	-0.00266	2.46984	0.00279	2.46984	0.00322	2.46984	0.00279
														2.46745	52.52	2.46745	-0.00185	2.46745	0.00234	2.46745	0.00346	2.46745	0.01586	2.49061	0.00307	2.49061	-0.00208	2.49061	0.00594	2.46745	0.00234	2.46745	0.00346	2.46745	0.00234
														2.46506	52.51	2.46506	0.00555	2.46506	0.00234	2.46506	0.00378	2.46506	0.00653	2.48893	-6.89E-04	2.48893	-0.00403	2.48893	0.0015	2.46506	0.00234	2.46506	0.00378	2.46506	0.00234
														2.46267	53.73	2.46267	0.00555	2.46267	0.00225	2.46267	0.00386	2.46267	0.0028	2.48726	0.0018	2.48726	-0.00104	2.48726	-0.00226	2.46267	0.00225	2.46267	0.00386	2.46267	0.00225
														2.46029	52.34	2.46029	0.01294	2.46029	0.00202	2.46029	0.00382	2.46029	0.00933	2.48558	0.00301	2.48558	-0.00448	2.48558	0.00121	2.46029	0.00202	2.46029	0.00382	2.46029	0.00202
														2.45792	53.08	2.45792	0.00739	2.45792	0.00193	2.45792	0.00382	2.45792	9.33E-04	2.48391	0.00194	2.48391	-0.00136	2.48391	0.00935	2.45792	0.00193	2.45792	0.00382	2.45792	0.00193
														2.45555	52.57	2.45555	0.01479	2.45555	0.00199	2.45555	0.00414	2.45555	9.33E-04	2.48224	-4.56E-04	2.48224	-0.00294	2.48224	0.00536	2.45555	0.00199	2.45555	0.00414	2.45555	0.00199
														2.45318	51.42	2.45318	0.00924	2.45318	0.0016	2.45318	0.00439	2.45318	-0.00187	2.48057	7.89E-04	2.48057	-0.00258	2.48057	-0.00233	2.45318	0.0016	2.45318	0.00439	2.45318	0.0016
														2.45082	52.26	2.45082	-0.00924	2.45082	0.0018	2.45082	0.0043	2.45082	-0.00187	2.47891	0.00185	2.47891	-0.00147	2.47891	-0.00183	2.45082	0.0018	2.45082	0.0043	2.45082	0.0018
														2.44846	50.56	2.44846	-0.00185	2.44846	0.00125	2.44846	0.00439	2.44846	0.00187	2.47725	0.00283	2.47725	0.00438	2.47725	-0.00485	2.44846	0.00125	2.44846	0.00439	2.44846	0.00125
														2.44611	50.82	2.44611	-0.00185	2.44611	9.95E-04	2.44611	0.00475	2.44611	-0.00187	2.47559	-0.00197	2.47559	-3.35E-05	2.47559	-0.00726	2.44611	9.95E-04	2.44611	0.00475	2.44611	9.95E-04
														2.44377	53.21	2.44377	0.02218	2.44377	0.00132	2.44377	0.00491	2.44377	0.00373	2.47393	-0.00102	2.47393	-0.00388	2.47393	-0.0015	2.44377	0.00132	2.44377	0.00491	2.44377	0.00132
														2.44143	51.33	2.44143	0.00924	2.44143	6.10E-04	2.44143	0.00471	2.44143	0.00653	2.47227	0.00165	2.47227	-0.00412	2.47227	0.00539	2.44143	6.10E-04	2.44143	0.00471	2.44143	6.10E-04
														2.43909	52.29	2.43909	0.00185	2.43909	7.06E-04	2.43909	0.00447	2.43909	0.01493	2.47062	0.00432	2.47062	-0.00337	2.47062	0.00426	2.43909	7.06E-04	2.43909	0.00447	2.43909	7.06E-04
														2.43676	50.05	2.43676	0.00555	2.43676	5.13E-04	2.43676	0.00451	2.43676	0.00187	2.46897	-3.63E-04	2.46897	-0.00108	2.46897	0.00149	2.43676	5.13E-04	2.43676	0.00451	2.43676	5.13E-04
														2.43443	50.56	2.43443	-0.00185	2.43443	8.02E-04	2.43443	0.00471	2.43443	0.0084	2.46732	-0.00115	2.46732	0.00455	2.46732	0.0039	2.43443	8.02E-04	2.43443	0.00471	2.43443	8.02E-04
														2.43211	49.74	2.43211	0	2.43211	5.13E-04	2.43211	0.00463	2.43211	-0.00187	2.46567	0.00201	2.46567	0.00566	2.46567	0.01099	2.43211	5.13E-04	2.43211	0.00463	2.43211	5.13E-04
														2.4298	51.33	2.4298	-0.00555	2.4298	6.42E-04	2.4298	0.00435	2.4298	0.01306	2.46403	0.00591	2.46403	-0.00198	2.46403	0.00896	2.4298	6.42E-04	2.4298	0.00435	2.4298	6.42E-04
														2.42748	50.01	2.42748	-0.00739	2.42748	9.63E-05	2.42748	0.00435	2.42748	0.00746	2.46238	0.00211	2.46238	-0.00412	2.46238	6.10E-04	2.42748	9.63E-05	2.42748	0.00435	2.42748	9.63E-05
														2.42518	50.77	2.42518	0	2.42518	4.81E-04	2.42518	0.00451	2.42518	-0.00466	2.46074	0.0023	2.46074	-6.28E-04	2.46074	-0.00507	2.42518	4.81E-04	2.42518	0.00451	2.42518	4.81E-04
														2.42287	48.75	2.42287	0.00185	2.42287	3.53E-04	2.42287	0.00483	2.42287	0.00187	2.45911	0.00179	2.45911	0.00436	2.45911	-0.00224	2.42287	3.53E-04	2.42287	0.00483	2.42287	3.53E-04
														2.42057	51.34	2.42057	0.01294	2.42057	2.57E-04	2.42057	0.00523	2.42057	0.01493	2.45747	0.00489	2.45747	0.00566	2.45747	-4.37E-04	2.42057	2.57E-04	2.42057	0.00523	2.42057	2.57E-04
														2.41828	49.69	2.41828	0.01109	2.41828	2.89E-04	2.41828	0.00559	2.41828	0.00187	2.45584	0.00276	2.45584	-0.00234	2.45584	-0.0059	2.41828	2.89E-04	2.41828	0.00559	2.41828	2.89E-04
														2.41599	50.37	2.41599	0	2.41599	3.85E-04	2.41599	0.0066	2.41599	-0.0084	2.4542	8.12E-04	2.4542	-0.00891	2.4542	-0.00655	2.41599	3.85E-04	2.41599	0.0066	2.41599	3.85E-04
														2.41371	49.17	2.41371	-0.00924	2.41371	1.93E-04	2.41371	0.00958	2.41371	0.0084	2.45258	-0.00125	2.45258	-0.00757	2.45258	-0.00671	2.41371	1.93E-04	2.41371	0.00958	2.41371	1.93E-04
														2.41143	48.89	2.41143	-0.00185	2.41143	3.53E-04	2.41143	0.01662	2.41143	0.0084	2.45095	-0.00215	2.45095	0.00217	2.45095	-0.01368	2.41143	3.53E-04	2.41143	0.01662	2.41143	3.53E-04
														2.40916	47.55	2.40916	-0.0037	2.40916	0	2.40916	0.03239	2.40916	-0.01772	2.44932	-0.00227	2.44932	0.00292	2.44932	-0.01585	2.40916	0	2.40916	0.03239	2.40916	0
														2.40689	47.93	2.40689	-0.00739	2.40689	-1.28E-04	2.40689	0.06449	2.40689	0.0056	2.4477	-7.88E-04	2.4477	0.00124	2.4477	-0.00429	2.40689	-1.28E-04	2.40689	0.06449	2.40689	-1.28E-04
														2.40462	46.64	2.40462	-0.00739	2.40462	3.21E-04	2.40462	0.12195	2.40462	9.33E-04	2.44608	-4.10E-04	2.44608	0.00355	2.44608	0.00792	2.40462	3.21E-04	2.40462	0.12195	2.40462	3.21E-04
														2.40236	46.07	2.40236	-0.00555	2.40236	1.28E-04	2.40236	0.21304	2.40236	9.33E-04	2.44446	0.0017	2.44446	-6.04E-04	2.44446	0.00827	2.40236	1.28E-04	2.40236	0.21304	2.40236	1.28E-04
														2.40011	46.7	2.40011	0.00185	2.40011	2.57E-04	2.40011	0.34142	2.40011	-0.00373	2.44285	0.0032	2.44285	-0.00463	2.44285	0.00422	2.40011	2.57E-04	2.40011	0.34142	2.40011	2.57E-04
														2.39785	48.41	2.39785	-0.00185	2.39785	3.53E-04	2.39785	0.50131	2.39785	0.00933	2.44123	0.0064	2.44123	-0.00645	2.44123	0.00119	2.39785	3.53E-04	2.39785	0.50131	2.39785	3.53E-04
														2.39561	47.79	2.39561	0.00739	2.39561	2.89E-04	2.39561	0.67508	2.39561	0.00187	2.43962	0.00496	2.43962	-0.00475	2.43962	0.00391	2.39561	2.89E-04	2.39561	0.67508	2.39561	2.89E-04
														2.39336	48.01	2.39336	0.00185	2.39336	1.28E-04	2.39336	0.83685	2.39336	0.0028	2.43801	0.00251	2.43801	-0.00574	2.43801	0.00845	2.39336	1.28E-04	2.39336	0.83685	2.39336	1.28E-04
														2.39113	47.93	2.39113	0	2.39113	0	2.39113	0.95558	2.39113	0.00466	2.43641	-0.00129	2.43641	-0.00487	2.43641	0.01448	2.39113	0	2.39113	0.95558	2.39113	0
														2.3889	47.75	2.3889	0.00185	2.3889	9.63E-05	2.3889	1	2.3889	-0.00466	2.4348	-0.00185	2.4348	0.00168	2.4348	0.00247	2.3889	9.63E-05	2.3889	1	2.3889	9.63E-05
														2.38667	47.32	2.38667	0.01479	2.38667	2.25E-04	2.38667	0.95269	2.38667	0.0084	2.4332	-0.00437	2.4332	5.76E-04	2.4332	-0.00666	2.38667	2.25E-04	2.38667	0.95269	2.38667	2.25E-04
														2.38445	46.37	2.38445	-0.01848	2.38445	-6.42E-05	2.38445	0.81943	2.38445	0.00373	2.4316	-0.00486	2.4316	0.00437	2.4316	-0.00775	2.38445	-6.42E-05	2.38445	0.81943	2.38445	-6.42E-05
														2.38222	45.82	2.38222	-0.00555	2.38222	3.21E-04	2.38222	0.6276	2.38222	0.01679	2.43	-0.00434	2.43	0.00358	2.43	0.00475	2.38222	3.21E-04	2.38222	0.6276	2.38222	3.21E-04
														2.38001	45.28	2.38001	0.00185	2.38001	1.93E-04	2.38001	0.42048	2.38001	0.00466	2.4284	-0.00375	2.4284	0.0049	2.4284	-1.63E-04	2.38001	1.93E-04	2.38001	0.42048	2.38001	1.93E-04
														2.3778	45.61	2.3778	0.00185	2.3778	2.25E-04	2.3778	0.24329	2.3778	0.0084	2.42681	-0.00341	2.42681	0.00329	2.42681	0.0036	2.3778	2.25E-04	2.3778	0.24329	2.3778	2.25E-04
														2.37559	47.23	2.37559	0.00924	2.37559	1.28E-04	2.37559	0.12026	2.37559	0.01772	2.42522	-0.00174	2.42522	0.00725	2.42522	-0.00228	2.37559	1.28E-04	2.37559	0.12026	2.37559	1.28E-04
														2.37339	45.94	2.37339	0.01109	2.37339	1.60E-04	2.37339	0.05094	2.37339	9.33E-04	2.42363	0.0023	2.42363	0.00975	2.42363	-0.00254	2.37339	1.60E-04	2.37339	0.05094	2.37339	1.60E-04
														2.3712	45.21	2.3712	0.0037	2.3712	2.25E-04	2.3712	0.01988	2.3712	0.01306	2.42204	-0.00412	2.42204	0.00112	2.42204	-0.00774	2.3712	2.25E-04	2.3712	0.01988	2.3712	2.25E-04
														2.369	43.57	2.369	0.00185	2.369	3.21E-05	2.369	0.00881	2.369	0.01213	2.42045	-0.00531	2.42045	-0.00756	2.42045	0.00376	2.369	3.21E-05	2.369	0.00881	2.369	3.21E-05
														2.36681	43.39	2.36681	0.00555	2.36681	6.42E-05	2.36681	0.00551	2.36681	0.00373	2.41887	-2.36E-04	2.41887	-0.01013	2.41887	0.00494	2.36681	6.42E-05	2.36681	0.00551	2.36681	6.42E-05
														2.36463	42.7	2.36463	0	2.36463	1.60E-04	2.36463	0.00443	2.36463	0.0056	2.41729	0.00914	2.41729	3.80E-04	2.41729	-0.00363	2.36463	1.60E-04	2.36463	0.00443	2.36463	1.60E-04
														2.36245	43.97	2.36245	0.0037	2.36245	3.21E-05	2.36245	0.0039	2.36245	0.00466	2.41571	0.00457	2.41571	0.00637	2.41571	-0.00765	2.36245	3.21E-05	2.36245	0.0039	2.36245	3.21E-05
														2.36028	43.67	2.36028	0.01479	2.36028	0	2.36028	0.00362	2.36028	0.01026	2.41413	0.00382	2.41413	0.00638	2.41413	-0.00169	2.36028	0	2.36028	0.00362	2.36028	0
														2.3581	42.08	2.3581	0	2.3581	0	2.3581	0.0035	2.3581	0.01399	2.41256	-0.00102	2.41256	7.78E-04	2.41256	-0.00311	2.3581	0	2.3581	0.0035	2.3581	0
														2.35594	44.73	2.35594	0.0037	2.35594	3.21E-05	2.35594	0.0035	2.35594	-0.00373	2.41098	4.45E-04	2.41098	0.00123	2.41098	-0.00669	2.35594	3.21E-05	2.35594	0.0035	2.35594	3.21E-05
														2.35378	45.22	2.35378	-0.00185	2.35378	-1.28E-04	2.35378	0.00326	2.35378	0.00187	2.40941	-5.06E-04	2.40941	3.24E-04	2.40941	-6.16E-04	2.35378	-1.28E-04	2.35378	0.00326	2.35378	-1.28E-04
														2.35162	41.43	2.35162	-0.00924	2.35162	0	2.35162	0.0029	2.35162	0.00187	2.40784	0.00343	2.40784	-0.00435	2.40784	-9.38E-04	2.35162	0	2.35162	0.0029	2.35162	0
														2.34947	42.98	2.34947	0.01294	2.34947	0	2.34947	0.00294	2.34947	0.00933	2.40628	-0.00471	2.40628	-0.00602	2.40628	-0.00305	2.34947	0	2.34947	0.00294	2.34947	0
														2.34732	41.43	2.34732	0	2.34732	3.21E-05	2.34732	0.00306	2.34732	9.33E-04	2.40471	-0.00296	2.40471	-0.00116	2.40471	-0.00653	2.34732	3.21E-05	2.34732	0.00306	2.34732	3.21E-05
														2.34518	41.16	2.34518	0.00185	2.34518	6.42E-05	2.34518	0.00306	2.34518	0.00746	2.40315	-0.00121	2.40315	0.00436	2.40315	0.00596	2.34518	6.42E-05	2.34518	0.00306	2.34518	6.42E-05
														2.34303	40.84	2.34303	0.00739	2.34303	1.60E-04	2.34303	0.00298	2.34303	-0.00933	2.40159	0.00291	2.40159	0.00627	2.40159	0.00371	2.34303	1.60E-04	2.34303	0.00298	2.34303	1.60E-04
														2.3409	41.68	2.3409	-0.00739	2.3409	-6.42E-05	2.3409	0.00274	2.3409	-0.01119	2.40003	0.00215	2.40003	0.00378	2.40003	8.95E-04	2.3409	-6.42E-05	2.3409	0.00274	2.3409	-6.42E-05
														2.33877	40.36	2.33877	0	2.33877	-9.63E-05	2.33877	0.00249	2.33877	0.00373	2.39847	0.0041	2.39847	0.00305	2.39847	-0.00813	2.33877	-9.63E-05	2.33877	0.00249	2.33877	-9.63E-05
														2.33664	40.52	2.33664	-0.00555	2.33664	9.63E-05	2.33664	0.00245	2.33664	0.0056	2.39692	0.00146	2.39692	-0.00208	2.39692	-0.00456	2.33664	9.63E-05	2.33664	0.00245	2.33664	9.63E-05
														2.33451	39.78	2.33451	0.00185	2.33451	0	2.33451	0.00233	2.33451	0.01399	2.39537	0.0024	2.39537	-0.00488	2.39537	-0.0033	2.33451	0	2.33451	0.00233	2.33451	0
														2.3324	39.36	2.3324	0.00185	2.3324	-6.42E-05	2.3324	0.00205	2.3324	0.01213	2.39382	0.00183	2.39382	-0.00694	2.39382	0.0026	2.3324	-6.42E-05	2.3324	0.00205	2.3324	-6.42E-05
														2.33028	38.8	2.33028	0	2.33028	-3.21E-05	2.33028	0.00189	2.33028	0.0056	2.39227	7.32E-04	2.39227	-9.50E-05	2.39227	0.00129	2.33028	-3.21E-05	2.33028	0.00189	2.33028	-3.21E-05
														2.32817	41.22	2.32817	0.00924	2.32817	1.93E-04	2.32817	0.00181	2.32817	0.02146	2.39072	5.46E-04	2.39072	-0.00153	2.39072	-0.00138	2.32817	1.93E-04	2.32817	0.00181	2.32817	1.93E-04
														2.32606	38.61	2.32606	0.00924	2.32606	9.63E-05	2.32606	0.00189	2.32606	0.00466	2.38918	0.00105	2.38918	-0.00166	2.38918	-3.25E-04	2.32606	9.63E-05	2.32606	0.00189	2.32606	9.63E-05
														2.32396	39.88	2.32396	0.00185	2.32396	-6.42E-05	2.32396	0.00181	2.32396	0.00746	2.38764	-3.69E-04	2.38764	-7.83E-04	2.38764	0.00238	2.32396	-6.42E-05	2.32396	0.00181	2.32396	-6.42E-05
														2.32186	38.48	2.32186	0.00555	2.32186	-6.42E-05	2.32186	0.00157	2.32186	0.0056	2.3861	-8.31E-05	2.3861	5.65E-04	2.3861	-0.00116	2.32186	-6.42E-05	2.32186	0.00157	2.32186	-6.42E-05
														2.31977	40.15	2.31977	0.00555	2.31977	0	2.31977	0.00137	2.31977	0.0056	2.38456	0.00207	2.38456	0.00284	2.38456	0.00239	2.31977	0	2.31977	0.00137	2.31977	0
														2.31768	39.26	2.31768	0.00924	2.31768	3.21E-05	2.31768	0.00117	2.31768	0.00653	2.38302	0.00205	2.38302	0.00326	2.38302	0.0043	2.31768	3.21E-05	2.31768	0.00117	2.31768	3.21E-05
														2.31559	37.88	2.31559	0.00185	2.31559	3.21E-05	2.31559	0.00113	2.31559	0.00653	2.38149	-0.00432	2.38149	0.00545	2.38149	0.00251	2.31559	3.21E-05	2.31559	0.00113	2.31559	3.21E-05
														2.31351	38.41	2.31351	-0.00185	2.31351	-1.28E-04	2.31351	0.00125	2.31351	0.00746	2.37996	-0.00495	2.37996	-0.00184	2.37996	0.00187	2.31351	-1.28E-04	2.31351	0.00125	2.31351	-1.28E-04
														2.31143	36.73	2.31143	-0.0037	2.31143	0	2.31143	0.00117	2.31143	0.00373	2.37843	-0.00159	2.37843	0.00304	2.37843	0.00705	2.31143	0	2.31143	0.00117	2.31143	0
														2.30936	38.19	2.30936	-0.0037	2.30936	-6.42E-05	2.30936	8.85E-04	2.30936	0.01213	2.3769	0.00159	2.3769	0.00393	2.3769	0.0059	2.30936	-6.42E-05	2.30936	8.85E-04	2.30936	-6.42E-05
														2.30729	38.82	2.30729	-0.00185	2.30729	-2.57E-04	2.30729	7.24E-04	2.30729	0.00653	2.37537	-0.00124	2.37537	0.00548	2.37537	0.00393	2.30729	-2.57E-04	2.30729	7.24E-04	2.30729	-2.57E-04
														2.30522	37.3	2.30522	0.00555	2.30522	6.42E-05	2.30522	6.44E-04	2.30522	9.33E-04	2.37385	-4.93E-04	2.37385	8.19E-04	2.37385	0.00725	2.30522	6.42E-05	2.30522	6.44E-04	2.30522	6.42E-05
														2.30316	38.57	2.30316	0.00924	2.30316	-6.42E-05	2.30316	5.23E-04	2.30316	0.00653	2.37233	7.85E-04	2.37233	8.72E-04	2.37233	0.00712	2.30316	-6.42E-05	2.30316	5.23E-04	2.30316	-6.42E-05
														2.3011	38.36	2.3011	0	2.3011	-3.21E-05	2.3011	5.23E-04	2.3011	0.00933	2.37081	4.70E-04	2.37081	-9.70E-04	2.37081	0.00873	2.3011	-3.21E-05	2.3011	5.23E-04	2.3011	-3.21E-05
														2.29905	36.92	2.29905	-0.00555	2.29905	-1.60E-04	2.29905	6.04E-04	2.29905	0.0084	2.36929	-0.00102	2.36929	-0.00545	2.36929	0.00697	2.29905	-1.60E-04	2.29905	6.04E-04	2.29905	-1.60E-04
														2.297	37.48	2.297	0.00185	2.297	0	2.297	5.63E-04	2.297	0.0084	2.36777	0.00242	2.36777	-0.00385	2.36777	3.67E-05	2.297	0	2.297	5.63E-04	2.297	0
														2.29495	35.13	2.29495	-0.00555	2.29495	-9.63E-05	2.29495	5.63E-04	2.29495	0.00933	2.36626	5.94E-04	2.36626	2.00E-04	2.36626	0.00105	2.29495	-9.63E-05	2.29495	5.63E-04	2.29495	-9.63E-05
														2.29291	35.9	2.29291	0.00555	2.29291	-1.28E-04	2.29291	4.43E-04	2.29291	0.0028	2.36475	9.76E-05	2.36475	0.00343	2.36475	0.00338	2.29291	-1.28E-04	2.29291	4.43E-04	2.29291	-1.28E-04
														2.29087	34.85	2.29087	-0.00739	2.29087	-2.25E-04	2.29087	2.82E-04	2.29087	0.01586	2.36324	-0.00222	2.36324	0.00454	2.36324	0.01547	2.29087	-2.25E-04	2.29087	2.82E-04	2.29087	-2.25E-04
														2.28884	36.71	2.28884	-0.00185	2.28884	-1.60E-04	2.28884	2.82E-04	2.28884	9.33E-04	2.36173	0.00298	2.36173	0.00132	2.36173	7.06E-04	2.28884	-1.60E-04	2.28884	2.82E-04	2.28884	-1.60E-04
														2.28681	36.16	2.28681	-0.00185	2.28681	-6.42E-05	2.28681	2.82E-04	2.28681	-0.0028	2.36022	0.00636	2.36022	8.72E-04	2.36022	-0.00712	2.28681	-6.42E-05	2.28681	2.82E-04	2.28681	-6.42E-05
														2.28479	35.57	2.28479	-0.0037	2.28479	6.42E-05	2.28479	2.41E-04	2.28479	0.0084	2.35872	0.00855	2.35872	-5.74E-04	2.35872	-0.00832	2.28479	6.42E-05	2.28479	2.41E-04	2.28479	6.42E-05
														2.28276	35.16	2.28276	0	2.28276	-9.63E-05	2.28276	2.41E-04	2.28276	-0.00653	2.35722	0.00786	2.35722	0.00301	2.35722	0.00297	2.28276	-9.63E-05	2.28276	2.41E-04	2.28276	-9.63E-05
														2.28074	35.42	2.28074	0.0037	2.28074	-1.60E-04	2.28074	2.41E-04	2.28074	0.01399	2.35572	0.006	2.35572	0.00295	2.35572	0.00178	2.28074	-1.60E-04	2.28074	2.41E-04	2.28074	-1.60E-04
														2.27873	34.79	2.27873	-0.00185	2.27873	-1.60E-04	2.27873	1.61E-04	2.27873	0.0028	2.35422	0.00405	2.35422	2.17E-04	2.35422	0.00239	2.27873	-1.60E-04	2.27873	1.61E-04	2.27873	-1.60E-04
														2.27672	35.16	2.27672	-0.01479	2.27672	-1.93E-04	2.27672	4.02E-05	2.27672	0.00187	2.35272	0.00323	2.35272	-0.00551	2.35272	0.00476	2.27672	-1.93E-04	2.27672	4.02E-05	2.27672	-1.93E-04
														2.27472	34.24	2.27472	0.00739	2.27472	-2.89E-04	2.27472	-1.21E-04	2.27472	0.00933	2.35123	0.00778	2.35123	-0.00448	2.35123	0.00172	2.27472	-2.89E-04	2.27472	-1.21E-04	2.27472	-2.89E-04
														2.27271	34.58	2.27271	0.00924	2.27271	-2.57E-04	2.27271	-2.01E-04	2.27271	0.00933	2.34974	0.00723	2.34974	0.00489	2.34974	-4.26E-04	2.27271	-2.57E-04	2.27271	-2.01E-04	2.27271	-2.57E-04
														2.27072	34.69	2.27072	0	2.27072	-3.21E-05	2.27072	-2.01E-04	2.27072	0.01026	2.34825	0.0073	2.34825	0.00787	2.34825	-0.00363	2.27072	-3.21E-05	2.27072	-2.01E-04	2.27072	-3.21E-05
														2.26872	35.96	2.26872	0	2.26872	-9.63E-05	2.26872	-4.02E-05	2.26872	0.00746	2.34676	0.00435	2.34676	0.00505	2.34676	-0.00519	2.26872	-9.63E-05	2.26872	-4.02E-05	2.26872	-9.63E-05
														2.26673	33.64	2.26673	-0.00185	2.26673	-3.21E-05	2.26673	1.21E-04	2.26673	0.0056	2.34527	0.00363	2.34527	-0.00135	2.34527	8.58E-04	2.26673	-3.21E-05	2.26673	1.21E-04	2.26673	-3.21E-05
														2.26474	35.62	2.26474	0.0037	2.26474	-2.25E-04	2.26474	1.21E-04	2.26474	0.00187	2.34379	-0.00341	2.34379	-0.0012	2.34379	0.00367	2.26474	-2.25E-04	2.26474	1.21E-04	2.26474	-2.25E-04
														2.26276	33.98	2.26276	0.00924	2.26276	-1.93E-04	2.26276	0	2.26276	0.01586	2.3423	-0.0012	2.3423	0.00223	2.3423	-9.51E-04	2.26276	-1.93E-04	2.26276	0	2.26276	-1.93E-04
														2.26078	33.41	2.26078	0.00185	2.26078	0	2.26078	-8.05E-05	2.26078	-0.0028	2.34082	0.00141	2.34082	0.0028	2.34082	-0.00192	2.26078	0	2.26078	-8.05E-05	2.26078	0
														2.2588	33.71	2.2588	0.0037	2.2588	-3.21E-04	2.2588	-4.02E-05	2.2588	9.33E-04	2.33934	0.00202	2.33934	7.54E-04	2.33934	0.0027	2.2588	-3.21E-04	2.2588	-4.02E-05	2.2588	-3.21E-04
														2.25683	33.03	2.25683	0.00555	2.25683	-4.17E-04	2.25683	4.02E-05	2.25683	0.0084	2.33787	-4.91E-04	2.33787	-0.00222	2.33787	0.00918	2.25683	-4.17E-04	2.25683	4.02E-05	2.25683	-4.17E-04
														2.25487	32.47	2.25487	-0.00555	2.25487	-2.57E-04	2.25487	1.21E-04	2.25487	0.01119	2.33639	0.00125	2.33639	2.44E-04	2.33639	0.0088	2.25487	-2.57E-04	2.25487	1.21E-04	2.25487	-2.57E-04
														2.2529	33.77	2.2529	-0.0037	2.2529	-1.28E-04	2.2529	2.01E-04	2.2529	-9.33E-04	2.33492	0.00236	2.33492	-0.00166	2.33492	0.00858	2.2529	-1.28E-04	2.2529	2.01E-04	2.2529	-1.28E-04
														2.25094	33.46	2.25094	0.00739	2.25094	-3.21E-05	2.25094	2.41E-04	2.25094	0.01026	2.33345	-8.49E-04	2.33345	-0.00389	2.33345	0.0034	2.25094	-3.21E-05	2.25094	2.41E-04	2.25094	-3.21E-05
														2.24898	32.48	2.24898	0.0037	2.24898	0	2.24898	2.01E-04	2.24898	0.00373	2.33198	-0.00269	2.33198	-0.00705	2.33198	-1.84E-04	2.24898	0	2.24898	2.01E-04	2.24898	0
														2.24703	34.76	2.24703	-0.00185	2.24703	-1.93E-04	2.24703	1.21E-04	2.24703	-0.00466	2.33051	0.00113	2.33051	0.00361	2.33051	-0.00336	2.24703	-1.93E-04	2.24703	1.21E-04	2.24703	-1.93E-04
														2.24508	32.11	2.24508	-0.00555	2.24508	-1.28E-04	2.24508	1.61E-04	2.24508	0.01119	2.32904	0.00331	2.32904	0.01042	2.32904	-0.00107	2.24508	-1.28E-04	2.24508	1.61E-04	2.24508	-1.28E-04
														2.24313	32.74	2.24313	-0.01294	2.24313	-3.21E-04	2.24313	2.41E-04	2.24313	0.00746	2.32758	0.00262	2.32758	0.01366	2.32758	0.00836	2.24313	-3.21E-04	2.24313	2.41E-04	2.24313	-3.21E-04
														2.24119	33.12	2.24119	0.00185	2.24119	-1.93E-04	2.24119	3.22E-04	2.24119	0.00373	2.32612	-0.00104	2.32612	0.00932	2.32612	0.01357	2.24119	-1.93E-04	2.24119	3.22E-04	2.24119	-1.93E-04
														2.23925	31.13	2.23925	-0.00739	2.23925	-2.25E-04	2.23925	3.22E-04	2.23925	0.01119	2.32466	-0.00141	2.32466	0.00964	2.32466	0.01384	2.23925	-2.25E-04	2.23925	3.22E-04	2.23925	-2.25E-04
														2.23732	33.02	2.23732	0.0037	2.23732	-1.28E-04	2.23732	2.82E-04	2.23732	0.00933	2.3232	-0.00171	2.3232	0.00456	2.3232	0.00899	2.23732	-1.28E-04	2.23732	2.82E-04	2.23732	-1.28E-04
														2.23539	33.38	2.23539	0.00924	2.23539	-6.42E-05	2.23539	2.01E-04	2.23539	0.01213	2.32175	0.00346	2.32175	0.00369	2.32175	0.00201	2.23539	-6.42E-05	2.23539	2.01E-04	2.23539	-6.42E-05
														2.23346	31.39	2.23346	0.0037	2.23346	-1.60E-04	2.23346	2.41E-04	2.23346	0	2.32029	0.00654	2.32029	0.00284	2.32029	-0.00394	2.23346	-1.60E-04	2.23346	2.41E-04	2.23346	-1.60E-04
														2.23154	32.1	2.23154	-0.00739	2.23154	-1.93E-04	2.23154	4.43E-04	2.23154	-0.00653	2.31884	0.00619	2.31884	0.00127	2.31884	-0.00261	2.23154	-1.93E-04	2.23154	4.43E-04	2.23154	-1.93E-04
														2.22962	32.43	2.22962	0.01109	2.22962	-2.89E-04	2.22962	5.23E-04	2.22962	0.00746	2.31739	0.00253	2.31739	-5.18E-04	2.31739	0.00711	2.22962	-2.89E-04	2.22962	5.23E-04	2.22962	-2.89E-04
														2.2277	32.56	2.2277	0.01294	2.2277	6.42E-05	2.2277	4.02E-04	2.2277	0.01213	2.31594	-3.55E-04	2.31594	-3.48E-04	2.31594	0.00636	2.2277	6.42E-05	2.2277	4.02E-04	2.2277	6.42E-05
														2.22579	32.62	2.22579	-0.00185	2.22579	-1.28E-04	2.22579	2.41E-04	2.22579	0.00933	2.31449	-0.00118	2.31449	-0.00276	2.31449	-0.00703	2.22579	-1.28E-04	2.22579	2.41E-04	2.22579	-1.28E-04
														2.22388	31.78	2.22388	-0.00555	2.22388	-2.89E-04	2.22388	1.61E-04	2.22388	0.00653	2.31305	-0.00296	2.31305	-9.55E-04	2.31305	-0.01033	2.22388	-2.89E-04	2.22388	1.61E-04	2.22388	-2.89E-04
														2.22198	32.9	2.22198	0.0037	2.22198	-3.85E-04	2.22198	2.01E-04	2.22198	0	2.3116	0.00114	2.3116	0.00399	2.3116	-0.00567	2.22198	-3.85E-04	2.22198	2.01E-04	2.22198	-3.85E-04
														2.22007	32	2.22007	0	2.22007	-2.25E-04	2.22007	2.41E-04	2.22007	0.00746	2.31016	0.00323	2.31016	0.00674	2.31016	-0.00148	2.22007	-2.25E-04	2.22007	2.41E-04	2.22007	-2.25E-04
														2.21818	31.53	2.21818	-0.00185	2.21818	-6.42E-05	2.21818	2.82E-04	2.21818	0.00466	2.30872	0.0046	2.30872	0.00519	2.30872	-0.00238	2.21818	-6.42E-05	2.21818	2.82E-04	2.21818	-6.42E-05
														2.21628	32.66	2.21628	-0.00555	2.21628	-4.17E-04	2.21628	2.82E-04	2.21628	0.00933	2.30729	6.03E-04	2.30729	-1.79E-04	2.30729	0.00155	2.21628	-4.17E-04	2.21628	2.82E-04	2.21628	-4.17E-04
														2.21439	31.38	2.21439	-0.01109	2.21439	-3.53E-04	2.21439	2.41E-04	2.21439	0.00653	2.30585	2.73E-04	2.30585	0.00333	2.30585	-3.87E-04	2.21439	-3.53E-04	2.21439	2.41E-04	2.21439	-3.53E-04
														2.2125	32.68	2.2125	0.01479	2.2125	-1.93E-04	2.2125	1.61E-04	2.2125	0.00187	2.30442	8.73E-04	2.30442	0.00325	2.30442	-0.00268	2.2125	-1.93E-04	2.2125	1.61E-04	2.2125	-1.93E-04
														2.21061	32.24	2.21061	-0.00555	2.21061	-2.89E-04	2.21061	8.05E-05	2.21061	0.00653	2.30298	-0.00127	2.30298	4.65E-04	2.30298	-7.59E-04	2.21061	-2.89E-04	2.21061	8.05E-05	2.21061	-2.89E-04
														2.20874	30.9	2.20874	0.01109	2.20874	-1.93E-04	2.20874	2.01E-04	2.20874	-9.33E-04	2.30155	-0.00236	2.30155	-0.006	2.30155	0.00305	2.20874	-1.93E-04	2.20874	2.01E-04	2.20874	-1.93E-04
														2.20686	30.75	2.20686	-0.01479	2.20686	-3.21E-05	2.20686	2.82E-04	2.20686	-0.00187	2.30013	-0.00231	2.30013	0.00315	2.30013	0.00298	2.20686	-3.21E-05	2.20686	2.82E-04	2.20686	-3.21E-05
														2.20499	32.98	2.20499	0.01109	2.20499	-4.17E-04	2.20499	2.82E-04	2.20499	0.0028	2.2987	9.65E-04	2.2987	0.00206	2.2987	0.00387	2.20499	-4.17E-04	2.20499	2.82E-04	2.20499	-4.17E-04
														2.20311	32.51	2.20311	0.00555	2.20311	-1.93E-04	2.20311	2.82E-04	2.20311	-0.00653	2.29727	0.00338	2.29727	-0.00134	2.29727	0.00229	2.20311	-1.93E-04	2.20311	2.82E-04	2.20311	-1.93E-04
														2.20125	32.13	2.20125	-0.00739	2.20125	-1.60E-04	2.20125	2.82E-04	2.20125	0.01213	2.29585	0.00401	2.29585	-0.00747	2.29585	-0.00171	2.20125	-1.60E-04	2.20125	2.82E-04	2.20125	-1.60E-04
														2.19938	31.71	2.19938	0.0037	2.19938	-5.78E-04	2.19938	3.22E-04	2.19938	-0.00187	2.29443	-9.48E-04	2.29443	-0.00643	2.29443	-0.00971	2.19938	-5.78E-04	2.19938	3.22E-04	2.19938	-5.78E-04
														2.19753	32.03	2.19753	0.0037	2.19753	-5.13E-04	2.19753	3.22E-04	2.19753	0.00187	2.29301	-0.00395	2.29301	-0.01391	2.29301	-0.01236	2.19753	-5.13E-04	2.19753	3.22E-04	2.19753	-5.13E-04
														2.19567	32.24	2.19567	-0.0037	2.19567	-3.21E-04	2.19567	2.82E-04	2.19567	0.01026	2.29159	-0.00717	2.29159	-0.00946	2.29159	-0.01169	2.19567	-3.21E-04	2.19567	2.82E-04	2.19567	-3.21E-04
														2.19382	31.3	2.19382	-0.00185	2.19382	-1.60E-04	2.19382	1.61E-04	2.19382	0.00373	2.29018	-0.00692	2.29018	0.00135	2.29018	-0.00617	2.19382	-1.60E-04	2.19382	1.61E-04	2.19382	-1.60E-04
														2.19197	32.29	2.19197	-0.01294	2.19197	-1.93E-04	2.19197	-4.02E-05	2.19197	0.0056	2.28876	-0.0048	2.28876	0.00939	2.28876	-6.89E-04	2.19197	-1.93E-04	2.19197	-4.02E-05	2.19197	-1.93E-04
														2.19012	30.95	2.19012	-0.00555	2.19012	-2.89E-04	2.19012	-8.05E-05	2.19012	-0.00466	2.28735	0.0015	2.28735	0.00762	2.28735	2.11E-04	2.19012	-2.89E-04	2.19012	-8.05E-05	2.19012	-2.89E-04
														2.18828	32.64	2.18828	0	2.18828	3.21E-05	2.18828	-8.05E-05	2.18828	-0.00653	2.28594	0.00437	2.28594	0.00277	2.28594	-0.00129	2.18828	3.21E-05	2.18828	-8.05E-05	2.18828	3.21E-05
														2.18644	32.69	2.18644	-0.00185	2.18644	-2.25E-04	2.18644	4.02E-05	2.18644	-9.33E-04	2.28453	0.00311	2.28453	0.00249	2.28453	-0.00369	2.18644	-2.25E-04	2.18644	4.02E-05	2.18644	-2.25E-04
														2.1846	31.82	2.1846	-0.00555	2.1846	-6.42E-05	2.1846	1.21E-04	2.1846	0.01306	2.28312	0.00209	2.28312	0.00333	2.28312	-0.00472	2.1846	-6.42E-05	2.1846	1.21E-04	2.1846	-6.42E-05
														2.18277	32.33	2.18277	-0.0037	2.18277	-1.93E-04	2.18277	4.02E-05	2.18277	0.00653	2.28172	0.00368	2.28172	0.00379	2.28172	-2.59E-04	2.18277	-1.93E-04	2.18277	4.02E-05	2.18277	-1.93E-04
														2.18094	32.05	2.18094	-0.0037	2.18094	-2.57E-04	2.18094	0	2.18094	-0.00187	2.28032	0.00227	2.28032	8.41E-04	2.28032	0.00362	2.18094	-2.57E-04	2.18094	0	2.18094	-2.57E-04
														2.17912	31.77	2.17912	0.00739	2.17912	-3.21E-04	2.17912	4.02E-05	2.17912	0.00746	2.27891	-1.22E-04	2.27891	0.00109	2.27891	0.00396	2.17912	-3.21E-04	2.17912	4.02E-05	2.17912	-3.21E-04
														2.1773	31.67	2.1773	-0.00739	2.1773	-2.57E-04	2.1773	2.82E-04	2.1773	0.00933	2.27751	-1.01E-04	2.27751	-2.33E-04	2.27751	-0.00411	2.1773	-2.57E-04	2.1773	2.82E-04	2.1773	-2.57E-04
														2.17547	31.71	2.17547	0.00739	2.17547	-2.25E-04	2.17547	4.43E-04	2.17547	-0.00187	2.27612	0.00287	2.27612	-2.97E-04	2.27612	-0.00417	2.17547	-2.25E-04	2.17547	4.43E-04	2.17547	-2.25E-04
														2.17366	32.85	2.17366	0.01479	2.17366	6.42E-05	2.17366	3.62E-04	2.17366	-0.00653	2.27472	0.0015	2.27472	-0.00162	2.27472	-0.00347	2.17366	6.42E-05	2.17366	3.62E-04	2.17366	6.42E-05
														2.17185	31.3	2.17185	0.00185	2.17185	-2.57E-04	2.17185	2.82E-04	2.17185	0.01213	2.27333	0.00239	2.27333	1.65E-04	2.27333	7.08E-04	2.17185	-2.57E-04	2.17185	2.82E-04	2.17185	-2.57E-04
														2.17004	31.89	2.17004	-0.0037	2.17004	0	2.17004	1.21E-04	2.17004	0.01213	2.27193	0.00346	2.27193	-0.00149	2.27193	-0.00362	2.17004	0	2.17004	1.21E-04	2.17004	0
														2.16823	31.11	2.16823	0	2.16823	-2.25E-04	2.16823	8.05E-05	2.16823	0.00653	2.27054	0.00166	2.27054	-6.51E-04	2.27054	-0.00352	2.16823	-2.25E-04	2.16823	8.05E-05	2.16823	-2.25E-04
														2.16643	31.55	2.16643	0	2.16643	-1.60E-04	2.16643	2.01E-04	2.16643	0.01119	2.26915	-3.42E-04	2.26915	0.00377	2.26915	-0.00697	2.16643	-1.60E-04	2.16643	2.01E-04	2.16643	-1.60E-04
														2.16463	30.89	2.16463	0.00555	2.16463	-2.89E-04	2.16463	2.41E-04	2.16463	0	2.26776	8.32E-04	2.26776	0.00958	2.26776	-0.00524	2.16463	-2.89E-04	2.16463	2.41E-04	2.16463	-2.89E-04
														2.16284	31.3	2.16284	-0.00185	2.16284	-2.57E-04	2.16284	2.82E-04	2.16284	0	2.26638	0.00162	2.26638	0.01456	2.26638	3.44E-04	2.16284	-2.57E-04	2.16284	2.82E-04	2.16284	-2.57E-04
														2.16104	31.83	2.16104	0.00739	2.16104	2.25E-04	2.16104	4.02E-04	2.16104	0.01772	2.26499	0.00174	2.26499	0.01263	2.26499	0.00728	2.16104	2.25E-04	2.16104	4.02E-04	2.16104	2.25E-04
														2.15926	31.44	2.15926	0.00185	2.15926	-1.93E-04	2.15926	4.02E-04	2.15926	0.0084	2.26361	-0.00108	2.26361	0.00822	2.26361	0.00149	2.15926	-1.93E-04	2.15926	4.02E-04	2.15926	-1.93E-04
														2.15747	32.29	2.15747	0.00185	2.15747	-1.28E-04	2.15747	3.22E-04	2.15747	0.01026	2.26223	-0.00168	2.26223	0.0026	2.26223	-0.0036	2.15747	-1.28E-04	2.15747	3.22E-04	2.15747	-1.28E-04
														2.15569	31.94	2.15569	-0.00185	2.15569	-2.57E-04	2.15569	4.02E-04	2.15569	0.00187	2.26085	-0.00126	2.26085	-1.56E-04	2.26085	-0.00155	2.15569	-2.57E-04	2.15569	4.02E-04	2.15569	-2.57E-04
														2.15391	31.38	2.15391	0.00739	2.15391	-5.13E-04	2.15391	4.43E-04	2.15391	0.00187	2.25948	0.00575	2.25948	0.00291	2.25948	-0.00182	2.15391	-5.13E-04	2.15391	4.43E-04	2.15391	-5.13E-04
														2.15213	31.67	2.15213	0.00185	2.15213	-1.93E-04	2.15213	4.02E-04	2.15213	0.00933	2.2581	0.00926	2.2581	0.00263	2.2581	-0.00307	2.15213	-1.93E-04	2.15213	4.02E-04	2.15213	-1.93E-04
														2.15036	32.42	2.15036	0.0037	2.15036	-9.63E-05	2.15036	3.22E-04	2.15036	-0.00746	2.25673	0.00679	2.25673	0.00355	2.25673	0.00276	2.15036	-9.63E-05	2.15036	3.22E-04	2.15036	-9.63E-05
														2.14859	31	2.14859	0	2.14859	-4.81E-04	2.14859	1.61E-04	2.14859	0.00746	2.25535	0.00345	2.25535	0.00352	2.25535	0.00624	2.14859	-4.81E-04	2.14859	1.61E-04	2.14859	-4.81E-04
														2.14682	31.61	2.14682	-0.00924	2.14682	-9.63E-05	2.14682	4.02E-05	2.14682	0.00653	2.25398	0.00275	2.25398	0.00596	2.25398	0.00876	2.14682	-9.63E-05	2.14682	4.02E-05	2.14682	-9.63E-05
														2.14506	32.89	2.14506	0.00185	2.14506	-1.28E-04	2.14506	1.21E-04	2.14506	0.01586	2.25262	0.00345	2.25262	-8.63E-04	2.25262	0.00753	2.14506	-1.28E-04	2.14506	1.21E-04	2.14506	-1.28E-04
														2.1433	32.71	2.1433	0	2.1433	-3.85E-04	2.1433	2.82E-04	2.1433	-9.33E-04	2.25125	0.00306	2.25125	-0.00461	2.25125	0.00559	2.1433	-3.85E-04	2.1433	2.82E-04	2.1433	-3.85E-04
														2.14154	32.08	2.14154	-0.00185	2.14154	-2.89E-04	2.14154	3.22E-04	2.14154	-9.33E-04	2.24988	0.0042	2.24988	-0.00617	2.24988	0.00727	2.14154	-2.89E-04	2.14154	3.22E-04	2.14154	-2.89E-04
														2.13979	32.12	2.13979	-0.00185	2.13979	-3.53E-04	2.13979	2.01E-04	2.13979	0.01119	2.24852	0.00462	2.24852	-0.00315	2.24852	0.0021	2.13979	-3.53E-04	2.13979	2.01E-04	2.13979	-3.53E-04
														2.13804	31.69	2.13804	-0.0037	2.13804	-6.42E-05	2.13804	1.21E-04	2.13804	0.0056	2.24716	-4.52E-05	2.24716	0.00182	2.24716	0.00139	2.13804	-6.42E-05	2.13804	1.21E-04	2.13804	-6.42E-05
														2.13629	32.23	2.13629	0.00739	2.13629	-1.28E-04	2.13629	8.05E-05	2.13629	0.00746	2.2458	-0.00279	2.2458	0.00511	2.2458	0.0105	2.13629	-1.28E-04	2.13629	8.05E-05	2.13629	-1.28E-04
														2.13455	33.13	2.13455	-0.02218	2.13455	-3.85E-04	2.13455	4.02E-05	2.13455	0.0084	2.24444	-0.00208	2.24444	7.57E-04	2.24444	0.02175	2.13455	-3.85E-04	2.13455	4.02E-05	2.13455	-3.85E-04
														2.1328	31.55	2.1328	-0.00924	2.1328	-5.13E-04	2.1328	0	2.1328	-0.01306	2.24308	0.00236	2.24308	-4.86E-04	2.24308	0.00704	2.1328	-5.13E-04	2.1328	0	2.1328	-5.13E-04
														2.13107	33.05	2.13107	-0.01109	2.13107	-3.53E-04	2.13107	2.01E-04	2.13107	0.0056	2.24173	0.00146	2.24173	-0.00307	2.24173	-0.00973	2.13107	-3.53E-04	2.13107	2.01E-04	2.13107	-3.53E-04
														2.12933	34.31	2.12933	0.00185	2.12933	-2.57E-04	2.12933	4.02E-04	2.12933	9.33E-04	2.24037	-6.53E-04	2.24037	-0.00225	2.24037	-0.00834	2.12933	-2.57E-04	2.12933	4.02E-04	2.12933	-2.57E-04
														2.1276	32.2	2.1276	0.00739	2.1276	-1.93E-04	2.1276	2.82E-04	2.1276	0.0028	2.23902	-0.00388	2.23902	-0.00231	2.23902	-0.00383	2.1276	-1.93E-04	2.1276	2.82E-04	2.1276	-1.93E-04
														2.12587	33.81	2.12587	0.00555	2.12587	-1.28E-04	2.12587	1.61E-04	2.12587	0.00466	2.23767	-0.00194	2.23767	0.00392	2.23767	-0.00586	2.12587	-1.28E-04	2.12587	1.61E-04	2.12587	-1.28E-04
														2.12415	33.94	2.12415	0.01664	2.12415	-9.63E-05	2.12415	8.05E-05	2.12415	0.0028	2.23632	-6.60E-04	2.23632	4.51E-04	2.23632	-0.01011	2.12415	-9.63E-05	2.12415	8.05E-05	2.12415	-9.63E-05
														2.12243	32.25	2.12243	0.00924	2.12243	-6.42E-05	2.12243	-4.02E-05	2.12243	0.00746	2.23498	0.00149	2.23498	-0.00203	2.23498	-0.0065	2.12243	-6.42E-05	2.12243	-4.02E-05	2.12243	-6.42E-05
														2.12071	33.75	2.12071	0.01109	2.12071	-2.25E-04	2.12071	-2.41E-04	2.12071	0.00466	2.23363	-0.00108	2.23363	-0.00201	2.23363	-0.00587	2.12071	-2.25E-04	2.12071	-2.41E-04	2.12071	-2.25E-04
														2.11899	32.88	2.11899	0.00924	2.11899	-2.57E-04	2.11899	-3.62E-04	2.11899	0.00373	2.23229	9.22E-04	2.23229	0.0035	2.23229	-0.00547	2.11899	-2.57E-04	2.11899	-3.62E-04	2.11899	-2.57E-04
														2.11728	31.43	2.11728	0.00739	2.11728	-1.93E-04	2.11728	-8.05E-05	2.11728	9.33E-04	2.23095	-5.30E-04	2.23095	0.00388	2.23095	-0.00373	2.11728	-1.93E-04	2.11728	-8.05E-05	2.11728	-1.93E-04
														2.11557	32.63	2.11557	0.0037	2.11557	-1.60E-04	2.11557	1.61E-04	2.11557	0.00746	2.22961	0.00436	2.22961	0.00253	2.22961	0.00232	2.11557	-1.60E-04	2.11557	1.61E-04	2.11557	-1.60E-04
														2.11386	32.49	2.11386	0.00185	2.11386	-2.57E-04	2.11386	-4.02E-05	2.11386	0.01306	2.22827	0.00314	2.22827	6.20E-04	2.22827	0.00692	2.11386	-2.57E-04	2.11386	-4.02E-05	2.11386	-2.57E-04
														2.11216	32.89	2.11216	0.00924	2.11216	0	2.11216	-2.82E-04	2.11216	0.01213	2.22693	0.00372	2.22693	0.00251	2.22693	0.00629	2.11216	0	2.11216	-2.82E-04	2.11216	0
														2.11046	33.26	2.11046	-0.00739	2.11046	-1.28E-04	2.11046	-3.22E-04	2.11046	0.00373	2.2256	-0.00159	2.2256	-0.0032	2.2256	0.00116	2.11046	-1.28E-04	2.11046	-3.22E-04	2.11046	-1.28E-04
														2.10876	30.67	2.10876	-0.00739	2.10876	-2.89E-04	2.10876	-2.41E-04	2.10876	0.01213	2.22426	0.00125	2.22426	-0.00209	2.22426	-0.00604	2.10876	-2.89E-04	2.10876	-2.41E-04	2.10876	-2.89E-04
														2.10706	32.45	2.10706	-0.00555	2.10706	-2.25E-04	2.10706	-8.05E-05	2.10706	0.00933	2.22293	-8.26E-04	2.22293	-0.00251	2.22293	-0.01202	2.10706	-2.25E-04	2.10706	-8.05E-05	2.10706	-2.25E-04
														2.10537	32.61	2.10537	-0.0037	2.10537	-1.28E-04	2.10537	1.21E-04	2.10537	0.01586	2.2216	0.00202	2.2216	0.00252	2.2216	-0.00801	2.10537	-1.28E-04	2.10537	1.21E-04	2.10537	-1.28E-04
														2.10368	30.84	2.10368	0.00185	2.10368	-1.60E-04	2.10368	3.22E-04	2.10368	-9.33E-04	2.22027	0.0025	2.22027	-0.00264	2.22027	0.00329	2.10368	-1.60E-04	2.10368	3.22E-04	2.10368	-1.60E-04
														2.102	32.28	2.102	0.01109	2.102	-2.89E-04	2.102	2.01E-04	2.102	0.0056	2.21895	0.00614	2.21895	-0.00515	2.21895	0.00827	2.102	-2.89E-04	2.102	2.01E-04	2.102	-2.89E-04
														2.10031	33.01	2.10031	-0.00555	2.10031	-1.93E-04	2.10031	8.05E-05	2.10031	0.02425	2.21762	0.00269	2.21762	-0.00567	2.21762	0.00377	2.10031	-1.93E-04	2.10031	8.05E-05	2.10031	-1.93E-04
														2.09863	32.69	2.09863	0.00739	2.09863	-3.53E-04	2.09863	1.21E-04	2.09863	0.01306	2.2163	6.96E-04	2.2163	-0.00583	2.2163	-0.00154	2.09863	-3.53E-04	2.09863	1.21E-04	2.09863	-3.53E-04
														2.09696	31.73	2.09696	0.00739	2.09696	0	2.09696	2.41E-04	2.09696	0.00746	2.21498	-0.00124	2.21498	-0.00824	2.21498	6.64E-05	2.09696	0	2.09696	2.41E-04	2.09696	0
														2.09528	31.25	2.09528	0	2.09528	-9.63E-05	2.09528	2.82E-04	2.09528	0.03451	2.21365	9.39E-05	2.21365	-0.0041	2.21365	0.00605	2.09528	-9.63E-05	2.09528	2.82E-04	2.09528	-9.63E-05
														2.09361	31.46	2.09361	0.00739	2.09361	-1.93E-04	2.09361	1.61E-04	2.09361	0.01679	2.21234	-0.00414	2.21234	0.00498	2.21234	0.01242	2.09361	-1.93E-04	2.09361	1.61E-04	2.09361	-1.93E-04
														2.09194	31.95	2.09194	0.00185	2.09194	-3.21E-05	2.09194	4.02E-05	2.09194	0.02332	2.21102	-0.0028	2.21102	0.00703	2.21102	0.0097	2.09194	-3.21E-05	2.09194	4.02E-05	2.09194	-3.21E-05
														2.09028	31.74	2.09028	-0.00185	2.09028	-4.81E-04	2.09028	0	2.09028	0.02239	2.2097	-0.00102	2.2097	-8.11E-04	2.2097	0.00609	2.09028	-4.81E-04	2.09028	0	2.09028	-4.81E-04
														2.08862	31.11	2.08862	0.00185	2.08862	0	2.08862	4.02E-05	2.08862	0.02705	2.20839	2.66E-04	2.20839	-0.0018	2.20839	0.00586	2.08862	0	2.08862	4.02E-05	2.08862	0
														2.08696	30.12	2.08696	0.00185	2.08696	-2.89E-04	2.08696	2.41E-04	2.08696	0.03358	2.20708	-0.00387	2.20708	-0.00114	2.20708	-0.00236	2.08696	-2.89E-04	2.08696	2.41E-04	2.08696	-2.89E-04
														2.0853	31.3	2.0853	0.00924	2.0853	-6.42E-05	2.0853	2.41E-04	2.0853	0.02985	2.20577	-2.51E-04	2.20577	0.00332	2.20577	1.12E-04	2.0853	-6.42E-05	2.0853	2.41E-04	2.0853	-6.42E-05
														2.08365	30.74	2.08365	0	2.08365	-3.21E-04	2.08365	4.02E-05	2.08365	0.03731	2.20446	0.00436	2.20446	6.32E-04	2.20446	-0.00142	2.08365	-3.21E-04	2.08365	4.02E-05	2.08365	-3.21E-04
														2.082	31.04	2.082	-0.00739	2.082	3.21E-05	2.082	-8.05E-05	2.082	0.0541	2.20315	0.0028	2.20315	-8.26E-04	2.20315	3.48E-04	2.082	3.21E-05	2.082	-8.05E-05	2.082	3.21E-05
														2.08035	30.51	2.08035	0.00185	2.08035	-2.89E-04	2.08035	-1.21E-04	2.08035	0.05317	2.20184	-0.00446	2.20184	-0.00305	2.20184	-0.00526	2.08035	-2.89E-04	2.08035	-1.21E-04	2.08035	-2.89E-04
														2.07871	29.56	2.07871	0.01109	2.07871	-2.25E-04	2.07871	-4.02E-05	2.07871	0.07369	2.20054	-0.00706	2.20054	-9.86E-04	2.20054	-0.00265	2.07871	-2.25E-04	2.07871	-4.02E-05	2.07871	-2.25E-04
														2.07706	29.51	2.07706	0	2.07706	-1.60E-04	2.07706	4.02E-05	2.07706	0.07276	2.19924	2.72E-04	2.19924	8.64E-04	2.19924	-0.00286	2.07706	-1.60E-04	2.07706	4.02E-05	2.07706	-1.60E-04
														2.07542	29.67	2.07542	0.00185	2.07542	-1.60E-04	2.07542	1.21E-04	2.07542	0.09049	2.19793	0.00258	2.19793	0.0026	2.19793	-0.00148	2.07542	-1.60E-04	2.07542	1.21E-04	2.07542	-1.60E-04
														2.07379	29.54	2.07379	-0.01109	2.07379	-3.53E-04	2.07379	2.41E-04	2.07379	0.10728	2.19663	0.00205	2.19663	-0.00295	2.19663	0.0061	2.07379	-3.53E-04	2.07379	2.41E-04	2.07379	-3.53E-04
														2.07215	29.68	2.07215	-0.00739	2.07215	-1.28E-04	2.07215	2.82E-04	2.07215	0.12593	2.19534	-1.56E-04	2.19534	-0.00457	2.19534	0.0057	2.07215	-1.28E-04	2.07215	2.82E-04	2.07215	-1.28E-04
														2.07052	29	2.07052	0	2.07052	-4.49E-04	2.07052	2.01E-04	2.07052	0.14179	2.19404	0.0039	2.19404	-0.0056	2.19404	-0.00129	2.07052	-4.49E-04	2.07052	2.01E-04	2.07052	-4.49E-04
														2.0689	27.32	2.0689	0.00739	2.0689	-3.21E-04	2.0689	8.05E-05	2.0689	0.15858	2.19275	0.00321	2.19275	-0.00433	2.19275	-0.00638	2.0689	-3.21E-04	2.0689	8.05E-05	2.0689	-3.21E-04
														2.06727	29.35	2.06727	-0.00185	2.06727	-2.57E-04	2.06727	-1.21E-04	2.06727	0.16698	2.19145	4.59E-04	2.19145	-0.00694	2.19145	-0.00633	2.06727	-2.57E-04	2.06727	-1.21E-04	2.06727	-2.57E-04
														2.06565	28.49	2.06565	0.01664	2.06565	-1.93E-04	2.06565	-2.82E-04	2.06565	0.19216	2.19016	7.09E-04	2.19016	0.00107	2.19016	-0.00608	2.06565	-1.93E-04	2.06565	-2.82E-04	2.06565	-1.93E-04
														2.06403	27.47	2.06403	0.00185	2.06403	-1.28E-04	2.06403	-2.41E-04	2.06403	0.22854	2.18887	0.00504	2.18887	0.00636	2.18887	-0.00965	2.06403	-1.28E-04	2.06403	-2.41E-04	2.06403	-1.28E-04
														2.06242	28.34	2.06242	0	2.06242	-1.28E-04	2.06242	-4.02E-05	2.06242	0.23414	2.18758	0.00837	2.18758	0.00756	2.18758	-0.00626	2.06242	-1.28E-04	2.06242	-4.02E-05	2.06242	-1.28E-04
														2.0608	26.46	2.0608	0.00739	2.0608	-3.53E-04	2.0608	4.02E-05	2.0608	0.26772	2.18629	0.00366	2.18629	-7.71E-04	2.18629	-0.00239	2.0608	-3.53E-04	2.0608	4.02E-05	2.0608	-3.53E-04
														2.05919	27.91	2.05919	0.00924	2.05919	-3.85E-04	2.05919	4.02E-05	2.05919	0.30504	2.18501	0.0016	2.18501	-0.00313	2.18501	0.00276	2.05919	-3.85E-04	2.05919	4.02E-05	2.05919	-3.85E-04
														2.05759	27.57	2.05759	0.00555	2.05759	-5.13E-04	2.05759	8.05E-05	2.05759	0.34328	2.18372	-0.00161	2.18372	-0.00302	2.18372	0.00524	2.05759	-5.13E-04	2.05759	8.05E-05	2.05759	-5.13E-04
														2.05598	26.43	2.05598	-0.00924	2.05598	-3.85E-04	2.05598	0	2.05598	0.39179	2.18244	-0.00297	2.18244	-0.0028	2.18244	0.00471	2.05598	-3.85E-04	2.05598	0	2.05598	-3.85E-04
														2.05438	26.1	2.05438	0.00185	2.05438	-3.53E-04	2.05438	-1.21E-04	2.05438	0.42724	2.18116	-8.33E-04	2.18116	-0.00261	2.18116	0.00253	2.05438	-3.53E-04	2.05438	-1.21E-04	2.05438	-3.53E-04
														2.05278	25.93	2.05278	0.01479	2.05278	-2.57E-04	2.05278	-2.01E-04	2.05278	0.49627	2.17988	0.00233	2.17988	6.52E-04	2.17988	0.00964	2.05278	-2.57E-04	2.05278	-2.01E-04	2.05278	-2.57E-04
														2.05118	25.62	2.05118	0.0037	2.05118	-4.49E-04	2.05118	-2.82E-04	2.05118	0.53265	2.1786	4.99E-04	2.1786	0.00252	2.1786	0.0149	2.05118	-4.49E-04	2.05118	-2.82E-04	2.05118	-4.49E-04
														2.04959	25.65	2.04959	-0.01664	2.04959	-4.49E-04	2.04959	-3.22E-04	2.04959	0.55877	2.17733	-0.00178	2.17733	0.0042	2.17733	0.00545	2.04959	-4.49E-04	2.04959	-3.22E-04	2.04959	-4.49E-04
														2.048	24.64	2.048	-0.00185	2.048	-1.60E-04	2.048	-2.01E-04	2.048	0.62127	2.17605	-0.00187	2.17605	0.00435	2.17605	-0.00193	2.048	-1.60E-04	2.048	-2.01E-04	2.048	-1.60E-04
														2.04641	24.2	2.04641	-0.00555	2.04641	-2.89E-04	2.04641	-8.05E-05	2.04641	0.6194	2.17478	7.92E-04	2.17478	0.00188	2.17478	-4.12E-04	2.04641	-2.89E-04	2.04641	-8.05E-05	2.04641	-2.89E-04
														2.04482	23.43	2.04482	0.00185	2.04482	-4.17E-04	2.04482	-8.05E-05	2.04482	0.71828	2.17351	0.00236	2.17351	-0.00255	2.17351	0.00835	2.04482	-4.17E-04	2.04482	-8.05E-05	2.04482	-4.17E-04
														2.04324	23.48	2.04324	-0.0037	2.04324	-2.89E-04	2.04324	-8.05E-05	2.04324	0.72854	2.17224	0.00211	2.17224	6.33E-04	2.17224	-6.91E-05	2.04324	-2.89E-04	2.04324	-8.05E-05	2.04324	-2.89E-04
														2.04166	23.14	2.04166	0.01479	2.04166	-4.81E-04	2.04166	-1.21E-04	2.04166	0.79757	2.17097	-4.06E-04	2.17097	0.00549	2.17097	-0.00227	2.04166	-4.81E-04	2.04166	-1.21E-04	2.04166	-4.81E-04
														2.04008	22.33	2.04008	0.0037	2.04008	-2.57E-04	2.04008	-2.01E-04	2.04008	0.85168	2.1697	4.26E-04	2.1697	0.00962	2.1697	-0.00524	2.04008	-2.57E-04	2.04008	-2.01E-04	2.04008	-2.57E-04
														2.03851	23.02	2.03851	-0.00185	2.03851	-2.89E-04	2.03851	-8.05E-05	2.03851	0.86287	2.16844	-0.00154	2.16844	0.00685	2.16844	9.34E-04	2.03851	-2.89E-04	2.03851	-8.05E-05	2.03851	-2.89E-04
														2.03693	20.57	2.03693	0.00555	2.03693	-3.85E-04	2.03693	4.02E-05	2.03693	0.90858	2.16717	-0.0073	2.16717	8.96E-04	2.16717	0.00339	2.03693	-3.85E-04	2.03693	4.02E-05	2.03693	-3.85E-04
														2.03537	20.92	2.03537	-0.0037	2.03537	-6.42E-05	2.03537	1.21E-04	2.03537	0.92071	2.16591	-0.00614	2.16591	0.00152	2.16591	0.00992	2.03537	-6.42E-05	2.03537	1.21E-04	2.03537	-6.42E-05
														2.0338	20.48	2.0338	0.02218	2.0338	-2.57E-04	2.0338	1.21E-04	2.0338	0.9403	2.16465	0.00259	2.16465	0.00378	2.16465	0.00998	2.0338	-2.57E-04	2.0338	1.21E-04	2.0338	-2.57E-04
														2.03224	19.42	2.03224	0.00185	2.03224	-1.28E-04	2.03224	4.02E-05	2.03224	0.98974	2.16339	0.00359	2.16339	0.00115	2.16339	-0.00231	2.03224	-1.28E-04	2.03224	4.02E-05	2.03224	-1.28E-04
														2.03068	18.3	2.03068	-0.00739	2.03068	-9.63E-05	2.03068	0	2.03068	1	2.16213	0.00212	2.16213	0.00612	2.16213	-0.00823	2.03068	-9.63E-05	2.03068	0	2.03068	-9.63E-05
														2.02912	19.31	2.02912	0.00185	2.02912	-1.93E-04	2.02912	-4.02E-05	2.02912	0.99627	2.16087	0.00259	2.16087	0.00734	2.16087	-0.004	2.02912	-1.93E-04	2.02912	-4.02E-05	2.02912	-1.93E-04
														2.02756	18.47	2.02756	0.00185	2.02756	-4.81E-04	2.02756	-1.21E-04	2.02756	0.98228	2.15962	0.00621	2.15962	0.00254	2.15962	-3.11E-04	2.02756	-4.81E-04	2.02756	-1.21E-04	2.02756	-4.81E-04
														2.02601	17.64	2.02601	0.0037	2.02601	-2.89E-04	2.02601	-4.02E-05	2.02601	0.97201	2.15837	0.00169	2.15837	-0.00637	2.15837	-0.00427	2.02601	-2.89E-04	2.02601	-4.02E-05	2.02601	-2.89E-04
														2.02446	17.32	2.02446	0	2.02446	-1.93E-04	2.02446	-4.02E-05	2.02446	0.96828	2.15711	-1.96E-04	2.15711	0.00184	2.15711	0.00501	2.02446	-1.93E-04	2.02446	-4.02E-05	2.02446	-1.93E-04
														2.02291	17.28	2.02291	-0.00185	2.02291	-2.25E-04	2.02291	-1.21E-04	2.02291	0.9431	2.15586	-0.00218	2.15586	0.00339	2.15586	0.00539	2.02291	-2.25E-04	2.02291	-1.21E-04	2.02291	-2.25E-04
														2.02136	15.98	2.02136	-0.00185	2.02136	-3.85E-04	2.02136	-1.21E-04	2.02136	0.94403	2.15461	-0.00264	2.15461	0.0044	2.15461	-0.006	2.02136	-3.85E-04	2.02136	-1.21E-04	2.02136	-3.85E-04
														2.01982	16.15	2.01982	0	2.01982	-2.25E-04	2.01982	-2.82E-04	2.01982	0.92071	2.15337	-0.00222	2.15337	0.00225	2.15337	-0.01244	2.01982	-2.25E-04	2.01982	-2.82E-04	2.01982	-2.25E-04
														2.01828	15.24	2.01828	0.00739	2.01828	-2.25E-04	2.01828	-4.43E-04	2.01828	0.86567	2.15212	-1.16E-05	2.15212	0.00496	2.15212	-0.00965	2.01828	-2.25E-04	2.01828	-4.43E-04	2.01828	-2.25E-04
														2.01674	14.81	2.01674	0.00739	2.01674	-2.89E-04	2.01674	-2.41E-04	2.01674	0.85448	2.15087	0.00217	2.15087	0.00228	2.15087	-0.00746	2.01674	-2.89E-04	2.01674	-2.41E-04	2.01674	-2.89E-04
														2.01521	13.42	2.01521	-0.00924	2.01521	-4.81E-04	2.01521	-8.05E-05	2.01521	0.81437	2.14963	0.00284	2.14963	-0.00356	2.14963	-0.01076	2.01521	-4.81E-04	2.01521	-8.05E-05	2.01521	-4.81E-04
														2.01368	13.8	2.01368	0.01294	2.01368	-9.63E-05	2.01368	-2.01E-04	2.01368	0.76772	2.14839	9.32E-04	2.14839	-0.00583	2.14839	-0.00406	2.01368	-9.63E-05	2.01368	-2.01E-04	2.01368	-9.63E-05
														2.01215	13.01	2.01215	-0.00555	2.01215	-2.89E-04	2.01215	-2.82E-04	2.01215	0.7444	2.14715	6.29E-04	2.14715	0.00205	2.14715	0.00367	2.01215	-2.89E-04	2.01215	-2.82E-04	2.01215	-2.89E-04
														2.01062	12.73	2.01062	0.00555	2.01062	-1.28E-04	2.01062	-2.82E-04	2.01062	0.68563	2.14591	0.00371	2.14591	0.00847	2.14591	0.00443	2.01062	-1.28E-04	2.01062	-2.82E-04	2.01062	-1.28E-04
														2.0091	11.5	2.0091	0.00555	2.0091	-1.93E-04	2.0091	-2.82E-04	2.0091	0.64739	2.14467	0.00674	2.14467	0.00774	2.14467	-0.01394	2.0091	-1.93E-04	2.0091	-2.82E-04	2.0091	-1.93E-04
														2.00757	11.91	2.00757	0.00739	2.00757	-2.89E-04	2.00757	-1.61E-04	2.00757	0.60914	2.14344	0.0027	2.14344	0.00738	2.14344	-0.01687	2.00757	-2.89E-04	2.00757	-1.61E-04	2.00757	-2.89E-04
														2.00605	11.37	2.00605	-0.0037	2.00605	-1.28E-04	2.00605	-1.21E-04	2.00605	0.55784	2.1422	-0.00414	2.1422	0.00641	2.1422	-0.00696	2.00605	-1.28E-04	2.00605	-1.21E-04	2.00605	-1.28E-04
														2.00454	10.77	2.00454	0.00185	2.00454	-5.13E-04	2.00454	4.02E-05	2.00454	0.52612	2.14097	-0.00595	2.14097	0.00721	2.14097	0.00389	2.00454	-5.13E-04	2.00454	4.02E-05	2.00454	-5.13E-04
														2.00302	10.86	2.00302	0.00555	2.00302	-1.93E-04	2.00302	8.05E-05	2.00302	0.48881	2.13974	-0.00351	2.13974	0.0036	2.13974	-0.00748	2.00302	-1.93E-04	2.00302	8.05E-05	2.00302	-1.93E-04
														2.00151	11.22	2.00151	-0.00739	2.00151	-5.13E-04	2.00151	0	2.00151	0.4291	2.13851	-9.22E-04	2.13851	-8.24E-04	2.13851	-0.00326	2.00151	-5.13E-04	2.00151	0	2.00151	-5.13E-04
														2	11.39	2	0.00924	2	-1.93E-04	2	-4.02E-05	2	0.40392	2.13728	0.00282	2.13728	-0.00545	2.13728	0.00154	2	-1.93E-04	2	-4.02E-05	2	-1.93E-04
														1.99849	10.53	1.99849	0.01109	1.99849	-2.57E-04	1.99849	4.02E-05	1.99849	0.35821	2.13605	0.00373	2.13605	-0.00216	2.13605	0.00321	1.99849	-2.57E-04	1.99849	4.02E-05	1.99849	-2.57E-04
														1.99699	10.65	1.99699	0.00185	1.99699	-3.53E-04	1.99699	1.21E-04	1.99699	0.33396	2.13483	0.00364	2.13483	2.29E-05	2.13483	9.41E-04	1.99699	-3.53E-04	1.99699	1.21E-04	1.99699	-3.53E-04
														1.99549	10.48	1.99549	-0.00555	1.99549	-4.17E-04	1.99549	4.02E-05	1.99549	0.28451	2.1336	0.00252	2.1336	-0.00148	2.1336	-0.00458	1.99549	-4.17E-04	1.99549	4.02E-05	1.99549	-4.17E-04
														1.99399	9.48	1.99399	-0.00185	1.99399	-3.53E-04	1.99399	-8.05E-05	1.99399	0.28078	2.13238	0.00638	2.13238	-2.79E-04	2.13238	-0.00171	1.99399	-3.53E-04	1.99399	-8.05E-05	1.99399	-3.53E-04
														1.99249	10.02	1.99249	-0.01109	1.99249	-5.78E-04	1.99249	0	1.99249	0.21828	2.13116	0.00895	2.13116	-0.00175	2.13116	-0.01354	1.99249	-5.78E-04	1.99249	0	1.99249	-5.78E-04
														1.991	9.82	1.991	-0.00739	1.991	-1.60E-04	1.991	2.01E-04	1.991	0.20896	2.12994	0.00706	2.12994	-0.00177	2.12994	-0.00101	1.991	-1.60E-04	1.991	2.01E-04	1.991	-1.60E-04
														1.98951	8.6	1.98951	0	1.98951	-1.28E-04	1.98951	1.21E-04	1.98951	0.19776	2.12872	8.98E-04	2.12872	-0.00888	2.12872	0.00539	1.98951	-1.28E-04	1.98951	1.21E-04	1.98951	-1.28E-04
														1.98802	9.48	1.98802	0	1.98802	-3.85E-04	1.98802	-4.02E-05	1.98802	0.16325	2.12751	0.00134	2.12751	-0.00439	2.12751	0.00774	1.98802	-3.85E-04	1.98802	-4.02E-05	1.98802	-3.85E-04
														1.98653	8.16	1.98653	-0.02033	1.98653	-2.89E-04	1.98653	8.05E-05	1.98653	0.16791	2.12629	0.00234	2.12629	-5.52E-04	2.12629	-0.00701	1.98653	-2.89E-04	1.98653	8.05E-05	1.98653	-2.89E-04
														1.98505	8.17	1.98505	0	1.98505	-1.28E-04	1.98505	1.61E-04	1.98505	0.14086	2.12508	-0.00102	2.12508	0.0102	2.12508	0.00195	1.98505	-1.28E-04	1.98505	1.61E-04	1.98505	-1.28E-04
														1.98357	8.18	1.98357	-0.01294	1.98357	-2.25E-04	1.98357	1.61E-04	1.98357	0.12873	2.12386	-0.0014	2.12386	0.00618	2.12386	0.01221	1.98357	-2.25E-04	1.98357	1.61E-04	1.98357	-2.25E-04
														1.98209	7.52	1.98209	0.0037	1.98209	-2.25E-04	1.98209	2.41E-04	1.98209	0.10634	2.12265	-0.00111	2.12265	0.00286	2.12265	0.01283	1.98209	-2.25E-04	1.98209	2.41E-04	1.98209	-2.25E-04
														1.98061	7.32	1.98061	0.00555	1.98061	-3.21E-04	1.98061	1.21E-04	1.98061	0.10075	2.12144	3.63E-04	2.12144	-0.00136	2.12144	-7.19E-04	1.98061	-3.21E-04	1.98061	1.21E-04	1.98061	-3.21E-04
														1.97914	7.44	1.97914	-0.0037	1.97914	-2.25E-04	1.97914	-8.05E-05	1.97914	0.08955	2.12023	-6.37E-04	2.12023	-0.0035	2.12023	-0.00996	1.97914	-2.25E-04	1.97914	-8.05E-05	1.97914	-2.25E-04
														1.97767	6.96	1.97767	0	1.97767	-2.57E-04	1.97767	-1.21E-04	1.97767	0.07369	2.11903	0.00408	2.11903	-0.00504	2.11903	-0.01531	1.97767	-2.57E-04	1.97767	-1.21E-04	1.97767	-2.57E-04
														1.9762	6.57	1.9762	0.01294	1.9762	-4.81E-04	1.9762	-2.01E-04	1.9762	0.06157	2.11782	0.00224	2.11782	-0.00512	2.11782	-0.01036	1.9762	-4.81E-04	1.9762	-2.01E-04	1.9762	-4.81E-04
														1.97473	5.67	1.97473	0.00185	1.97473	0	1.97473	-2.82E-04	1.97473	0.04757	2.11662	0.004	2.11662	1.26E-04	2.11662	-0.00378	1.97473	0	1.97473	-2.82E-04	1.97473	0
														1.97327	6.02	1.97327	-0.00555	1.97327	-1.60E-04	1.97327	-8.05E-05	1.97327	0.04478	2.11541	0.00468	2.11541	-0.00123	2.11541	0.00416	1.97327	-1.60E-04	1.97327	-8.05E-05	1.97327	-1.60E-04
														1.9718	5.85	1.9718	0.00924	1.9718	-4.49E-04	1.9718	8.05E-05	1.9718	0.04198	2.11421	0.00556	2.11421	-4.51E-04	2.11421	0.00947	1.9718	-4.49E-04	1.9718	8.05E-05	1.9718	-4.49E-04
														1.97034	5.29	1.97034	0.0037	1.97034	-3.21E-04	1.97034	-4.02E-05	1.97034	0.03265	2.11301	5.53E-04	2.11301	-0.00288	2.11301	-0.00384	1.97034	-3.21E-04	1.97034	-4.02E-05	1.97034	-3.21E-04
														1.96889	5.25	1.96889	0.00555	1.96889	-3.21E-04	1.96889	-2.41E-04	1.96889	0.03545	2.11181	-0.00151	2.11181	1.15E-04	2.11181	-0.01547	1.96889	-3.21E-04	1.96889	-2.41E-04	1.96889	-3.21E-04
														1.96743	4.78	1.96743	0.00924	1.96743	-2.89E-04	1.96743	-1.61E-04	1.96743	0.03451	2.11062	2.84E-04	2.11062	0.00557	2.11062	-0.01415	1.96743	-2.89E-04	1.96743	-1.61E-04	1.96743	-2.89E-04
														1.96598	4.68	1.96598	0	1.96598	-3.21E-04	1.96598	1.61E-04	1.96598	0.02519	2.10942	0.00658	2.10942	0.00335	2.10942	-0.00308	1.96598	-3.21E-04	1.96598	1.61E-04	1.96598	-3.21E-04
														1.96453	4.8	1.96453	0.01109	1.96453	-2.89E-04	1.96453	4.02E-04	1.96453	0.02332	2.10823	0.00476	2.10823	-0.00293	2.10823	0.00377	1.96453	-2.89E-04	1.96453	4.02E-04	1.96453	-2.89E-04
														1.96308	4.44	1.96308	-0.00185	1.96308	-3.21E-05	1.96308	2.82E-04	1.96308	0.02892	2.10703	0.00269	2.10703	-0.00499	2.10703	0.00532	1.96308	-3.21E-05	1.96308	2.82E-04	1.96308	-3.21E-05
														1.96164	4.28	1.96164	0	1.96164	-3.85E-04	1.96164	2.01E-04	1.96164	0.02332	2.10584	0.00415	2.10584	0.00123	2.10584	-0.00284	1.96164	-3.85E-04	1.96164	2.01E-04	1.96164	-3.85E-04
														1.9602	3.62	1.9602	0	1.9602	-3.21E-04	1.9602	2.41E-04	1.9602	0.01493	2.10465	0.00154	2.10465	0.00162	2.10465	-0.01196	1.9602	-3.21E-04	1.9602	2.41E-04	1.9602	-3.21E-04
														1.95876	3.47	1.95876	0.00924	1.95876	-2.25E-04	1.95876	3.22E-04	1.95876	0.02332	2.10346	-5.18E-05	2.10346	0.00584	2.10346	-0.01295	1.95876	-2.25E-04	1.95876	3.22E-04	1.95876	-2.25E-04
														1.95732	3.85	1.95732	-0.00555	1.95732	-4.17E-04	1.95732	2.82E-04	1.95732	0.01959	2.10228	0.00131	2.10228	0.006	2.10228	-0.00833	1.95732	-4.17E-04	1.95732	2.82E-04	1.95732	-4.17E-04
														1.95588	3.86	1.95588	0	1.95588	-3.53E-04	1.95588	8.05E-05	1.95588	0.0056	2.10109	0.00328	2.10109	0.00342	2.10109	-0.01008	1.95588	-3.53E-04	1.95588	8.05E-05	1.95588	-3.53E-04
														1.95445	3.58	1.95445	0	1.95445	-3.21E-04	1.95445	0	1.95445	0.01306	2.0999	2.00E-04	2.0999	0.00281	2.0999	-0.00308	1.95445	-3.21E-04	1.95445	0	1.95445	-3.21E-04
														1.95302	4.2	1.95302	0.00185	1.95302	-6.42E-05	1.95302	8.05E-05	1.95302	0.00746	2.09872	0.00208	2.09872	0.00555	2.09872	-0.00112	1.95302	-6.42E-05	1.95302	8.05E-05	1.95302	-6.42E-05
														1.95159	3.71	1.95159	0.00185	1.95159	-2.89E-04	1.95159	8.05E-05	1.95159	0.00746	2.09754	0.00545	2.09754	0.00411	2.09754	-0.0063	1.95159	-2.89E-04	1.95159	8.05E-05	1.95159	-2.89E-04
														1.95016	2.74	1.95016	-0.02957	1.95016	3.21E-05	1.95016	0	1.95016	0.02052	2.09636	0.00601	2.09636	-2.70E-04	2.09636	-0.00638	1.95016	3.21E-05	1.95016	0	1.95016	3.21E-05
														1.94874	3.89	1.94874	-0.0037	1.94874	-2.25E-04	1.94874	0	1.94874	0.0056	2.09518	0.00374	2.09518	-0.00152	2.09518	-0.00638	1.94874	-2.25E-04	1.94874	0	1.94874	-2.25E-04
														1.94732	3.27	1.94732	0	1.94732	-3.53E-04	1.94732	1.21E-04	1.94732	-9.33E-04	2.094	-9.66E-04	2.094	-4.17E-04	2.094	-0.00479	1.94732	-3.53E-04	1.94732	1.21E-04	1.94732	-3.53E-04
														1.9459	3.42	1.9459	0.00555	1.9459	-6.42E-05	1.9459	1.61E-04	1.9459	0.0028	2.09283	-9.79E-04	2.09283	-0.00148	2.09283	-0.00514	1.9459	-6.42E-05	1.9459	1.61E-04	1.9459	-6.42E-05
														1.94448	3.56	1.94448	0.00185	1.94448	-2.89E-04	1.94448	1.21E-04	1.94448	0.00653	2.09165	0.00126	2.09165	0.00127	2.09165	0.00598	1.94448	-2.89E-04	1.94448	1.21E-04	1.94448	-2.89E-04
														1.94307	3.65	1.94307	0.00924	1.94307	-2.57E-04	1.94307	0	1.94307	0.0056	2.09048	0.00192	2.09048	0.00291	2.09048	2.54E-04	1.94307	-2.57E-04	1.94307	0	1.94307	-2.57E-04
														1.94166	3.32	1.94166	0.00185	1.94166	-2.57E-04	1.94166	-4.02E-05	1.94166	0.00746	2.0893	-0.00148	2.0893	0.00247	2.0893	-0.00554	1.94166	-2.57E-04	1.94166	-4.02E-05	1.94166	-2.57E-04
														1.94025	3.27	1.94025	0	1.94025	0	1.94025	0	1.94025	0.00373	2.08813	2.46E-05	2.08813	-3.34E-04	2.08813	-0.0092	1.94025	0	1.94025	0	1.94025	0
														1.93884	3.81	1.93884	-0.00185	1.93884	-2.89E-04	1.93884	1.21E-04	1.93884	0	2.08696	0.00277	2.08696	-0.00129	2.08696	-4.54E-04	1.93884	-2.89E-04	1.93884	1.21E-04	1.93884	-2.89E-04
														1.93743	3.67	1.93743	0.00739	1.93743	-1.93E-04	1.93743	2.41E-04	1.93743	0.00373	2.08579	0.00237	2.08579	8.95E-04	2.08579	-0.00142	1.93743	-1.93E-04	1.93743	2.41E-04	1.93743	-1.93E-04
														1.93603	3.65	1.93603	-0.0037	1.93603	-1.28E-04	1.93603	4.02E-05	1.93603	0.01119	2.08463	-7.93E-05	2.08463	0.00541	2.08463	-0.00287	1.93603	-1.28E-04	1.93603	4.02E-05	1.93603	-1.28E-04
														1.93463	3.59	1.93463	0	1.93463	-1.93E-04	1.93463	-2.01E-04	1.93463	0.00466	2.08346	-0.00194	2.08346	0.00624	2.08346	-0.00531	1.93463	-1.93E-04	1.93463	-2.01E-04	1.93463	-1.93E-04
														1.93323	3.83	1.93323	0.00555	1.93323	-3.85E-04	1.93323	-2.41E-04	1.93323	0.00466	2.0823	0.00247	2.0823	0.00221	2.0823	-0.00213	1.93323	-3.85E-04	1.93323	-2.41E-04	1.93323	-3.85E-04
														1.93183	4.1	1.93183	-0.01109	1.93183	-6.42E-05	1.93183	-2.41E-04	1.93183	0	2.08113	0.00162	2.08113	0.00356	2.08113	0.00221	1.93183	-6.42E-05	1.93183	-2.41E-04	1.93183	-6.42E-05
														1.93044	4.21	1.93044	0.00185	1.93044	-3.21E-04	1.93044	-2.41E-04	1.93044	-9.33E-04	2.07997	0.00386	2.07997	0.00788	2.07997	0.007	1.93044	-3.21E-04	1.93044	-2.41E-04	1.93044	-3.21E-04
														1.92905	4.94	1.92905	0.0037	1.92905	-3.21E-05	1.92905	-3.22E-04	1.92905	0.0056	2.07881	3.82E-04	2.07881	0.00283	2.07881	0.00844	1.92905	-3.21E-05	1.92905	-3.22E-04	1.92905	-3.21E-05
														1.92766	4.32	1.92766	-0.0037	1.92766	-2.57E-04	1.92766	-3.22E-04	1.92766	0.01306	2.07765	3.36E-04	2.07765	3.54E-04	2.07765	0.00294	1.92766	-2.57E-04	1.92766	-3.22E-04	1.92766	-2.57E-04
														1.92627	5	1.92627	-0.00185	1.92627	-3.53E-04	1.92627	-8.05E-05	1.92627	0.01399	2.0765	-0.00433	2.0765	0.00646	2.0765	1.03E-04	1.92627	-3.53E-04	1.92627	-8.05E-05	1.92627	-3.53E-04
														1.92489	4.63	1.92489	0.00924	1.92489	-2.57E-04	1.92489	1.21E-04	1.92489	-0.00187	2.07534	0.00122	2.07534	0.00605	2.07534	-0.00251	1.92489	-2.57E-04	1.92489	1.21E-04	1.92489	-2.57E-04
														1.9235	4.78	1.9235	-0.02033	1.9235	-3.85E-04	1.9235	8.05E-05	1.9235	0.01399	2.07418	0.00482	2.07418	6.71E-04	2.07418	0.00275	1.9235	-3.85E-04	1.9235	8.05E-05	1.9235	-3.85E-04
														1.92212	6	1.92212	0.0037	1.92212	-3.21E-04	1.92212	-1.61E-04	1.92212	0.00746	2.07303	0.00409	2.07303	-0.00268	2.07303	0.0055	1.92212	-3.21E-04	1.92212	-1.61E-04	1.92212	-3.21E-04
														1.92074	5.1	1.92074	0.0037	1.92074	-2.89E-04	1.92074	-4.02E-05	1.92074	-9.33E-04	2.07188	-0.0022	2.07188	0.00317	2.07188	0.00897	1.92074	-2.89E-04	1.92074	-4.02E-05	1.92074	-2.89E-04
														1.91937	5.08	1.91937	0.0037	1.91937	-2.89E-04	1.91937	8.05E-05	1.91937	0.00653	2.07073	-0.00131	2.07073	0.00302	2.07073	0.00164	1.91937	-2.89E-04	1.91937	8.05E-05	1.91937	-2.89E-04
														1.918	5.25	1.918	0.0037	1.918	-3.53E-04	1.918	-1.21E-04	1.918	0	2.06958	-0.00184	2.06958	0.00238	2.06958	-3.14E-04	1.918	-3.53E-04	1.918	-1.21E-04	1.918	-3.53E-04
														1.91662	4.62	1.91662	0	1.91662	-3.21E-04	1.91662	-2.01E-04	1.91662	-0.00653	2.06843	5.63E-04	2.06843	0.00256	2.06843	0.00126	1.91662	-3.21E-04	1.91662	-2.01E-04	1.91662	-3.21E-04
														1.91525	4.45	1.91525	0.00924	1.91525	-2.89E-04	1.91525	4.02E-05	1.91525	0.01026	2.06728	-4.52E-04	2.06728	0.00661	2.06728	0.007	1.91525	-2.89E-04	1.91525	4.02E-05	1.91525	-2.89E-04
														1.91389	4.72	1.91389	0.00185	1.91389	-1.93E-04	1.91389	1.21E-04	1.91389	0.00746	2.06614	0.0022	2.06614	0.0017	2.06614	-6.91E-04	1.91389	-1.93E-04	1.91389	1.21E-04	1.91389	-1.93E-04
														1.91252	5.08	1.91252	0.01479	1.91252	-4.81E-04	1.91252	-4.02E-05	1.91252	0.00933	2.06499	-7.72E-04	2.06499	-0.00752	2.06499	-0.00389	1.91252	-4.81E-04	1.91252	-4.02E-05	1.91252	-4.81E-04
														1.91116	4.99	1.91116	0	1.91116	-3.85E-04	1.91116	-1.61E-04	1.91116	-0.0028	2.06385	0.0027	2.06385	-0.00748	2.06385	0.00609	1.91116	-3.85E-04	1.91116	-1.61E-04	1.91116	-3.85E-04
														1.9098	4.73	1.9098	0.00924	1.9098	-2.25E-04	1.9098	-8.05E-05	1.9098	0.00746	2.06271	0.00376	2.06271	-0.00221	2.06271	0.00565	1.9098	-2.25E-04	1.9098	-8.05E-05	1.9098	-2.25E-04
														1.90844	4.71	1.90844	-0.00924	1.90844	-5.46E-04	1.90844	1.61E-04	1.90844	0.0056	2.06157	0.0021	2.06157	0.00201	2.06157	-0.00212	1.90844	-5.46E-04	1.90844	1.61E-04	1.90844	-5.46E-04
														1.90708	4.59	1.90708	0.00739	1.90708	-2.89E-04	1.90708	2.82E-04	1.90708	0.0056	2.06043	-0.00155	2.06043	0.00236	2.06043	-0.00601	1.90708	-2.89E-04	1.90708	2.82E-04	1.90708	-2.89E-04
														1.90573	4.94	1.90573	-0.00555	1.90573	-3.21E-04	1.90573	1.61E-04	1.90573	0.0084	2.05929	-0.00192	2.05929	7.69E-05	2.05929	2.34E-04	1.90573	-3.21E-04	1.90573	1.61E-04	1.90573	-3.21E-04
														1.90438	4.86	1.90438	-0.00185	1.90438	-1.28E-04	1.90438	-8.05E-05	1.90438	9.33E-04	2.05815	-0.00219	2.05815	-0.00191	2.05815	0.00468	1.90438	-1.28E-04	1.90438	-8.05E-05	1.90438	-1.28E-04
														1.90303	4.93	1.90303	0.00924	1.90303	-2.25E-04	1.90303	-2.01E-04	1.90303	0.00746	2.05702	-0.00143	2.05702	-0.00111	2.05702	0.01135	1.90303	-2.25E-04	1.90303	-2.01E-04	1.90303	-2.25E-04
														1.90168	4.35	1.90168	-0.0037	1.90168	-1.60E-04	1.90168	-2.82E-04	1.90168	-0.00466	2.05588	0.00177	2.05588	0.00868	2.05588	0.00907	1.90168	-1.60E-04	1.90168	-2.82E-04	1.90168	-1.60E-04
														1.90034	4.92	1.90034	-0.00555	1.90034	-3.53E-04	1.90034	-3.62E-04	1.90034	-0.00373	2.05475	0.00172	2.05475	0.01088	2.05475	-0.00461	1.90034	-3.53E-04	1.90034	-3.62E-04	1.90034	-3.53E-04
														1.89899	4.75	1.89899	0.00185	1.89899	-2.25E-04	1.89899	-2.82E-04	1.89899	0.00187	2.05362	-0.00123	2.05362	0.00783	2.05362	-0.00846	1.89899	-2.25E-04	1.89899	-2.82E-04	1.89899	-2.25E-04
														1.89765	4.37	1.89765	0.00185	1.89765	-1.60E-04	1.89765	-1.61E-04	1.89765	0.00187	2.05249	-0.00714	2.05249	0.00125	2.05249	4.90E-04	1.89765	-1.60E-04	1.89765	-1.61E-04	1.89765	-1.60E-04
														1.89631	4.88	1.89631	0	1.89631	-9.63E-05	1.89631	-4.02E-05	1.89631	0.00373	2.05136	-0.00599	2.05136	-2.56E-04	2.05136	0.00143	1.89631	-9.63E-05	1.89631	-4.02E-05	1.89631	-9.63E-05
														1.89498	4.92	1.89498	0	1.89498	-2.25E-04	1.89498	0	1.89498	0.00933	2.05023	-0.00223	2.05023	-0.00448	2.05023	0.00341	1.89498	-2.25E-04	1.89498	0	1.89498	-2.25E-04
														1.89364	4.55	1.89364	0.01109	1.89364	-1.60E-04	1.89364	-4.02E-05	1.89364	0	2.04911	0.00464	2.04911	-0.00297	2.04911	0.00562	1.89364	-1.60E-04	1.89364	-4.02E-05	1.89364	-1.60E-04
														1.89231	4.89	1.89231	0.00185	1.89231	-3.53E-04	1.89231	4.02E-05	1.89231	-0.0028	2.04798	0.0059	2.04798	0.00279	2.04798	0.01168	1.89231	-3.53E-04	1.89231	4.02E-05	1.89231	-3.53E-04
														1.89098	4.38	1.89098	0.00555	1.89098	-1.60E-04	1.89098	4.02E-05	1.89098	0.0056	2.04686	0.00134	2.04686	0.00218	2.04686	0.00319	1.89098	-1.60E-04	1.89098	4.02E-05	1.89098	-1.60E-04
														1.88965	4.38	1.88965	-0.00924	1.88965	-9.63E-05	1.88965	4.02E-05	1.88965	0.01399	2.04573	1.62E-04	2.04573	-0.00144	2.04573	0.00953	1.88965	-9.63E-05	1.88965	4.02E-05	1.88965	-9.63E-05
														1.88832	4.27	1.88832	0.01294	1.88832	-2.25E-04	1.88832	1.21E-04	1.88832	-0.00187	2.04461	0.00164	2.04461	0.00118	2.04461	0.00593	1.88832	-2.25E-04	1.88832	1.21E-04	1.88832	-2.25E-04
														1.887	3.86	1.887	0.02218	1.887	-3.53E-04	1.887	2.01E-04	1.887	0.01306	2.04349	0.00158	2.04349	0.00256	2.04349	0.00718	1.887	-3.53E-04	1.887	2.01E-04	1.887	-3.53E-04
														1.88568	4	1.88568	-0.00739	1.88568	-2.57E-04	1.88568	2.41E-04	1.88568	0.00746	2.04237	-0.00246	2.04237	-0.00182	2.04237	0.00126	1.88568	-2.57E-04	1.88568	2.41E-04	1.88568	-2.57E-04
														1.88436	4.19	1.88436	0	1.88436	-2.25E-04	1.88436	2.01E-04	1.88436	0	2.04126	-0.00296	2.04126	-0.00356	2.04126	0.00286	1.88436	-2.25E-04	1.88436	2.01E-04	1.88436	-2.25E-04
														1.88304	3.59	1.88304	-0.0037	1.88304	-3.21E-04	1.88304	1.61E-04	1.88304	0.0028	2.04014	0.00136	2.04014	0.0014	2.04014	-0.00353	1.88304	-3.21E-04	1.88304	1.61E-04	1.88304	-3.21E-04
														1.88172	4.27	1.88172	-0.0037	1.88172	-2.25E-04	1.88172	8.05E-05	1.88172	0.01119	2.03903	0.00286	2.03903	0.00581	2.03903	0.00181	1.88172	-2.25E-04	1.88172	8.05E-05	1.88172	-2.25E-04
														1.88041	3.23	1.88041	0.00555	1.88041	-1.93E-04	1.88041	4.02E-05	1.88041	0.0056	2.03791	0.00386	2.03791	0.00186	2.03791	0.00397	1.88041	-1.93E-04	1.88041	4.02E-05	1.88041	-1.93E-04
														1.8791	3.4	1.8791	-0.00924	1.8791	-3.53E-04	1.8791	0	1.8791	0.0028	2.0368	0.0038	2.0368	-9.36E-04	2.0368	0.0049	1.8791	-3.53E-04	1.8791	0	1.8791	-3.53E-04
														1.87779	3.66	1.87779	-0.0037	1.87779	-2.57E-04	1.87779	0	1.87779	0.00653	2.03569	0.00495	2.03569	0.00317	2.03569	0.00148	1.87779	-2.57E-04	1.87779	0	1.87779	-2.57E-04
														1.87648	3.56	1.87648	-0.00739	1.87648	-2.25E-04	1.87648	2.01E-04	1.87648	0.0056	2.03458	0.00473	2.03458	0.00876	2.03458	0.00451	1.87648	-2.25E-04	1.87648	2.01E-04	1.87648	-2.25E-04
														1.87517	2.91	1.87517	-0.00739	1.87517	-3.21E-04	1.87517	1.21E-04	1.87517	0.01493	2.03347	2.28E-05	2.03347	0.00884	2.03347	0.00455	1.87517	-3.21E-04	1.87517	1.21E-04	1.87517	-3.21E-04
														1.87387	3.32	1.87387	0	1.87387	-3.21E-04	1.87387	-1.21E-04	1.87387	0.00933	2.03236	1.32E-05	2.03236	4.97E-04	2.03236	-0.00247	1.87387	-3.21E-04	1.87387	-1.21E-04	1.87387	-3.21E-04
														1.87257	2.82	1.87257	-0.00739	1.87257	-2.89E-04	1.87257	-1.21E-04	1.87257	0.00466	2.03126	0.00225	2.03126	-0.00138	2.03126	-0.00104	1.87257	-2.89E-04	1.87257	-1.21E-04	1.87257	-2.89E-04
														1.87127	3.58	1.87127	0.00555	1.87127	-1.60E-04	1.87127	-4.02E-05	1.87127	0.01306	2.03015	3.10E-04	2.03015	0.00292	2.03015	0.00391	1.87127	-1.60E-04	1.87127	-4.02E-05	1.87127	-1.60E-04
														1.86997	2.94	1.86997	-0.0037	1.86997	-3.85E-04	1.86997	0	1.86997	-0.00466	2.02905	-0.00538	2.02905	0.00501	2.02905	0.00511	1.86997	-3.85E-04	1.86997	0	1.86997	-3.85E-04
														1.86868	3.22	1.86868	0	1.86868	-1.60E-04	1.86868	0	1.86868	0.00746	2.02794	-0.00192	2.02794	-0.00159	2.02794	-0.00175	1.86868	-1.60E-04	1.86868	0	1.86868	-1.60E-04
														1.86738	3.35	1.86738	-0.0037	1.86738	-1.93E-04	1.86738	0	1.86738	0.00373	2.02684	0.00573	2.02684	-9.34E-04	2.02684	-0.00455	1.86738	-1.93E-04	1.86738	0	1.86738	-1.93E-04
														1.86609	3.62	1.86609	0.0037	1.86609	-9.63E-05	1.86609	-4.02E-05	1.86609	0.00187	2.02574	0.00488	2.02574	0.00475	2.02574	-0.00483	1.86609	-9.63E-05	1.86609	-4.02E-05	1.86609	-9.63E-05
														1.8648	3.98	1.8648	0.0037	1.8648	-9.63E-05	1.8648	0	1.8648	0.00373	2.02464	-0.00182	2.02464	0.00248	2.02464	-6.85E-04	1.8648	-9.63E-05	1.8648	0	1.8648	-9.63E-05
														1.86352	3.35	1.86352	0	1.86352	-5.13E-04	1.86352	0	1.86352	0.00466	2.02355	-0.00506	2.02355	-0.00163	2.02355	6.21E-04	1.86352	-5.13E-04	1.86352	0	1.86352	-5.13E-04
														1.86223	3.75	1.86223	0	1.86223	-1.60E-04	1.86223	-1.21E-04	1.86223	0.01399	2.02245	-0.00278	2.02245	8.47E-04	2.02245	-0.00895	1.86223	-1.60E-04	1.86223	-1.21E-04	1.86223	-1.60E-04
														1.86095	3.76	1.86095	0.01848	1.86095	-2.25E-04	1.86095	-1.21E-04	1.86095	0.01026	2.02136	-0.00123	2.02136	8.22E-04	2.02136	-0.00725	1.86095	-2.25E-04	1.86095	-1.21E-04	1.86095	-2.25E-04
														1.85967	3.81	1.85967	0.00739	1.85967	-3.21E-04	1.85967	-4.02E-05	1.85967	0.01586	2.02026	-0.0041	2.02026	-0.00145	2.02026	0.00618	1.85967	-3.21E-04	1.85967	-4.02E-05	1.85967	-3.21E-04
														1.85839	3.56	1.85839	0.01109	1.85839	-2.57E-04	1.85839	0	1.85839	9.33E-04	2.01917	-0.00569	2.01917	-0.00236	2.01917	0.01961	1.85839	-2.57E-04	1.85839	0	1.85839	-2.57E-04
														1.85711	3.72	1.85711	0.02588	1.85711	-5.13E-04	1.85711	-1.21E-04	1.85711	-0.01399	2.01808	-0.00445	2.01808	0.00145	2.01808	0.01423	1.85711	-5.13E-04	1.85711	-1.21E-04	1.85711	-5.13E-04
														1.85583	3.78	1.85583	0.0037	1.85583	-6.42E-05	1.85583	-4.02E-05	1.85583	0.00933	2.01699	-5.10E-04	2.01699	-0.00206	2.01699	0.00962	1.85583	-6.42E-05	1.85583	-4.02E-05	1.85583	-6.42E-05
														1.85456	3.48	1.85456	0.01109	1.85456	-2.57E-04	1.85456	2.82E-04	1.85456	0.01493	2.0159	4.50E-04	2.0159	-0.00398	2.0159	-0.00462	1.85456	-2.57E-04	1.85456	2.82E-04	1.85456	-2.57E-04
														1.85329	3.88	1.85329	-0.00924	1.85329	-9.63E-05	1.85329	3.62E-04	1.85329	0.00466	2.01481	6.09E-04	2.01481	-0.00834	2.01481	-0.00495	1.85329	-9.63E-05	1.85329	3.62E-04	1.85329	-9.63E-05
														1.85202	3.3	1.85202	0.00185	1.85202	-3.85E-04	1.85202	1.61E-04	1.85202	0.01306	2.01372	9.53E-04	2.01372	-0.00246	2.01372	-0.00728	1.85202	-3.85E-04	1.85202	1.61E-04	1.85202	-3.85E-04
														1.85075	2.7	1.85075	0	1.85075	-2.25E-04	1.85075	2.01E-04	1.85075	0.00746	2.01264	0.00149	2.01264	-7.46E-04	2.01264	0.00678	1.85075	-2.25E-04	1.85075	2.01E-04	1.85075	-2.25E-04
														1.84949	3.4	1.84949	0	1.84949	-1.93E-04	1.84949	2.41E-04	1.84949	9.33E-04	2.01155	0.00325	2.01155	0.00294	2.01155	0.00996	1.84949	-1.93E-04	1.84949	2.41E-04	1.84949	-1.93E-04
														1.84822	3.09	1.84822	0	1.84822	-1.93E-04	1.84822	2.41E-04	1.84822	0.0056	2.01047	0.00137	2.01047	0.00375	2.01047	0.01664	1.84822	-1.93E-04	1.84822	2.41E-04	1.84822	-1.93E-04
														1.84696	3.44	1.84696	0.01109	1.84696	-3.21E-04	1.84696	2.01E-04	1.84696	0.01866	2.00939	-0.00127	2.00939	0.00324	2.00939	0.01448	1.84696	-3.21E-04	1.84696	2.01E-04	1.84696	-3.21E-04
														1.8457	2.87	1.8457	0.0037	1.8457	-3.53E-04	1.8457	1.61E-04	1.8457	0.01119	2.00831	-0.00163	2.00831	0.00365	2.00831	0.01252	1.8457	-3.53E-04	1.8457	1.61E-04	1.8457	-3.53E-04
														1.84444	2.56	1.84444	0.00185	1.84444	-2.25E-04	1.84444	2.41E-04	1.84444	0.01306	2.00723	0.00184	2.00723	0.00124	2.00723	0.00179	1.84444	-2.25E-04	1.84444	2.41E-04	1.84444	-2.25E-04
														1.84319	2.96	1.84319	-0.00185	1.84319	-3.53E-04	1.84319	2.01E-04	1.84319	0.01399	2.00615	0.00336	2.00615	-4.50E-04	2.00615	-0.00501	1.84319	-3.53E-04	1.84319	2.01E-04	1.84319	-3.53E-04
														1.84194	2.58	1.84194	0.0037	1.84194	-2.57E-04	1.84194	1.21E-04	1.84194	9.33E-04	2.00507	-2.47E-05	2.00507	-0.00648	2.00507	0.0013	1.84194	-2.57E-04	1.84194	1.21E-04	1.84194	-2.57E-04
														1.84069	2.93	1.84069	0.01479	1.84069	-2.25E-04	1.84069	8.05E-05	1.84069	0.01119	2.004	-0.0031	2.004	-0.00503	2.004	0.00395	1.84069	-2.25E-04	1.84069	8.05E-05	1.84069	-2.25E-04
														1.83944	2.67	1.83944	0.01109	1.83944	-4.49E-04	1.83944	8.05E-05	1.83944	0.00466	2.00292	-0.0045	2.00292	-0.00162	2.00292	0.00508	1.83944	-4.49E-04	1.83944	8.05E-05	1.83944	-4.49E-04
														1.83819	3.27	1.83819	-0.00185	1.83819	-1.93E-04	1.83819	1.61E-04	1.83819	-0.0028	2.00185	-0.0019	2.00185	9.34E-04	2.00185	6.57E-04	1.83819	-1.93E-04	1.83819	1.61E-04	1.83819	-1.93E-04
														1.83694	3.46	1.83694	0.00555	1.83694	-6.42E-05	1.83694	1.61E-04	1.83694	0.01399	2.00078	0.00115	2.00078	0.00254	2.00078	4.58E-04	1.83694	-6.42E-05	1.83694	1.61E-04	1.83694	-6.42E-05
														1.8357	3.58	1.8357	0.00924	1.8357	-3.85E-04	1.8357	2.82E-04	1.8357	-0.00373	1.99971	6.78E-04	1.99971	0.00375	1.99971	-0.00853	1.8357	-3.85E-04	1.8357	2.82E-04	1.8357	-3.85E-04
														1.83446	2.97	1.83446	0.00185	1.83446	-1.60E-04	1.83446	3.62E-04	1.83446	0.00653	1.99864	-0.00103	1.99864	0.00453	1.99864	-0.00798	1.83446	-1.60E-04	1.83446	3.62E-04	1.83446	-1.60E-04
														1.83321	3.34	1.83321	0.00555	1.83321	-2.89E-04	1.83321	2.41E-04	1.83321	0.01399	1.99757	-5.12E-04	1.99757	0.00607	1.99757	-0.00479	1.83321	-2.89E-04	1.83321	2.41E-04	1.83321	-2.89E-04
														1.83198	3.49	1.83198	0.01294	1.83198	-4.17E-04	1.83198	2.01E-04	1.83198	0.00373	1.9965	9.80E-04	1.9965	0.0049	1.9965	-0.00191	1.83198	-4.17E-04	1.83198	2.01E-04	1.83198	-4.17E-04
														1.83074	3.45	1.83074	0.00185	1.83074	-4.17E-04	1.83074	8.05E-05	1.83074	-0.00187	1.99543	0.00436	1.99543	0.00184	1.99543	0.00312	1.83074	-4.17E-04	1.83074	8.05E-05	1.83074	-4.17E-04
														1.8295	3.91	1.8295	0	1.8295	-3.53E-04	1.8295	-4.02E-05	1.8295	0.0084	1.99437	0.00535	1.99437	-0.00426	1.99437	0.00907	1.8295	-3.53E-04	1.8295	-4.02E-05	1.8295	-3.53E-04
														1.82827	3.53	1.82827	0.00555	1.82827	-3.21E-04	1.82827	1.61E-04	1.82827	-0.00653	1.9933	0.0026	1.9933	-0.0083	1.9933	0.00597	1.82827	-3.21E-04	1.82827	1.61E-04	1.82827	-3.21E-04
														1.82704	3.16	1.82704	0	1.82704	-3.53E-04	1.82704	4.43E-04	1.82704	0	1.99224	-6.82E-04	1.99224	-0.00491	1.99224	0.00286	1.82704	-3.53E-04	1.82704	4.43E-04	1.82704	-3.53E-04
														1.82581	3.19	1.82581	-0.01109	1.82581	-2.57E-04	1.82581	3.62E-04	1.82581	0.01119	1.99118	0.00181	1.99118	0.00367	1.99118	0.00295	1.82581	-2.57E-04	1.82581	3.62E-04	1.82581	-2.57E-04
														1.82459	2.8	1.82459	-0.00739	1.82459	-1.28E-04	1.82459	8.05E-05	1.82459	0.00466	1.99012	0.00577	1.99012	0.01334	1.99012	0.00636	1.82459	-1.28E-04	1.82459	8.05E-05	1.82459	-1.28E-04
														1.82336	3	1.82336	0.00185	1.82336	-1.93E-04	1.82336	-1.21E-04	1.82336	0.00653	1.98906	0.00187	1.98906	0.0109	1.98906	-0.00425	1.82336	-1.93E-04	1.82336	-1.21E-04	1.82336	-1.93E-04
														1.82214	2.6	1.82214	-0.00185	1.82214	-1.28E-04	1.82214	-2.01E-04	1.82214	0.00746	1.988	-0.00229	1.988	9.08E-05	1.988	-0.00814	1.82214	-1.28E-04	1.82214	-2.01E-04	1.82214	-1.28E-04
														1.82092	2.92	1.82092	0.0037	1.82092	-3.21E-04	1.82092	-2.41E-04	1.82092	0.01119	1.98695	-0.00238	1.98695	-0.00845	1.98695	-0.01048	1.82092	-3.21E-04	1.82092	-2.41E-04	1.82092	-3.21E-04
														1.8197	2.71	1.8197	-0.00185	1.8197	-4.17E-04	1.8197	-2.01E-04	1.8197	0.0084	1.98589	1.18E-04	1.98589	-0.00484	1.98589	-0.00654	1.8197	-4.17E-04	1.8197	-2.01E-04	1.8197	-4.17E-04
														1.81848	2.46	1.81848	0.00555	1.81848	-5.78E-04	1.81848	-4.02E-05	1.81848	0.0084	1.98483	6.08E-04	1.98483	0.00211	1.98483	0.00197	1.81848	-5.78E-04	1.81848	-4.02E-05	1.81848	-5.78E-04
														1.81726	2.04	1.81726	0.00185	1.81726	-9.63E-05	1.81726	4.02E-05	1.81726	-0.00653	1.98378	-0.0028	1.98378	-0.00118	1.98378	0.0073	1.81726	-9.63E-05	1.81726	4.02E-05	1.81726	-9.63E-05
														1.81605	2.64	1.81605	0.00739	1.81605	-3.21E-04	1.81605	-8.05E-05	1.81605	0.0028	1.98273	-0.0031	1.98273	-0.00353	1.98273	0.00992	1.81605	-3.21E-04	1.81605	-8.05E-05	1.81605	-3.21E-04
														1.81484	2.34	1.81484	0.00185	1.81484	-2.89E-04	1.81484	-1.21E-04	1.81484	0.0028	1.98168	-6.21E-04	1.98168	-0.00318	1.98168	0.00459	1.81484	-2.89E-04	1.81484	-1.21E-04	1.81484	-2.89E-04
														1.81363	2.04	1.81363	0.00185	1.81363	-2.57E-04	1.81363	0	1.81363	0.00187	1.98063	0.00452	1.98063	7.90E-04	1.98063	-9.69E-04	1.81363	-2.57E-04	1.81363	0	1.81363	-2.57E-04
														1.81242	1.93	1.81242	-0.0037	1.81242	-3.85E-04	1.81242	4.02E-05	1.81242	-0.01679	1.97958	0.00278	1.97958	-0.0014	1.97958	-0.00777	1.81242	-3.85E-04	1.81242	4.02E-05	1.81242	-3.85E-04
														1.81121	1.58	1.81121	-0.00555	1.81121	-3.53E-04	1.81121	8.05E-05	1.81121	9.33E-04	1.97853	9.79E-04	1.97853	-0.0045	1.97853	-0.00767	1.81121	-3.53E-04	1.81121	8.05E-05	1.81121	-3.53E-04
														1.81001	1.93	1.81001	0.00555	1.81001	-2.57E-04	1.81001	1.21E-04	1.81001	0.00653	1.97748	-2.67E-04	1.97748	-0.00405	1.97748	0.002	1.81001	-2.57E-04	1.81001	1.21E-04	1.81001	-2.57E-04
														1.8088	1.5	1.8088	-0.00185	1.8088	-4.49E-04	1.8088	4.02E-05	1.8088	-0.0056	1.97644	-4.94E-04	1.97644	-4.16E-04	1.97644	0.00313	1.8088	-4.49E-04	1.8088	4.02E-05	1.8088	-4.49E-04
														1.8076	1.8	1.8076	0.00555	1.8076	-3.53E-04	1.8076	-8.05E-05	1.8076	0.00653	1.97539	8.44E-05	1.97539	0.00155	1.97539	-0.00429	1.8076	-3.53E-04	1.8076	-8.05E-05	1.8076	-3.53E-04
														1.8064	2.05	1.8064	-0.00555	1.8064	-4.17E-04	1.8064	-1.61E-04	1.8064	0.00746	1.97435	0.00126	1.97435	0.00313	1.97435	-0.00408	1.8064	-4.17E-04	1.8064	-1.61E-04	1.8064	-4.17E-04
														1.80521	1.73	1.80521	-0.00555	1.80521	-7.06E-04	1.80521	-2.41E-04	1.80521	0.00933	1.97331	0.00214	1.97331	0.00658	1.97331	0.00375	1.80521	-7.06E-04	1.80521	-2.41E-04	1.80521	-7.06E-04
														1.80401	2.29	1.80401	0	1.80401	-3.21E-04	1.80401	-3.62E-04	1.80401	0	1.97227	-0.00155	1.97227	0.00768	1.97227	0.00625	1.80401	-3.21E-04	1.80401	-3.62E-04	1.80401	-3.21E-04
														1.80282	1.98	1.80282	0.00739	1.80282	-1.93E-04	1.80282	-3.62E-04	1.80282	0.0056	1.97123	-5.66E-04	1.97123	0.00314	1.97123	0.00381	1.80282	-1.93E-04	1.80282	-3.62E-04	1.80282	-1.93E-04
														1.80162	1.81	1.80162	-0.0037	1.80162	-4.17E-04	1.80162	-2.41E-04	1.80162	0.01026	1.97019	-0.00303	1.97019	-0.00116	1.97019	0.00869	1.80162	-4.17E-04	1.80162	-2.41E-04	1.80162	-4.17E-04
														1.80043	1.66	1.80043	0.0037	1.80043	-2.57E-04	1.80043	-1.61E-04	1.80043	0.01026	1.96915	-0.00216	1.96915	0.0015	1.96915	0.00818	1.80043	-2.57E-04	1.80043	-1.61E-04	1.80043	-2.57E-04
														1.79924	2.03	1.79924	-0.00185	1.79924	-1.60E-04	1.79924	-1.21E-04	1.79924	-0.0028	1.96812	-0.00195	1.96812	0.00217	1.96812	0.00694	1.79924	-1.60E-04	1.79924	-1.21E-04	1.79924	-1.60E-04
														1.79806	2.45	1.79806	-0.00555	1.79806	-2.57E-04	1.79806	1.21E-04	1.79806	0.0056	1.96708	6.29E-04	1.96708	7.31E-04	1.96708	-0.00427	1.79806	-2.57E-04	1.79806	1.21E-04	1.79806	-2.57E-04
														1.79687	2	1.79687	-0.00185	1.79687	-2.25E-04	1.79687	2.41E-04	1.79687	0	1.96605	0.00482	1.96605	-0.00227	1.96605	-0.00544	1.79687	-2.25E-04	1.79687	2.41E-04	1.79687	-2.25E-04
														1.79569	1.99	1.79569	0	1.79569	-1.93E-04	1.79569	4.02E-05	1.79569	0	1.96501	0.00462	1.96501	0.00499	1.96501	-0.00155	1.79569	-1.93E-04	1.79569	4.02E-05	1.79569	-1.93E-04
														1.79451	2.05	1.79451	0.00739	1.79451	-3.85E-04	1.79451	-8.05E-05	1.79451	0.01213	1.96398	0.00211	1.96398	0.00517	1.96398	0.00896	1.79451	-3.85E-04	1.79451	-8.05E-05	1.79451	-3.85E-04
														1.79333	2.27	1.79333	-0.00185	1.79333	-1.93E-04	1.79333	-1.21E-04	1.79333	0.01119	1.96295	-0.00247	1.96295	0.00461	1.96295	0.00602	1.79333	-1.93E-04	1.79333	-1.21E-04	1.79333	-1.93E-04
														1.79215	1.67	1.79215	0.0037	1.79215	-3.21E-04	1.79215	-1.61E-04	1.79215	0.00653	1.96192	0.00141	1.96192	-9.24E-05	1.96192	0.00322	1.79215	-3.21E-04	1.79215	-1.61E-04	1.79215	-3.21E-04
														1.79098	1.16	1.79098	0.00555	1.79098	-1.60E-04	1.79098	-1.21E-04	1.79098	0.0028	1.96089	0.00281	1.96089	-0.00241	1.96089	0.00114	1.79098	-1.60E-04	1.79098	-1.21E-04	1.79098	-1.60E-04
														1.7898	1.41	1.7898	0.00739	1.7898	-3.85E-04	1.7898	8.05E-05	1.7898	0.01119	1.95987	0.00441	1.95987	-0.0035	1.95987	-0.00741	1.7898	-3.85E-04	1.7898	8.05E-05	1.7898	-3.85E-04
														1.78863	1.04	1.78863	-0.0037	1.78863	-3.85E-04	1.78863	4.02E-05	1.78863	0.01213	1.95884	0.00454	1.95884	0.00452	1.95884	-0.01038	1.78863	-3.85E-04	1.78863	4.02E-05	1.78863	-3.85E-04
														1.78746	1.17	1.78746	0.00739	1.78746	-3.53E-04	1.78746	-2.41E-04	1.78746	0.0056	1.95781	0.00523	1.95781	0.00445	1.95781	-0.01049	1.78746	-3.53E-04	1.78746	-2.41E-04	1.78746	-3.53E-04
														1.78629	1.11	1.78629	0.01109	1.78629	-2.89E-04	1.78629	-2.82E-04	1.78629	0.0084	1.95679	0.00202	1.95679	0.00267	1.95679	-0.01079	1.78629	-2.89E-04	1.78629	-2.82E-04	1.78629	-2.89E-04
														1.78512	0.83	1.78512	0.0037	1.78512	-1.93E-04	1.78512	-4.02E-05	1.78512	0.00466	1.95577	4.62E-04	1.95577	7.14E-04	1.95577	-0.00677	1.78512	-1.93E-04	1.78512	-4.02E-05	1.78512	-1.93E-04
														1.78396	0.9	1.78396	0	1.78396	-1.93E-04	1.78396	0	1.78396	0.01493	1.95474	0.00183	1.95474	0.00388	1.95474	-0.00727	1.78396	-1.93E-04	1.78396	0	1.78396	-1.93E-04
														1.78279	0.94	1.78279	0.0037	1.78279	-4.49E-04	1.78279	-2.01E-04	1.78279	-0.00466	1.95372	0.00355	1.95372	0.00145	1.95372	-0.00597	1.78279	-4.49E-04	1.78279	-2.01E-04	1.78279	-4.49E-04
														1.78163	0.92	1.78163	-0.0037	1.78163	-2.25E-04	1.78163	-1.61E-04	1.78163	0.00653	1.9527	0.00164	1.9527	0.00342	1.9527	-0.00428	1.78163	-2.25E-04	1.78163	-1.61E-04	1.78163	-2.25E-04
														1.78047	1.13	1.78047	0	1.78047	-2.57E-04	1.78047	0	1.78047	0.00653	1.95169	0.00272	1.95169	0.00483	1.95169	9.16E-04	1.78047	-2.57E-04	1.78047	0	1.78047	-2.57E-04
														1.77931	0.98	1.77931	0.00924	1.77931	-2.89E-04	1.77931	0	1.77931	0.00466	1.95067	0.0038	1.95067	0.00209	1.95067	-0.004	1.77931	-2.89E-04	1.77931	0	1.77931	-2.89E-04
														1.77816	0.9	1.77816	0.00739	1.77816	-1.60E-04	1.77816	-8.05E-05	1.77816	-0.00373	1.94965	0.00404	1.94965	0.00285	1.94965	0.00395	1.77816	-1.60E-04	1.77816	-8.05E-05	1.77816	-1.60E-04
														1.777	1.28	1.777	-0.01109	1.777	-1.93E-04	1.777	-4.02E-05	1.777	-0.00653	1.94864	-0.00126	1.94864	7.72E-04	1.94864	0.01186	1.777	-1.93E-04	1.777	-4.02E-05	1.777	-1.93E-04
														1.77585	1.38	1.77585	0.01109	1.77585	-2.89E-04	1.77585	-2.41E-04	1.77585	-0.00653	1.94762	0.00141	1.94762	-9.46E-04	1.94762	0.00947	1.77585	-2.89E-04	1.77585	-2.41E-04	1.77585	-2.89E-04
														1.77469	1.39	1.77469	-0.00185	1.77469	-3.53E-04	1.77469	-3.62E-04	1.77469	9.33E-04	1.94661	0.00256	1.94661	-0.00218	1.94661	6.83E-04	1.77469	-3.53E-04	1.77469	-3.62E-04	1.77469	-3.53E-04
														1.77354	0.67	1.77354	-0.00185	1.77354	-2.25E-04	1.77354	-2.01E-04	1.77354	-9.33E-04	1.9456	0.00309	1.9456	0.00178	1.9456	0.00114	1.77354	-2.25E-04	1.77354	-2.01E-04	1.77354	-2.25E-04
														1.7724	0.76	1.7724	0.01479	1.7724	-2.25E-04	1.7724	-1.21E-04	1.7724	-0.00933	1.94459	-0.00368	1.94459	0.00438	1.94459	-9.26E-04	1.7724	-2.25E-04	1.7724	-1.21E-04	1.7724	-2.25E-04
														1.77125	1.06	1.77125	0.00739	1.77125	-2.57E-04	1.77125	-2.82E-04	1.77125	0.0028	1.94358	-0.00165	1.94358	0.00557	1.94358	-0.00247	1.77125	-2.57E-04	1.77125	-2.82E-04	1.77125	-2.57E-04
														1.7701	1.01	1.7701	0	1.7701	-3.21E-04	1.7701	-2.41E-04	1.7701	-0.00466	1.94257	2.16E-04	1.94257	0.00839	1.94257	-0.00354	1.7701	-3.21E-04	1.7701	-2.41E-04	1.7701	-3.21E-04
														1.76896	0.84	1.76896	0.01109	1.76896	-3.53E-04	1.76896	-1.61E-04	1.76896	0.01119	1.94156	0.00142	1.94156	0.0059	1.94156	0.0012	1.76896	-3.53E-04	1.76896	-1.61E-04	1.76896	-3.53E-04
														1.76782	1.15	1.76782	0	1.76782	-1.28E-04	1.76782	-4.02E-05	1.76782	0.0056	1.94055	-0.00423	1.94055	0.0014	1.94055	-0.00273	1.76782	-1.28E-04	1.76782	-4.02E-05	1.76782	-1.28E-04
														1.76668	0.92	1.76668	0	1.76668	-1.60E-04	1.76668	1.21E-04	1.76668	0.0028	1.93955	-0.00409	1.93955	-0.00394	1.93955	-0.00186	1.76668	-1.60E-04	1.76668	1.21E-04	1.76668	-1.60E-04
														1.76554	0.98	1.76554	0	1.76554	-1.93E-04	1.76554	4.02E-05	1.76554	0.00653	1.93854	-0.00333	1.93854	-0.00716	1.93854	1.23E-04	1.76554	-1.93E-04	1.76554	4.02E-05	1.76554	-1.93E-04
														1.7644	0.75	1.7644	0	1.7644	-1.28E-04	1.7644	-1.21E-04	1.7644	0.00466	1.93754	-0.00224	1.93754	-0.00563	1.93754	0.01124	1.7644	-1.28E-04	1.7644	-1.21E-04	1.7644	-1.28E-04
														1.76327	0.27	1.76327	0.00555	1.76327	-3.21E-04	1.76327	4.02E-05	1.76327	0.01306	1.93654	-0.00448	1.93654	9.76E-04	1.93654	0.01102	1.76327	-3.21E-04	1.76327	4.02E-05	1.76327	-3.21E-04
														1.76214	0.49	1.76214	0.0037	1.76214	-1.93E-04	1.76214	8.05E-05	1.76214	-0.00653	1.93554	-0.00173	1.93554	0.00681	1.93554	0.01189	1.76214	-1.93E-04	1.76214	8.05E-05	1.76214	-1.93E-04
														1.761	1.32	1.761	0.00185	1.761	-1.93E-04	1.761	-4.02E-05	1.761	0.0084	1.93454	0.00346	1.93454	0.00192	1.93454	0.00145	1.761	-1.93E-04	1.761	-4.02E-05	1.761	-1.93E-04
														1.75987	0.56	1.75987	0.00739	1.75987	-1.60E-04	1.75987	8.05E-05	1.75987	0.01306	1.93354	0.00341	1.93354	-0.00807	1.93354	-0.00701	1.75987	-1.60E-04	1.75987	8.05E-05	1.75987	-1.60E-04
														1.75875	0.67	1.75875	-0.00924	1.75875	-3.21E-05	1.75875	4.02E-05	1.75875	-0.00373	1.93254	-0.00261	1.93254	-0.00771	1.93254	-0.01595	1.75875	-3.21E-05	1.75875	4.02E-05	1.75875	-3.21E-05
														1.75762	0.88	1.75762	0	1.75762	-3.21E-04	1.75762	-2.41E-04	1.75762	0	1.93154	-0.00464	1.93154	0.00401	1.93154	-0.00394	1.75762	-3.21E-04	1.75762	-2.41E-04	1.75762	-3.21E-04
														1.7565	1	1.7565	0.0037	1.7565	-3.21E-05	1.7565	-4.02E-04	1.7565	0.00653	1.93055	-0.00147	1.93055	0.01016	1.93055	-7.21E-04	1.7565	-3.21E-05	1.7565	-4.02E-04	1.7565	-3.21E-05
														1.75537	0.75	1.75537	0.00555	1.75537	-4.17E-04	1.75537	-4.83E-04	1.75537	0.00373	1.92955	0.00384	1.92955	0.00626	1.92955	-0.00112	1.75537	-4.17E-04	1.75537	-4.83E-04	1.75537	-4.17E-04
														1.75425	0.71	1.75425	0.00739	1.75425	-2.57E-04	1.75425	-5.23E-04	1.75425	0.01959	1.92856	0.00119	1.92856	0.00338	1.92856	-0.00277	1.75425	-2.57E-04	1.75425	-5.23E-04	1.75425	-2.57E-04
														1.75313	0.76	1.75313	0.00185	1.75313	-1.93E-04	1.75313	-3.22E-04	1.75313	-0.00746	1.92756	0.00128	1.92756	-6.49E-04	1.92756	0.0042	1.75313	-1.93E-04	1.75313	-3.22E-04	1.75313	-1.93E-04
														1.75201	0.83	1.75201	0.00185	1.75201	-3.85E-04	1.75201	-8.05E-05	1.75201	0.01399	1.92657	0.00147	1.92657	-0.00258	1.92657	-6.51E-04	1.75201	-3.85E-04	1.75201	-8.05E-05	1.75201	-3.85E-04
														1.7509	0.59	1.7509	0.00185	1.7509	-4.49E-04	1.7509	-1.21E-04	1.7509	0.00373	1.92558	0.0074	1.92558	0.00166	1.92558	-0.00144	1.7509	-4.49E-04	1.7509	-1.21E-04	1.7509	-4.49E-04
														1.74978	0.73	1.74978	0.00739	1.74978	-1.93E-04	1.74978	-1.21E-04	1.74978	9.33E-04	1.92459	0.00575	1.92459	0.00177	1.92459	-0.00275	1.74978	-1.93E-04	1.74978	-1.21E-04	1.74978	-1.93E-04
														1.74867	0.84	1.74867	0.00185	1.74867	-1.93E-04	1.74867	-4.02E-05	1.74867	0.0084	1.9236	0.00241	1.9236	-0.00497	1.9236	0.00234	1.74867	-1.93E-04	1.74867	-4.02E-05	1.74867	-1.93E-04
														1.74755	0.76	1.74755	0	1.74755	-4.17E-04	1.74755	-4.02E-05	1.74755	0	1.92262	-8.64E-04	1.92262	-0.00619	1.92262	-0.00578	1.74755	-4.17E-04	1.74755	-4.02E-05	1.74755	-4.17E-04
														1.74644	0.53	1.74644	0.01109	1.74644	-1.28E-04	1.74644	-8.05E-05	1.74644	0.01586	1.92163	5.88E-04	1.92163	0.0033	1.92163	-0.00488	1.74644	-1.28E-04	1.74644	-8.05E-05	1.74644	-1.28E-04
														1.74534	0.72	1.74534	-0.0037	1.74534	-1.28E-04	1.74534	-2.01E-04	1.74534	0.01026	1.92065	0.00391	1.92065	0.00166	1.92065	-0.00478	1.74534	-1.28E-04	1.74534	-2.01E-04	1.74534	-1.28E-04
														1.74423	0.51	1.74423	0.00185	1.74423	-3.53E-04	1.74423	-2.01E-04	1.74423	9.33E-04	1.91966	0.0033	1.91966	-0.00622	1.91966	0.00271	1.74423	-3.53E-04	1.74423	-2.01E-04	1.74423	-3.53E-04
														1.74312	0.64	1.74312	0.00555	1.74312	-1.60E-04	1.74312	4.02E-05	1.74312	0	1.91868	0.00436	1.91868	-0.01224	1.91868	-0.00108	1.74312	-1.60E-04	1.74312	4.02E-05	1.74312	-1.60E-04
														1.74202	0.7	1.74202	0.01109	1.74202	-3.21E-04	1.74202	1.61E-04	1.74202	0.0056	1.9177	0.00437	1.9177	-0.00881	1.9177	-0.00224	1.74202	-3.21E-04	1.74202	1.61E-04	1.74202	-3.21E-04
														1.74092	0.45	1.74092	0	1.74092	-3.21E-04	1.74092	2.01E-04	1.74092	0.00466	1.91671	-2.74E-04	1.91671	-0.00275	1.91671	-0.00403	1.74092	-3.21E-04	1.74092	2.01E-04	1.74092	-3.21E-04
														1.73982	0.62	1.73982	0.00924	1.73982	-2.89E-04	1.73982	1.21E-04	1.73982	0.01026	1.91573	-0.00631	1.91573	0.00285	1.91573	-0.00144	1.73982	-2.89E-04	1.73982	1.21E-04	1.73982	-2.89E-04
														1.73872	0.34	1.73872	0.00185	1.73872	-3.85E-04	1.73872	0	1.73872	0.0056	1.91475	-0.00668	1.91475	0.00255	1.91475	-0.00638	1.73872	-3.85E-04	1.73872	0	1.73872	-3.85E-04
														1.73762	0.57	1.73762	-0.0037	1.73762	-3.21E-04	1.73762	2.01E-04	1.73762	0.00373	1.91378	-1.76E-04	1.91378	7.51E-04	1.91378	0.00247	1.73762	-3.21E-04	1.73762	2.01E-04	1.73762	-3.21E-04
														1.73652	0.5	1.73652	-0.0037	1.73652	-2.25E-04	1.73652	3.22E-04	1.73652	0.01026	1.9128	-1.44E-04	1.9128	0.00133	1.9128	0.00625	1.73652	-2.25E-04	1.73652	3.22E-04	1.73652	-2.25E-04
														1.73543	0.94	1.73543	0.0037	1.73543	-2.57E-04	1.73543	3.62E-04	1.73543	0.0028	1.91182	-0.00144	1.91182	0.00642	1.91182	0.00378	1.73543	-2.57E-04	1.73543	3.62E-04	1.73543	-2.57E-04
														1.73434	0.45	1.73434	-0.00739	1.73434	-4.49E-04	1.73434	4.43E-04	1.73434	0.00187	1.91085	-0.00239	1.91085	0.00478	1.91085	-0.00232	1.73434	-4.49E-04	1.73434	4.43E-04	1.73434	-4.49E-04
														1.73325	0.16	1.73325	-0.0037	1.73325	-4.17E-04	1.73325	2.41E-04	1.73325	0.00373	1.90987	-8.77E-04	1.90987	0.00289	1.90987	0.00237	1.73325	-4.17E-04	1.73325	2.41E-04	1.73325	-4.17E-04
														1.73216	0.63	1.73216	0.01848	1.73216	-3.53E-04	1.73216	4.02E-05	1.73216	0.00187	1.9089	-0.0011	1.9089	3.87E-04	1.9089	0.00546	1.73216	-3.53E-04	1.73216	4.02E-05	1.73216	-3.53E-04
														1.73107	0.58	1.73107	-0.00739	1.73107	-4.17E-04	1.73107	1.61E-04	1.73107	-0.00466	1.90793	0.0015	1.90793	0.0013	1.90793	0.00745	1.73107	-4.17E-04	1.73107	1.61E-04	1.73107	-4.17E-04
														1.72999	0.91	1.72999	-0.00185	1.72999	-3.85E-04	1.72999	2.01E-04	1.72999	0.00373	1.90696	0.00286	1.90696	4.05E-04	1.90696	0.0073	1.72999	-3.85E-04	1.72999	2.01E-04	1.72999	-3.85E-04
														1.7289	0.55	1.7289	0.00555	1.7289	-3.21E-04	1.7289	0	1.7289	-0.00653	1.90599	7.21E-04	1.90599	5.13E-04	1.90599	0.00957	1.7289	-3.21E-04	1.7289	0	1.7289	-3.21E-04
														1.72782	0.6	1.72782	-0.01109	1.72782	-3.21E-05	1.72782	-8.05E-05	1.72782	9.33E-04	1.90502	0.0012	1.90502	0.0035	1.90502	0.00937	1.72782	-3.21E-05	1.72782	-8.05E-05	1.72782	-3.21E-05
														1.72674	0.21	1.72674	0.00185	1.72674	-1.93E-04	1.72674	-1.21E-04	1.72674	-0.0084	1.90405	0.00432	1.90405	0.00808	1.90405	0.01483	1.72674	-1.93E-04	1.72674	-1.21E-04	1.72674	-1.93E-04
														1.72565	0.91	1.72565	0.0037	1.72565	-3.21E-04	1.72565	-4.02E-05	1.72565	0.00466	1.90309	0.00464	1.90309	0.01156	1.90309	0.00994	1.72565	-3.21E-04	1.72565	-4.02E-05	1.72565	-3.21E-04
														1.72458	0.96	1.72458	0	1.72458	-4.49E-04	1.72458	2.01E-04	1.72458	0.00653	1.90212	0.00303	1.90212	0.00708	1.90212	0.00677	1.72458	-4.49E-04	1.72458	2.01E-04	1.72458	-4.49E-04
														1.7235	1.21	1.7235	0.00924	1.7235	-2.57E-04	1.7235	2.41E-04	1.7235	-0.00653	1.90116	0.00484	1.90116	0.00421	1.90116	0.00781	1.7235	-2.57E-04	1.7235	2.41E-04	1.7235	-2.57E-04
														1.72243	0.89	1.72243	0.00185	1.72243	-2.25E-04	1.72243	1.21E-04	1.72243	0.00653	1.90019	0.00674	1.90019	-0.00103	1.90019	0.00709	1.72243	-2.25E-04	1.72243	1.21E-04	1.72243	-2.25E-04
														1.72135	1.07	1.72135	0.01664	1.72135	-2.25E-04	1.72135	8.05E-05	1.72135	0	1.89923	0.00329	1.89923	-0.0034	1.89923	0.00425	1.72135	-2.25E-04	1.72135	8.05E-05	1.72135	-2.25E-04
														1.72028	0.64	1.72028	0	1.72028	-3.85E-04	1.72028	-4.02E-05	1.72028	0.00373	1.89827	0.00148	1.89827	-0.00342	1.89827	0.00714	1.72028	-3.85E-04	1.72028	-4.02E-05	1.72028	-3.85E-04
														1.71921	0.85	1.71921	0	1.71921	-3.85E-04	1.71921	0	1.71921	-0.00187	1.89731	9.08E-04	1.89731	-0.00159	1.89731	0.01796	1.71921	-3.85E-04	1.71921	0	1.71921	-3.85E-04
														1.71814	1.12	1.71814	0.00185	1.71814	-3.53E-04	1.71814	8.05E-05	1.71814	0.0056	1.89635	0.00415	1.89635	0.00324	1.89635	0.01924	1.71814	-3.53E-04	1.71814	8.05E-05	1.71814	-3.53E-04
														1.71707	1.29	1.71707	0	1.71707	-9.63E-05	1.71707	4.02E-05	1.71707	0.00933	1.89539	0.00346	1.89539	0.00632	1.89539	0.01147	1.71707	-9.63E-05	1.71707	4.02E-05	1.71707	-9.63E-05
														1.716	1.37	1.716	0.00185	1.716	-6.74E-04	1.716	-1.21E-04	1.716	-9.33E-04	1.89443	0.00308	1.89443	0.00796	1.89443	0.00318	1.716	-6.74E-04	1.716	-1.21E-04	1.716	-6.74E-04
														1.71494	1.28	1.71494	0.00739	1.71494	-6.42E-05	1.71494	-1.61E-04	1.71494	0.00653	1.89347	0.00363	1.89347	0.00266	1.89347	-0.00544	1.71494	-6.42E-05	1.71494	-1.61E-04	1.71494	-6.42E-05
														1.71388	1.13	1.71388	0.00555	1.71388	-3.21E-04	1.71388	0	1.71388	0.00653	1.89252	0.00316	1.89252	0.00305	1.89252	-0.00407	1.71388	-3.21E-04	1.71388	0	1.71388	-3.21E-04
														1.71282	1.19	1.71282	0.00185	1.71282	-1.60E-04	1.71282	1.61E-04	1.71282	0.00373	1.89156	-0.00317	1.89156	-5.69E-04	1.89156	-0.00301	1.71282	-1.60E-04	1.71282	1.61E-04	1.71282	-1.60E-04
														1.71175	1.28	1.71175	0	1.71175	-3.21E-04	1.71175	1.21E-04	1.71175	9.33E-04	1.89061	-0.00138	1.89061	-0.00188	1.89061	8.19E-04	1.71175	-3.21E-04	1.71175	1.21E-04	1.71175	-3.21E-04
														1.7107	1.54	1.7107	0.01109	1.7107	-1.28E-04	1.7107	4.02E-05	1.7107	-0.01026	1.88966	0.00354	1.88966	-6.90E-04	1.88966	-0.00563	1.7107	-1.28E-04	1.7107	4.02E-05	1.7107	-1.28E-04
														1.70964	1.58	1.70964	-0.00924	1.70964	-1.28E-04	1.70964	-1.61E-04	1.70964	0.01959	1.88871	0.00664	1.88871	1.51E-04	1.88871	-0.00758	1.70964	-1.28E-04	1.70964	-1.61E-04	1.70964	-1.28E-04
														1.70858	1.59	1.70858	-0.0037	1.70858	-9.63E-05	1.70858	-2.82E-04	1.70858	0.00746	1.88775	0.00427	1.88775	-0.00503	1.88775	-0.00778	1.70858	-9.63E-05	1.70858	-2.82E-04	1.70858	-9.63E-05
														1.70753	2.08	1.70753	0	1.70753	-1.60E-04	1.70753	-1.21E-04	1.70753	0.0084	1.8868	0.00771	1.8868	-0.0064	1.8868	-0.0011	1.70753	-1.60E-04	1.70753	-1.21E-04	1.70753	-1.60E-04
														1.70648	2.27	1.70648	0.00555	1.70648	-4.17E-04	1.70648	8.05E-05	1.70648	-0.0028	1.88586	0.00828	1.88586	-0.00369	1.88586	0.00554	1.70648	-4.17E-04	1.70648	8.05E-05	1.70648	-4.17E-04
														1.70543	2.14	1.70543	0	1.70543	-9.63E-05	1.70543	0	1.70543	0.0028	1.88491	0.00401	1.88491	0.00288	1.88491	-9.23E-04	1.70543	-9.63E-05	1.70543	0	1.70543	-9.63E-05
														1.70438	2.2	1.70438	0.01479	1.70438	-9.63E-05	1.70438	-4.02E-05	1.70438	0.00466	1.88396	0.00103	1.88396	0.00125	1.88396	-0.0031	1.70438	-9.63E-05	1.70438	-4.02E-05	1.70438	-9.63E-05
														1.70333	2.53	1.70333	0.01479	1.70333	-3.85E-04	1.70333	1.61E-04	1.70333	0.01399	1.88302	5.68E-04	1.88302	-2.29E-04	1.88302	3.23E-04	1.70333	-3.85E-04	1.70333	1.61E-04	1.70333	-3.85E-04
														1.70228	2.7	1.70228	0.00555	1.70228	-3.21E-04	1.70228	2.41E-04	1.70228	0.00373	1.88207	0.00175	1.88207	-0.00212	1.88207	0.00451	1.70228	-3.21E-04	1.70228	2.41E-04	1.70228	-3.21E-04
														1.70124	3.2	1.70124	0.00924	1.70124	-1.93E-04	1.70124	8.05E-05	1.70124	0	1.88113	0.00157	1.88113	0.00344	1.88113	0.00941	1.70124	-1.93E-04	1.70124	8.05E-05	1.70124	-1.93E-04
														1.7002	3.04	1.7002	0.0037	1.7002	-3.53E-04	1.7002	-1.21E-04	1.7002	0.00187	1.88018	0.00588	1.88018	0.00428	1.88018	0.00732	1.7002	-3.53E-04	1.7002	-1.21E-04	1.7002	-3.53E-04
														1.69915	3.12	1.69915	0.00555	1.69915	-5.13E-04	1.69915	-1.21E-04	1.69915	0.00466	1.87924	0.01199	1.87924	0.00732	1.87924	-0.00151	1.69915	-5.13E-04	1.69915	-1.21E-04	1.69915	-5.13E-04
														1.69811	3.38	1.69811	0.01294	1.69811	-6.42E-05	1.69811	0	1.69811	0.01586	1.8783	0.01043	1.8783	0.00599	1.8783	-0.01358	1.69811	-6.42E-05	1.69811	0	1.69811	-6.42E-05
														1.69707	3.8	1.69707	0.0037	1.69707	-2.57E-04	1.69707	0	1.69707	0.00187	1.87736	0.00208	1.87736	0.00348	1.87736	-0.01134	1.69707	-2.57E-04	1.69707	0	1.69707	-2.57E-04
														1.69603	3.83	1.69603	0.0037	1.69603	-5.46E-04	1.69603	-1.21E-04	1.69603	-0.00746	1.87642	-2.33E-04	1.87642	-0.00117	1.87642	-0.00641	1.69603	-5.46E-04	1.69603	-1.21E-04	1.69603	-5.46E-04
														1.695	4.07	1.695	0	1.695	-4.17E-04	1.695	-1.21E-04	1.695	0.01213	1.87548	0.00322	1.87548	0.00128	1.87548	-0.00644	1.695	-4.17E-04	1.695	-1.21E-04	1.695	-4.17E-04
														1.69396	3.9	1.69396	0.01294	1.69396	-3.53E-04	1.69396	4.02E-05	1.69396	0.00466	1.87455	0.00226	1.87455	0.00492	1.87455	-0.00928	1.69396	-3.53E-04	1.69396	4.02E-05	1.69396	-3.53E-04
														1.69293	4.12	1.69293	0.0037	1.69293	-5.78E-04	1.69293	1.21E-04	1.69293	0.00187	1.87361	-4.29E-04	1.87361	0.00738	1.87361	-0.00873	1.69293	-5.78E-04	1.69293	1.21E-04	1.69293	-5.78E-04
														1.6919	4.57	1.6919	0.00555	1.6919	-3.85E-04	1.6919	8.05E-05	1.6919	0.00373	1.87268	-6.80E-05	1.87268	0.00432	1.87268	8.35E-04	1.6919	-3.85E-04	1.6919	8.05E-05	1.6919	-3.85E-04
														1.69087	4.28	1.69087	0.01479	1.69087	-1.93E-04	1.69087	0	1.69087	0.00653	1.87174	0.00361	1.87174	-0.00281	1.87174	0.01131	1.69087	-1.93E-04	1.69087	0	1.69087	-1.93E-04
														1.68984	5.01	1.68984	0.00185	1.68984	-4.49E-04	1.68984	-1.61E-04	1.68984	-0.0084	1.87081	-3.35E-04	1.87081	-0.00183	1.87081	0.01116	1.68984	-4.49E-04	1.68984	-1.61E-04	1.68984	-4.49E-04
														1.68881	4.9	1.68881	0.0037	1.68881	-2.89E-04	1.68881	-2.41E-04	1.68881	-0.00746	1.86988	6.15E-04	1.86988	-0.00201	1.86988	0.00745	1.68881	-2.89E-04	1.68881	-2.41E-04	1.68881	-2.89E-04
														1.68779	4.62	1.68779	0.00739	1.68779	-2.57E-04	1.68779	-1.21E-04	1.68779	0.00187	1.86895	7.78E-04	1.86895	0.00168	1.86895	-0.00288	1.68779	-2.57E-04	1.68779	-1.21E-04	1.68779	-2.57E-04
														1.68676	5.07	1.68676	0.0037	1.68676	-3.85E-04	1.68676	-1.21E-04	1.68676	0.0028	1.86802	0.00352	1.86802	0.00374	1.86802	-0.00704	1.68676	-3.85E-04	1.68676	-1.21E-04	1.68676	-3.85E-04
														1.68574	5.1	1.68574	0.01664	1.68574	-3.85E-04	1.68574	-2.82E-04	1.68574	0.0084	1.86709	0.00108	1.86709	0.00646	1.86709	-0.00671	1.68574	-3.85E-04	1.68574	-2.82E-04	1.68574	-3.85E-04
														1.68472	5.38	1.68472	-0.00555	1.68472	-2.57E-04	1.68472	-2.82E-04	1.68472	9.33E-04	1.86616	0.00262	1.86616	0.00232	1.86616	0.0033	1.68472	-2.57E-04	1.68472	-2.82E-04	1.68472	-2.57E-04
														1.6837	4.91	1.6837	0	1.6837	-4.49E-04	1.6837	-8.05E-05	1.6837	0.00746	1.86523	0.00482	1.86523	-0.00165	1.86523	-9.03E-04	1.6837	-4.49E-04	1.6837	-8.05E-05	1.6837	-4.49E-04
														1.68268	5.03	1.68268	0.0037	1.68268	-2.25E-04	1.68268	8.05E-05	1.68268	9.33E-04	1.8643	0.00654	1.8643	0.00287	1.8643	-0.00294	1.68268	-2.25E-04	1.68268	8.05E-05	1.68268	-2.25E-04
														1.68166	4.98	1.68166	0.0037	1.68166	-2.25E-04	1.68166	2.01E-04	1.68166	0.00466	1.86338	0.00557	1.86338	0.00228	1.86338	-0.00536	1.68166	-2.25E-04	1.68166	2.01E-04	1.68166	-2.25E-04
														1.68064	5.22	1.68064	0.01664	1.68064	-3.53E-04	1.68064	3.62E-04	1.68064	-0.00187	1.86245	0.00602	1.86245	-8.30E-04	1.86245	0.00233	1.68064	-3.53E-04	1.68064	3.62E-04	1.68064	-3.53E-04
														1.67963	5.89	1.67963	0.00555	1.67963	-2.57E-04	1.67963	3.62E-04	1.67963	0.00373	1.86153	0.00744	1.86153	-0.00772	1.86153	0.00257	1.67963	-2.57E-04	1.67963	3.62E-04	1.67963	-2.57E-04
														1.67862	5.51	1.67862	0	1.67862	-9.63E-05	1.67862	2.01E-04	1.67862	0.01866	1.86061	0.00639	1.86061	3.46E-04	1.86061	7.90E-04	1.67862	-9.63E-05	1.67862	2.01E-04	1.67862	-9.63E-05
														1.6776	5.94	1.6776	0.0037	1.6776	-6.42E-05	1.6776	1.21E-04	1.6776	0.00373	1.85969	0.00267	1.85969	0.00472	1.85969	0.00182	1.6776	-6.42E-05	1.6776	1.21E-04	1.6776	-6.42E-05
														1.67659	5.91	1.67659	0.01109	1.67659	-2.25E-04	1.67659	1.61E-04	1.67659	0.00653	1.85877	0.00283	1.85877	0.00843	1.85877	-0.00109	1.67659	-2.25E-04	1.67659	1.61E-04	1.67659	-2.25E-04
														1.67559	6.67	1.67559	0.0037	1.67559	-1.93E-04	1.67559	1.21E-04	1.67559	0.00373	1.85785	0.00486	1.85785	0.00201	1.85785	0.00169	1.67559	-1.93E-04	1.67559	1.21E-04	1.67559	-1.93E-04
														1.67458	6.4	1.67458	0.00739	1.67458	-6.42E-05	1.67458	4.02E-05	1.67458	0	1.85693	0.00288	1.85693	3.88E-04	1.85693	0.00234	1.67458	-6.42E-05	1.67458	4.02E-05	1.67458	-6.42E-05
														1.67357	7.72	1.67357	0.01664	1.67357	-2.57E-04	1.67357	8.05E-05	1.67357	9.33E-04	1.85601	-2.66E-04	1.85601	-0.00108	1.85601	0.00148	1.67357	-2.57E-04	1.67357	8.05E-05	1.67357	-2.57E-04
														1.67257	8.02	1.67257	0.0037	1.67257	-8.02E-04	1.67257	-8.05E-05	1.67257	-0.00933	1.85509	-0.00205	1.85509	0.00105	1.85509	-0.004	1.67257	-8.02E-04	1.67257	-8.05E-05	1.67257	-8.02E-04
														1.67156	8.01	1.67156	0	1.67156	-3.85E-04	1.67156	-2.41E-04	1.67156	0.00933	1.85418	-6.51E-04	1.85418	3.51E-04	1.85418	-0.00303	1.67156	-3.85E-04	1.67156	-2.41E-04	1.67156	-3.85E-04
														1.67056	8.83	1.67056	0.00924	1.67056	-2.25E-04	1.67056	-2.01E-04	1.67056	0.00653	1.85326	2.55E-04	1.85326	-0.00486	1.85326	-4.88E-04	1.67056	-2.25E-04	1.67056	-2.01E-04	1.67056	-2.25E-04
														1.66956	9.86	1.66956	-0.00185	1.66956	-2.25E-04	1.66956	-1.21E-04	1.66956	9.33E-04	1.85235	3.12E-04	1.85235	-0.00452	1.85235	1.76E-04	1.66956	-2.25E-04	1.66956	-1.21E-04	1.66956	-2.25E-04
														1.66856	10.25	1.66856	0.00555	1.66856	-3.21E-05	1.66856	0	1.66856	-0.00187	1.85143	6.18E-05	1.85143	-0.00479	1.85143	0.00582	1.66856	-3.21E-05	1.66856	0	1.66856	-3.21E-05
														1.66757	10.16	1.66757	0.01294	1.66757	-5.13E-04	1.66757	1.61E-04	1.66757	0.00933	1.85052	0.00127	1.85052	-0.00205	1.85052	0.01285	1.66757	-5.13E-04	1.66757	1.61E-04	1.66757	-5.13E-04
														1.66657	11.08	1.66657	0	1.66657	-1.93E-04	1.66657	2.41E-04	1.66657	0.01026	1.84961	0.00484	1.84961	-0.0025	1.84961	0.01523	1.66657	-1.93E-04	1.66657	2.41E-04	1.66657	-1.93E-04
														1.66557	11.15	1.66557	0.00739	1.66557	-3.53E-04	1.66557	2.41E-04	1.66557	0.00187	1.8487	0.00821	1.8487	0.0037	1.8487	0.00489	1.66557	-3.53E-04	1.66557	2.41E-04	1.66557	-3.53E-04
														1.66458	10.63	1.66458	0.00739	1.66458	-2.57E-04	1.66458	4.02E-05	1.66458	0.01119	1.84779	0.00531	1.84779	0.00485	1.84779	-0.00696	1.66458	-2.57E-04	1.66458	4.02E-05	1.66458	-2.57E-04
														1.66359	11.21	1.66359	0.01479	1.66359	-3.21E-04	1.66359	-8.05E-05	1.66359	0.01493	1.84688	0.00243	1.84688	0.00443	1.84688	-0.01051	1.66359	-3.21E-04	1.66359	-8.05E-05	1.66359	-3.21E-04
														1.6626	12.19	1.6626	-0.01109	1.6626	-4.49E-04	1.6626	-8.05E-05	1.6626	0.01119	1.84597	0.0024	1.84597	6.22E-04	1.84597	-0.00865	1.6626	-4.49E-04	1.6626	-8.05E-05	1.6626	-4.49E-04
														1.66161	11.45	1.66161	0.00924	1.66161	-2.89E-04	1.66161	0	1.66161	-0.00373	1.84507	0.00567	1.84507	6.15E-04	1.84507	-0.00599	1.66161	-2.89E-04	1.66161	0	1.66161	-2.89E-04
														1.66062	11.75	1.66062	0.0037	1.66062	-3.21E-04	1.66062	-4.02E-05	1.66062	0	1.84416	0.00474	1.84416	0.00288	1.84416	0.00471	1.66062	-3.21E-04	1.66062	-4.02E-05	1.66062	-3.21E-04
														1.65963	11.14	1.65963	0	1.65963	-4.17E-04	1.65963	4.02E-05	1.65963	0.00373	1.84326	0.00418	1.84326	0.00174	1.84326	0.00477	1.65963	-4.17E-04	1.65963	4.02E-05	1.65963	-4.17E-04
														1.65865	12.12	1.65865	-0.0037	1.65865	-3.21E-04	1.65865	2.01E-04	1.65865	0.00187	1.84235	0.00355	1.84235	-0.00218	1.84235	0.00242	1.65865	-3.21E-04	1.65865	2.01E-04	1.65865	-3.21E-04
														1.65766	11.89	1.65766	-0.0037	1.65766	-1.93E-04	1.65766	8.05E-05	1.65766	0.00187	1.84145	0.00178	1.84145	-0.00558	1.84145	0.00348	1.65766	-1.93E-04	1.65766	8.05E-05	1.65766	-1.93E-04
														1.65668	12.03	1.65668	-0.0037	1.65668	-4.17E-04	1.65668	4.02E-05	1.65668	0.00746	1.84055	9.41E-04	1.84055	-8.17E-04	1.84055	0.00958	1.65668	-4.17E-04	1.65668	4.02E-05	1.65668	-4.17E-04
														1.6557	12.12	1.6557	0	1.6557	-2.57E-04	1.6557	1.21E-04	1.6557	-0.00187	1.83965	0.00339	1.83965	-4.32E-04	1.83965	0.00207	1.6557	-2.57E-04	1.6557	1.21E-04	1.6557	-2.57E-04
														1.65472	12.07	1.65472	0.00739	1.65472	-3.85E-04	1.65472	8.05E-05	1.65472	9.33E-04	1.83875	0.00354	1.83875	8.92E-04	1.83875	-0.00366	1.65472	-3.85E-04	1.65472	8.05E-05	1.65472	-3.85E-04
														1.65374	11.86	1.65374	0.00185	1.65374	-6.42E-05	1.65374	-4.02E-05	1.65374	0.01026	1.83785	3.25E-04	1.83785	-0.00232	1.83785	-0.00427	1.65374	-6.42E-05	1.65374	-4.02E-05	1.65374	-6.42E-05
														1.65276	11.52	1.65276	-0.00555	1.65276	-3.21E-04	1.65276	-4.02E-05	1.65276	-0.02052	1.83695	-6.45E-04	1.83695	0.00121	1.83695	-3.00E-04	1.65276	-3.21E-04	1.65276	-4.02E-05	1.65276	-3.21E-04
														1.65179	12.39	1.65179	0.01479	1.65179	-1.93E-04	1.65179	1.21E-04	1.65179	-0.00746	1.83605	0.00368	1.83605	0.00348	1.83605	9.54E-04	1.65179	-1.93E-04	1.65179	1.21E-04	1.65179	-1.93E-04
														1.65081	12.2	1.65081	0.0037	1.65081	-1.60E-04	1.65081	4.02E-05	1.65081	-0.01119	1.83516	0.0053	1.83516	0.01068	1.83516	-0.00918	1.65081	-1.60E-04	1.65081	4.02E-05	1.65081	-1.60E-04
														1.64984	13.02	1.64984	-0.00739	1.64984	-3.53E-04	1.64984	-1.21E-04	1.64984	-0.00187	1.83426	0.00507	1.83426	0.00713	1.83426	-0.00771	1.64984	-3.53E-04	1.64984	-1.21E-04	1.64984	-3.53E-04
														1.64887	12.48	1.64887	0.01294	1.64887	-3.85E-04	1.64887	-1.61E-04	1.64887	-9.33E-04	1.83336	0.00421	1.83336	0.00309	1.83336	0.00406	1.64887	-3.85E-04	1.64887	-1.61E-04	1.64887	-3.85E-04
														1.6479	12.97	1.6479	-0.00739	1.6479	-3.85E-04	1.6479	-1.61E-04	1.6479	9.33E-04	1.83247	9.25E-04	1.83247	-0.00659	1.83247	0.01152	1.6479	-3.85E-04	1.6479	-1.61E-04	1.6479	-3.85E-04
														1.64693	12.93	1.64693	-0.00185	1.64693	-1.60E-04	1.64693	-1.61E-04	1.64693	-0.00187	1.83158	0.00215	1.83158	-0.00161	1.83158	0.00384	1.64693	-1.60E-04	1.64693	-1.61E-04	1.64693	-1.60E-04
														1.64596	13.34	1.64596	0.00739	1.64596	-2.25E-04	1.64596	-1.61E-04	1.64596	-0.0028	1.83069	0.00427	1.83069	-4.51E-04	1.83069	0.00139	1.64596	-2.25E-04	1.64596	-1.61E-04	1.64596	-2.25E-04
														1.64499	15.4	1.64499	0.0037	1.64499	-2.25E-04	1.64499	-8.05E-05	1.64499	-0.0084	1.82979	0.00408	1.82979	-4.05E-04	1.82979	-0.00104	1.64499	-2.25E-04	1.64499	-8.05E-05	1.64499	-2.25E-04
														1.64403	16.35	1.64403	0.00185	1.64403	-3.21E-04	1.64403	-2.41E-04	1.64403	0.00373	1.8289	0.00108	1.8289	-9.91E-04	1.8289	-6.88E-04	1.64403	-3.21E-04	1.64403	-2.41E-04	1.64403	-3.21E-04
														1.64306	18.59	1.64306	0.00739	1.64306	-3.85E-04	1.64306	-4.43E-04	1.64306	0.00653	1.82802	0.00205	1.82802	0.00783	1.82802	-3.10E-04	1.64306	-3.85E-04	1.64306	-4.43E-04	1.64306	-3.85E-04
														1.6421	21.24	1.6421	0.02588	1.6421	-4.17E-04	1.6421	-2.41E-04	1.6421	0.01119	1.82713	9.29E-04	1.82713	0.00663	1.82713	0.00405	1.6421	-4.17E-04	1.6421	-2.41E-04	1.6421	-4.17E-04
														1.64114	22.8	1.64114	0	1.64114	0	1.64114	-4.02E-05	1.64114	0.0056	1.82624	-3.66E-04	1.82624	0.00432	1.82624	0.00863	1.64114	0	1.64114	-4.02E-05	1.64114	0
														1.64018	24.06	1.64018	0.00185	1.64018	-4.49E-04	1.64018	4.02E-05	1.64018	0.00187	1.82535	0.00272	1.82535	0.00277	1.82535	0.00605	1.64018	-4.49E-04	1.64018	4.02E-05	1.64018	-4.49E-04
														1.63922	25.94	1.63922	0.00739	1.63922	-4.81E-04	1.63922	8.05E-05	1.63922	0.00187	1.82447	0.00303	1.82447	1.08E-04	1.82447	-0.00325	1.63922	-4.81E-04	1.63922	8.05E-05	1.63922	-4.81E-04
														1.63826	26.18	1.63826	0.00739	1.63826	-4.17E-04	1.63826	1.21E-04	1.63826	-0.00933	1.82358	7.54E-04	1.82358	-0.00661	1.82358	-0.00507	1.63826	-4.17E-04	1.63826	1.21E-04	1.63826	-4.17E-04
														1.63731	27.35	1.63731	-0.00185	1.63731	-4.17E-04	1.63731	-4.02E-05	1.63731	0.00933	1.8227	0.00113	1.8227	-0.0033	1.8227	1.42E-04	1.63731	-4.17E-04	1.63731	-4.02E-05	1.63731	-4.17E-04
														1.63635	26.79	1.63635	0.01109	1.63635	-5.13E-04	1.63635	-3.22E-04	1.63635	-9.33E-04	1.82181	0.00195	1.82181	0.00182	1.82181	-0.00207	1.63635	-5.13E-04	1.63635	-3.22E-04	1.63635	-5.13E-04
														1.6354	28.95	1.6354	0	1.6354	-1.60E-04	1.6354	-2.01E-04	1.6354	-0.00187	1.82093	0.00158	1.82093	0.00581	1.82093	-0.01176	1.6354	-1.60E-04	1.6354	-2.01E-04	1.6354	-1.60E-04
														1.63445	28.65	1.63445	0	1.63445	-2.25E-04	1.63445	0	1.63445	0.02332	1.82005	0.00147	1.82005	-3.31E-04	1.82005	-0.01044	1.63445	-2.25E-04	1.63445	0	1.63445	-2.25E-04
														1.6335	29.67	1.6335	0.00924	1.6335	-9.63E-05	1.6335	4.02E-05	1.6335	-0.00746	1.81917	2.95E-04	1.81917	-0.00546	1.81917	-0.00623	1.6335	-9.63E-05	1.6335	4.02E-05	1.6335	-9.63E-05
														1.63255	30.87	1.63255	0.00185	1.63255	-1.28E-04	1.63255	1.21E-04	1.63255	-0.00746	1.81829	-0.00215	1.81829	-0.00907	1.81829	-0.00286	1.63255	-1.28E-04	1.63255	1.21E-04	1.63255	-1.28E-04
														1.6316	29.66	1.6316	-0.01109	1.6316	-3.85E-04	1.6316	8.05E-05	1.6316	0.0084	1.81741	1.05E-04	1.81741	3.33E-04	1.81741	-0.00328	1.6316	-3.85E-04	1.6316	8.05E-05	1.6316	-3.85E-04
														1.63065	29.81	1.63065	-0.00185	1.63065	-1.28E-04	1.63065	-4.02E-05	1.63065	9.33E-04	1.81653	0.00446	1.81653	0.00581	1.81653	-1.00E-03	1.63065	-1.28E-04	1.63065	-4.02E-05	1.63065	-1.28E-04
														1.62971	30.71	1.62971	0.0037	1.62971	-2.89E-04	1.62971	-4.02E-05	1.62971	0.01119	1.81566	0.00631	1.81566	0.00744	1.81566	0.00558	1.62971	-2.89E-04	1.62971	-4.02E-05	1.62971	-2.89E-04
														1.62876	30.77	1.62876	-0.0037	1.62876	-3.85E-04	1.62876	0	1.62876	0.0056	1.81478	0.00266	1.81478	-8.21E-04	1.81478	0.00776	1.62876	-3.85E-04	1.62876	0	1.62876	-3.85E-04
														1.62782	31.09	1.62782	0.00185	1.62782	-3.53E-04	1.62782	2.41E-04	1.62782	0.0056	1.81391	0.00147	1.81391	-0.00206	1.81391	0.0077	1.62782	-3.53E-04	1.62782	2.41E-04	1.62782	-3.53E-04
														1.62688	29.68	1.62688	0	1.62688	6.42E-05	1.62688	2.01E-04	1.62688	0.0084	1.81303	5.73E-05	1.81303	-0.00214	1.81303	-0.00129	1.62688	6.42E-05	1.62688	2.01E-04	1.62688	6.42E-05
														1.62594	31.31	1.62594	0.00185	1.62594	-6.42E-05	1.62594	4.02E-05	1.62594	-0.00187	1.81216	0.00127	1.81216	-0.00169	1.81216	-0.00194	1.62594	-6.42E-05	1.62594	4.02E-05	1.62594	-6.42E-05
														1.625	29.37	1.625	0	1.625	-3.85E-04	1.625	4.02E-05	1.625	-9.33E-04	1.81129	-0.00131	1.81129	-5.38E-04	1.81129	1.03E-04	1.625	-3.85E-04	1.625	4.02E-05	1.625	-3.85E-04
														1.62406	29.26	1.62406	0.00185	1.62406	-4.17E-04	1.62406	0	1.62406	-0.0084	1.81041	-8.84E-04	1.81041	0.0029	1.81041	0.00606	1.62406	-4.17E-04	1.62406	0	1.62406	-4.17E-04
														1.62312	30.49	1.62312	0.00185	1.62312	-1.93E-04	1.62312	-4.02E-05	1.62312	0.00187	1.80954	8.80E-04	1.80954	0.00349	1.80954	0.00498	1.62312	-1.93E-04	1.62312	-4.02E-05	1.62312	-1.93E-04
														1.62219	31.38	1.62219	0.00555	1.62219	-1.60E-04	1.62219	4.02E-05	1.62219	-0.00373	1.80867	0.00464	1.80867	-0.00249	1.80867	0.00173	1.62219	-1.60E-04	1.62219	4.02E-05	1.62219	-1.60E-04
														1.62125	31.14	1.62125	0.00924	1.62125	-3.21E-05	1.62125	1.21E-04	1.62125	0.01119	1.8078	0.00663	1.8078	0.00179	1.8078	0.00116	1.62125	-3.21E-05	1.62125	1.21E-04	1.62125	-3.21E-05
														1.62032	32.76	1.62032	0	1.62032	-1.93E-04	1.62032	-1.21E-04	1.62032	-0.00187	1.80694	0.0069	1.80694	0.00299	1.80694	0.00488	1.62032	-1.93E-04	1.62032	-1.21E-04	1.62032	-1.93E-04
														1.61939	31.11	1.61939	-0.01294	1.61939	-1.93E-04	1.61939	-2.82E-04	1.61939	-0.01213	1.80607	0.00149	1.80607	0.00154	1.80607	0.00394	1.61939	-1.93E-04	1.61939	-2.82E-04	1.61939	-1.93E-04
														1.61846	31.46	1.61846	0.01294	1.61846	-2.57E-04	1.61846	-1.61E-04	1.61846	-0.00187	1.8052	-0.00181	1.8052	-0.00354	1.8052	-0.00405	1.61846	-2.57E-04	1.61846	-1.61E-04	1.61846	-2.57E-04
														1.61753	32.67	1.61753	0.0037	1.61753	-2.25E-04	1.61753	4.02E-05	1.61753	0.00373	1.80434	-0.00276	1.80434	-0.0014	1.80434	-0.00344	1.61753	-2.25E-04	1.61753	4.02E-05	1.61753	-2.25E-04
														1.6166	33.2	1.6166	0.00924	1.6166	-2.25E-04	1.6166	4.02E-05	1.6166	0.0028	1.80347	0.00611	1.80347	-0.00274	1.80347	0.00788	1.6166	-2.25E-04	1.6166	4.02E-05	1.6166	-2.25E-04
														1.61567	34.59	1.61567	-0.00185	1.61567	-2.25E-04	1.61567	-8.05E-05	1.61567	-0.0084	1.80261	0.00787	1.80261	-0.00492	1.80261	0.00509	1.61567	-2.25E-04	1.61567	-8.05E-05	1.61567	-2.25E-04
														1.61475	34.48	1.61475	0.00555	1.61475	-4.17E-04	1.61475	-1.21E-04	1.61475	0.00653	1.80175	0.00891	1.80175	-0.0019	1.80175	0.00776	1.61475	-4.17E-04	1.61475	-1.21E-04	1.61475	-4.17E-04
														1.61382	35.86	1.61382	-0.00924	1.61382	-2.57E-04	1.61382	-1.21E-04	1.61382	0.0056	1.80088	0.00751	1.80088	1.01E-04	1.80088	7.87E-04	1.61382	-2.57E-04	1.61382	-1.21E-04	1.61382	-2.57E-04
														1.6129	36.94	1.6129	0	1.6129	-3.85E-04	1.6129	-4.02E-05	1.6129	0.01866	1.80002	0.00769	1.80002	0.00582	1.80002	0.00319	1.6129	-3.85E-04	1.6129	-4.02E-05	1.6129	-3.85E-04
														1.61198	39.14	1.61198	0.00739	1.61198	-4.49E-04	1.61198	-4.02E-05	1.61198	0	1.79916	0.00536	1.79916	0.00474	1.79916	-9.48E-04	1.61198	-4.49E-04	1.61198	-4.02E-05	1.61198	-4.49E-04
														1.61106	39.65	1.61106	0.00739	1.61106	-3.21E-04	1.61106	0	1.61106	0.01213	1.7983	4.13E-04	1.7983	0.0052	1.7983	0.00171	1.61106	-3.21E-04	1.61106	0	1.61106	-3.21E-04
														1.61014	40.93	1.61014	0.0037	1.61014	-5.13E-04	1.61014	1.21E-04	1.61014	0.00373	1.79744	-0.00159	1.79744	-0.00303	1.79744	-0.00499	1.61014	-5.13E-04	1.61014	1.21E-04	1.61014	-5.13E-04
														1.60922	41.71	1.60922	0.00739	1.60922	-1.28E-04	1.60922	1.61E-04	1.60922	-0.0028	1.79659	-0.00237	1.79659	-0.00518	1.79659	7.92E-04	1.60922	-1.28E-04	1.60922	1.61E-04	1.60922	-1.28E-04
														1.6083	41.23	1.6083	0.01109	1.6083	-3.53E-04	1.6083	8.05E-05	1.6083	0	1.79573	0.00592	1.79573	-0.00709	1.79573	5.10E-04	1.6083	-3.53E-04	1.6083	8.05E-05	1.6083	-3.53E-04
														1.60739	42.17	1.60739	0.00739	1.60739	-1.93E-04	1.60739	-4.02E-05	1.60739	0.00187	1.79487	0.00804	1.79487	-0.0024	1.79487	-0.00273	1.60739	-1.93E-04	1.60739	-4.02E-05	1.60739	-1.93E-04
														1.60647	44.78	1.60647	0.00739	1.60647	-4.49E-04	1.60647	-1.21E-04	1.60647	0.0028	1.79402	0.00551	1.79402	-0.00452	1.79402	-0.00537	1.60647	-4.49E-04	1.60647	-1.21E-04	1.60647	-4.49E-04
														1.60556	45.87	1.60556	0.0037	1.60556	-1.28E-04	1.60556	-4.02E-05	1.60556	0.00373	1.79316	0.00113	1.79316	-0.00669	1.79316	-4.50E-04	1.60556	-1.28E-04	1.60556	-4.02E-05	1.60556	-1.28E-04
														1.60465	45.98	1.60465	0.00924	1.60465	-2.57E-04	1.60465	0	1.60465	0.00746	1.79231	0.00248	1.79231	-0.00553	1.79231	-0.00169	1.60465	-2.57E-04	1.60465	0	1.60465	-2.57E-04
														1.60374	45.45	1.60374	-0.00185	1.60374	-2.89E-04	1.60374	-1.61E-04	1.60374	0.01119	1.79146	0.00305	1.79146	-0.00157	1.79146	0.00232	1.60374	-2.89E-04	1.60374	-1.61E-04	1.60374	-2.89E-04
														1.60283	46.92	1.60283	0.00924	1.60283	-4.17E-04	1.60283	-2.82E-04	1.60283	-0.0056	1.7906	0.0028	1.7906	-0.00181	1.7906	3.29E-04	1.60283	-4.17E-04	1.60283	-2.82E-04	1.60283	-4.17E-04
														1.60192	47.4	1.60192	0.00185	1.60192	-2.89E-04	1.60192	-4.02E-05	1.60192	0.01119	1.78975	0.00354	1.78975	-0.00301	1.78975	3.96E-04	1.60192	-2.89E-04	1.60192	-4.02E-05	1.60192	-2.89E-04
														1.60101	47.57	1.60101	0.01109	1.60101	-4.81E-04	1.60101	1.61E-04	1.60101	0	1.7889	0.00645	1.7889	-0.0012	1.7889	-0.00112	1.60101	-4.81E-04	1.60101	1.61E-04	1.60101	-4.81E-04
														1.60011	48.22	1.60011	0.00739	1.60011	-1.28E-04	1.60011	1.21E-04	1.60011	0.00187	1.78805	0.00941	1.78805	-0.00102	1.78805	-0.00195	1.60011	-1.28E-04	1.60011	1.21E-04	1.60011	-1.28E-04
														1.5992	47.06	1.5992	0.01109	1.5992	-1.60E-04	1.5992	8.05E-05	1.5992	0	1.7872	0.00526	1.7872	0.00185	1.7872	-0.00471	1.5992	-1.60E-04	1.5992	8.05E-05	1.5992	-1.60E-04
														1.5983	47.33	1.5983	0	1.5983	-1.93E-04	1.5983	0	1.5983	0	1.78636	0.00287	1.78636	-4.02E-04	1.78636	-0.0029	1.5983	-1.93E-04	1.5983	0	1.5983	-1.93E-04
														1.59739	46.44	1.59739	0	1.59739	-3.21E-04	1.59739	-1.61E-04	1.59739	-0.0028	1.78551	0.0031	1.78551	-0.00364	1.78551	-0.00903	1.59739	-3.21E-04	1.59739	-1.61E-04	1.59739	-3.21E-04
														1.59649	47.58	1.59649	-0.00185	1.59649	-4.17E-04	1.59649	-2.82E-04	1.59649	-0.0028	1.78466	0.00533	1.78466	-0.00425	1.78466	-0.00413	1.59649	-4.17E-04	1.59649	-2.82E-04	1.59649	-4.17E-04
														1.59559	47.39	1.59559	-0.00185	1.59559	-6.10E-04	1.59559	-1.61E-04	1.59559	-9.33E-04	1.78382	0.00363	1.78382	0.00298	1.78382	-3.44E-04	1.59559	-6.10E-04	1.59559	-1.61E-04	1.59559	-6.10E-04
														1.5947	46.28	1.5947	0.00185	1.5947	-2.25E-04	1.5947	-4.02E-05	1.5947	0.01493	1.78297	0.00649	1.78297	0.00876	1.78297	0.00206	1.5947	-2.25E-04	1.5947	-4.02E-05	1.5947	-2.25E-04
														1.5938	46.02	1.5938	0.00185	1.5938	-3.53E-04	1.5938	8.05E-05	1.5938	-0.00653	1.78213	0.00734	1.78213	0.00768	1.78213	0.00215	1.5938	-3.53E-04	1.5938	8.05E-05	1.5938	-3.53E-04
														1.5929	48.04	1.5929	0	1.5929	-3.21E-04	1.5929	2.01E-04	1.5929	0.00653	1.78129	0.00899	1.78129	0.00457	1.78129	0.00902	1.5929	-3.21E-04	1.5929	2.01E-04	1.5929	-3.21E-04
														1.59201	46.5	1.59201	0.00185	1.59201	-1.28E-04	1.59201	4.02E-05	1.59201	0.00187	1.78045	0.00863	1.78045	-0.00461	1.78045	0.0139	1.59201	-1.28E-04	1.59201	4.02E-05	1.59201	-1.28E-04
														1.59111	47.66	1.59111	-0.00185	1.59111	-3.85E-04	1.59111	-1.61E-04	1.59111	-0.00653	1.77961	0.00841	1.77961	-0.00183	1.77961	0.00298	1.59111	-3.85E-04	1.59111	-1.61E-04	1.59111	-3.85E-04
														1.59022	46.41	1.59022	0.0037	1.59022	-2.89E-04	1.59022	-8.05E-05	1.59022	0	1.77876	0.0036	1.77876	0.00342	1.77876	0.00226	1.59022	-2.89E-04	1.59022	-8.05E-05	1.59022	-2.89E-04
														1.58933	48.16	1.58933	0.00924	1.58933	-4.17E-04	1.58933	-4.02E-05	1.58933	-0.00187	1.77793	0.00358	1.77793	0.00947	1.77793	0.00548	1.58933	-4.17E-04	1.58933	-4.02E-05	1.58933	-4.17E-04
														1.58844	49.63	1.58844	-0.0037	1.58844	-3.53E-04	1.58844	-4.02E-05	1.58844	0.00373	1.77709	0.00774	1.77709	0.00558	1.77709	0.01314	1.58844	-3.53E-04	1.58844	-4.02E-05	1.58844	-3.53E-04
														1.58755	53.35	1.58755	0.00185	1.58755	-5.78E-04	1.58755	-8.05E-05	1.58755	0.00373	1.77625	0.01104	1.77625	0.00159	1.77625	0.00348	1.58755	-5.78E-04	1.58755	-8.05E-05	1.58755	-5.78E-04
														1.58666	55.65	1.58666	0	1.58666	-3.53E-04	1.58666	-1.21E-04	1.58666	0.00466	1.77541	0.00924	1.77541	-0.00145	1.77541	-0.00293	1.58666	-3.53E-04	1.58666	-1.21E-04	1.58666	-3.53E-04
														1.58577	58.17	1.58577	-0.00555	1.58577	-4.81E-04	1.58577	-8.05E-05	1.58577	-0.00373	1.77458	0.0064	1.77458	-0.00217	1.77458	-0.00356	1.58577	-4.81E-04	1.58577	-8.05E-05	1.58577	-4.81E-04
														1.58489	59.06	1.58489	-0.00185	1.58489	-3.53E-04	1.58489	-4.02E-05	1.58489	0	1.77374	0.0076	1.77374	-0.0017	1.77374	-0.00151	1.58489	-3.53E-04	1.58489	-4.02E-05	1.58489	-3.53E-04
														1.584	61.41	1.584	0.00555	1.584	-4.81E-04	1.584	-8.05E-05	1.584	0.0056	1.77291	0.00949	1.77291	-2.17E-04	1.77291	-5.77E-04	1.584	-4.81E-04	1.584	-8.05E-05	1.584	-4.81E-04
														1.58312	63.08	1.58312	-0.01109	1.58312	-4.81E-04	1.58312	-4.02E-05	1.58312	0.01586	1.77207	0.00921	1.77207	-0.001	1.77207	0.00376	1.58312	-4.81E-04	1.58312	-4.02E-05	1.58312	-4.81E-04
														1.58224	67.75	1.58224	0.0037	1.58224	-3.85E-04	1.58224	-8.05E-05	1.58224	-9.33E-04	1.77124	0.00731	1.77124	-0.0014	1.77124	0.0014	1.58224	-3.85E-04	1.58224	-8.05E-05	1.58224	-3.85E-04
														1.58135	69.27	1.58135	-0.00739	1.58135	-5.13E-04	1.58135	-1.21E-04	1.58135	0.0056	1.77041	0.00749	1.77041	0.00404	1.77041	0.00174	1.58135	-5.13E-04	1.58135	-1.21E-04	1.58135	-5.13E-04
														1.58048	68.21	1.58048	0.00924	1.58048	-2.89E-04	1.58048	-4.02E-05	1.58048	0.00373	1.76958	0.00725	1.76958	0.00824	1.76958	0.00158	1.58048	-2.89E-04	1.58048	-4.02E-05	1.58048	-2.89E-04
														1.5796	73.7	1.5796	0	1.5796	-4.49E-04	1.5796	-4.02E-05	1.5796	0.01493	1.76875	0.01138	1.76875	0.0054	1.76875	0.00257	1.5796	-4.49E-04	1.5796	-4.02E-05	1.5796	-4.49E-04
														1.57872	72.01	1.57872	0.00185	1.57872	-4.17E-04	1.57872	-8.05E-05	1.57872	0.0028	1.76792	0.00777	1.76792	0.00424	1.76792	-0.00458	1.57872	-4.17E-04	1.57872	-8.05E-05	1.57872	-4.17E-04
														1.57784	73.58	1.57784	0.0037	1.57784	-2.57E-04	1.57784	-8.05E-05	1.57784	0.00373	1.76709	0.00619	1.76709	0.00731	1.76709	-0.01061	1.57784	-2.57E-04	1.57784	-8.05E-05	1.57784	-2.57E-04
														1.57697	73.21	1.57697	0.0037	1.57697	-2.89E-04	1.57697	-8.05E-05	1.57697	0.00933	1.76626	0.00279	1.76626	0.00484	1.76626	-0.00605	1.57697	-2.89E-04	1.57697	-8.05E-05	1.57697	-2.89E-04
														1.57609	73.11	1.57609	0.00185	1.57609	-1.60E-04	1.57609	-8.05E-05	1.57609	0.00187	1.76543	0.00696	1.76543	0.00613	1.76543	0.00173	1.57609	-1.60E-04	1.57609	-8.05E-05	1.57609	-1.60E-04
														1.57522	77.04	1.57522	0.00185	1.57522	-3.53E-04	1.57522	-4.02E-05	1.57522	0.00373	1.76461	0.00937	1.76461	0.00636	1.76461	0.00845	1.57522	-3.53E-04	1.57522	-4.02E-05	1.57522	-3.53E-04
														1.57435	77.57	1.57435	0.00739	1.57435	-3.53E-04	1.57435	4.02E-05	1.57435	0	1.76378	0.01276	1.76378	0.0052	1.76378	0.00861	1.57435	-3.53E-04	1.57435	4.02E-05	1.57435	-3.53E-04
														1.57348	79.24	1.57348	0	1.57348	-2.57E-04	1.57348	2.01E-04	1.57348	0.0056	1.76296	0.01336	1.76296	0.00201	1.76296	8.33E-04	1.57348	-2.57E-04	1.57348	2.01E-04	1.57348	-2.57E-04
														1.57261	76.51	1.57261	0.0037	1.57261	-5.13E-04	1.57261	2.82E-04	1.57261	0	1.76213	0.00874	1.76213	0.00449	1.76213	-0.00846	1.57261	-5.13E-04	1.57261	2.82E-04	1.57261	-5.13E-04
														1.57174	76.64	1.57174	0.0037	1.57174	-3.21E-04	1.57174	3.62E-04	1.57174	0.00466	1.76131	0.00626	1.76131	0.00911	1.76131	-0.009	1.57174	-3.21E-04	1.57174	3.62E-04	1.57174	-3.21E-04
														1.57087	75.35	1.57087	0.00555	1.57087	-5.46E-04	1.57087	3.22E-04	1.57087	0.00373	1.76049	0.0095	1.76049	0.00928	1.76049	0.0021	1.57087	-5.46E-04	1.57087	3.22E-04	1.57087	-5.46E-04
														1.57	76.83	1.57	-0.00924	1.57	-3.85E-04	1.57	2.41E-04	1.57	-0.0084	1.75966	0.01409	1.75966	0.00233	1.75966	0.01007	1.57	-3.85E-04	1.57	2.41E-04	1.57	-3.85E-04
														1.56914	77.9	1.56914	-0.0037	1.56914	-2.89E-04	1.56914	1.21E-04	1.56914	0.01213	1.75884	0.01648	1.75884	-0.00729	1.75884	0.00333	1.56914	-2.89E-04	1.56914	1.21E-04	1.56914	-2.89E-04
														1.56828	79.12	1.56828	-0.00555	1.56828	-3.53E-04	1.56828	0	1.56828	0	1.75802	0.01572	1.75802	-0.00597	1.75802	-0.00132	1.56828	-3.53E-04	1.56828	0	1.56828	-3.53E-04
														1.56741	76.81	1.56741	0	1.56741	-2.89E-04	1.56741	4.02E-05	1.56741	0	1.7572	0.01343	1.7572	-0.00198	1.7572	-8.69E-04	1.56741	-2.89E-04	1.56741	4.02E-05	1.56741	-2.89E-04
														1.56655	79.9	1.56655	-0.0037	1.56655	-2.25E-04	1.56655	1.61E-04	1.56655	0.00373	1.75639	0.01259	1.75639	0.00303	1.75639	0.00374	1.56655	-2.25E-04	1.56655	1.61E-04	1.56655	-2.25E-04
														1.56569	79.25	1.56569	0.00924	1.56569	-1.60E-04	1.56569	1.21E-04	1.56569	0.01306	1.75557	0.01782	1.75557	0.00422	1.75557	0.00219	1.56569	-1.60E-04	1.56569	1.21E-04	1.56569	-1.60E-04
														1.56483	76.27	1.56483	0.00185	1.56483	-3.21E-04	1.56483	4.02E-05	1.56483	0.00187	1.75475	0.02523	1.75475	0.00356	1.75475	0.00301	1.56483	-3.21E-04	1.56483	4.02E-05	1.56483	-3.21E-04
														1.56397	78.94	1.56397	0	1.56397	-1.93E-04	1.56397	1.61E-04	1.56397	0.00466	1.75394	0.02393	1.75394	0.00674	1.75394	0.00404	1.56397	-1.93E-04	1.56397	1.61E-04	1.56397	-1.93E-04
														1.56311	80.42	1.56311	0	1.56311	-2.89E-04	1.56311	2.41E-04	1.56311	0.0056	1.75312	0.02192	1.75312	0.00809	1.75312	6.07E-04	1.56311	-2.89E-04	1.56311	2.41E-04	1.56311	-2.89E-04
														1.56226	79.89	1.56226	0	1.56226	-2.89E-04	1.56226	8.05E-05	1.56226	0.01586	1.75231	0.02116	1.75231	0.00553	1.75231	-0.00453	1.56226	-2.89E-04	1.56226	8.05E-05	1.56226	-2.89E-04
														1.5614	78.57	1.5614	0	1.5614	-3.21E-04	1.5614	-4.02E-05	1.5614	-0.0084	1.75149	0.02551	1.75149	0.0053	1.75149	-0.00388	1.5614	-3.21E-04	1.5614	-4.02E-05	1.5614	-3.21E-04
														1.56055	79.38	1.56055	0.00555	1.56055	-3.53E-04	1.56055	0	1.56055	0.0028	1.75068	0.03162	1.75068	0.00396	1.75068	0.00308	1.56055	-3.53E-04	1.56055	0	1.56055	-3.53E-04
														1.5597	81.26	1.5597	0.0037	1.5597	-2.25E-04	1.5597	0	1.5597	-9.33E-04	1.74987	0.03828	1.74987	0.00338	1.74987	0.01089	1.5597	-2.25E-04	1.5597	0	1.5597	-2.25E-04
														1.55884	78.35	1.55884	0.00555	1.55884	-5.46E-04	1.55884	0	1.55884	9.33E-04	1.74906	0.03951	1.74906	-0.00392	1.74906	0.00515	1.55884	-5.46E-04	1.55884	0	1.55884	-5.46E-04
														1.55799	81.75	1.55799	0.0037	1.55799	-3.53E-04	1.55799	1.61E-04	1.55799	9.33E-04	1.74825	0.04184	1.74825	-8.85E-04	1.74825	-0.00522	1.55799	-3.53E-04	1.55799	1.61E-04	1.55799	-3.53E-04
														1.55715	81.09	1.55715	0.01109	1.55715	-2.89E-04	1.55715	2.41E-04	1.55715	-0.00187	1.74744	0.04734	1.74744	-0.0014	1.74744	-0.00362	1.55715	-2.89E-04	1.55715	2.41E-04	1.55715	-2.89E-04
														1.5563	79.28	1.5563	0	1.5563	-3.21E-04	1.5563	2.41E-04	1.5563	-0.00466	1.74663	0.04914	1.74663	0.00484	1.74663	-1.72E-04	1.5563	-3.21E-04	1.5563	2.41E-04	1.5563	-3.21E-04
														1.55545	79.97	1.55545	-0.00555	1.55545	-1.60E-04	1.55545	1.21E-04	1.55545	-0.00187	1.74582	0.0543	1.74582	0.0036	1.74582	0.00506	1.55545	-1.60E-04	1.55545	1.21E-04	1.55545	-1.60E-04
														1.5546	81.14	1.5546	0	1.5546	-3.53E-04	1.5546	0	1.5546	0.00373	1.74501	0.05865	1.74501	0.00412	1.74501	0.00417	1.5546	-3.53E-04	1.5546	0	1.5546	-3.53E-04
														1.55376	80.94	1.55376	0.00185	1.55376	-4.17E-04	1.55376	8.05E-05	1.55376	9.33E-04	1.7442	0.06777	1.7442	-1.16E-04	1.7442	0.01132	1.55376	-4.17E-04	1.55376	8.05E-05	1.55376	-4.17E-04
														1.55291	81.56	1.55291	0.00185	1.55291	-3.85E-04	1.55291	2.82E-04	1.55291	0.02799	1.7434	0.07654	1.7434	-5.31E-04	1.7434	0.00759	1.55291	-3.85E-04	1.55291	2.82E-04	1.55291	-3.85E-04
														1.55207	79.94	1.55207	0.00185	1.55207	-3.21E-04	1.55207	2.41E-04	1.55207	0.01306	1.74259	0.08515	1.74259	-9.39E-05	1.74259	0.0026	1.55207	-3.21E-04	1.55207	2.41E-04	1.55207	-3.21E-04
														1.55123	78.66	1.55123	0.01294	1.55123	-4.49E-04	1.55123	2.41E-04	1.55123	0.0028	1.74179	0.08921	1.74179	0.00762	1.74179	-5.98E-04	1.55123	-4.49E-04	1.55123	2.41E-04	1.55123	-4.49E-04
														1.55039	75.69	1.55039	-0.00739	1.55039	-5.46E-04	1.55039	3.22E-04	1.55039	0.0056	1.74099	0.09381	1.74099	0.01105	1.74099	0.00221	1.55039	-5.46E-04	1.55039	3.22E-04	1.55039	-5.46E-04
														1.54955	81.39	1.54955	-0.00185	1.54955	-3.85E-04	1.54955	2.82E-04	1.54955	0.0084	1.74018	0.1051	1.74018	0.00787	1.74018	0.01016	1.54955	-3.85E-04	1.54955	2.82E-04	1.54955	-3.85E-04
														1.54871	79.38	1.54871	-0.00185	1.54871	-1.93E-04	1.54871	3.22E-04	1.54871	0.00373	1.73938	0.11765	1.73938	-0.00177	1.73938	0.01804	1.54871	-1.93E-04	1.54871	3.22E-04	1.54871	-1.93E-04
														1.54787	80.86	1.54787	-0.00739	1.54787	-3.53E-04	1.54787	2.01E-04	1.54787	0.00933	1.73858	0.1331	1.73858	-0.00117	1.73858	0.02016	1.54787	-3.53E-04	1.54787	2.01E-04	1.54787	-3.53E-04
														1.54703	82.03	1.54703	0.02773	1.54703	-2.57E-04	1.54703	-8.05E-05	1.54703	-0.0084	1.73778	0.15638	1.73778	0.00724	1.73778	0.00828	1.54703	-2.57E-04	1.54703	-8.05E-05	1.54703	-2.57E-04
														1.5462	79.85	1.5462	-0.00739	1.5462	-3.21E-04	1.5462	-2.82E-04	1.5462	0.0028	1.73698	0.16486	1.73698	0.01355	1.73698	0.0018	1.5462	-3.21E-04	1.5462	-2.82E-04	1.5462	-3.21E-04
														1.54536	78.63	1.54536	0.0037	1.54536	-1.93E-04	1.54536	-2.01E-04	1.54536	0.01213	1.73618	0.17493	1.73618	0.00672	1.73618	0.00699	1.54536	-1.93E-04	1.54536	-2.01E-04	1.54536	-1.93E-04
														1.54453	81.52	1.54453	-0.00185	1.54453	-3.21E-04	1.54453	8.05E-05	1.54453	0	1.73538	0.17766	1.73538	-0.00113	1.73538	0.01247	1.54453	-3.21E-04	1.54453	8.05E-05	1.54453	-3.21E-04
														1.5437	79.33	1.5437	0	1.5437	-9.63E-05	1.5437	1.61E-04	1.5437	0.0028	1.73459	0.19745	1.73459	-0.00326	1.73459	0.01268	1.5437	-9.63E-05	1.5437	1.61E-04	1.5437	-9.63E-05
														1.54287	81.11	1.54287	0	1.54287	-3.21E-04	1.54287	8.05E-05	1.54287	9.33E-04	1.73379	0.20248	1.73379	0.00285	1.73379	0.01637	1.54287	-3.21E-04	1.54287	8.05E-05	1.54287	-3.21E-04
														1.54204	81.04	1.54204	-0.0037	1.54204	-2.25E-04	1.54204	-8.05E-05	1.54204	0.00746	1.73299	0.2293	1.73299	0.00388	1.73299	0.00823	1.54204	-2.25E-04	1.54204	-8.05E-05	1.54204	-2.25E-04
														1.54121	81.92	1.54121	0	1.54121	-5.78E-04	1.54121	-1.61E-04	1.54121	-0.00466	1.7322	0.25453	1.7322	0.00512	1.7322	-7.34E-04	1.54121	-5.78E-04	1.54121	-1.61E-04	1.54121	-5.78E-04
														1.54038	79.09	1.54038	-0.00185	1.54038	-1.93E-04	1.54038	-4.02E-05	1.54038	-0.00933	1.7314	0.27337	1.7314	3.82E-04	1.7314	-0.00367	1.54038	-1.93E-04	1.54038	-4.02E-05	1.54038	-1.93E-04
														1.53955	80	1.53955	0.02218	1.53955	-1.60E-04	1.53955	1.21E-04	1.53955	-0.01586	1.73061	0.2725	1.73061	0.00526	1.73061	0.00634	1.53955	-1.60E-04	1.53955	1.21E-04	1.53955	-1.60E-04
														1.53873	80.3	1.53873	0.01294	1.53873	-5.13E-04	1.53873	8.05E-05	1.53873	0.00933	1.72982	0.28035	1.72982	0.00243	1.72982	0.00292	1.53873	-5.13E-04	1.53873	8.05E-05	1.53873	-5.13E-04
														1.5379	79.92	1.5379	-0.0037	1.5379	-4.17E-04	1.5379	8.05E-05	1.5379	0.00933	1.72903	0.30264	1.72903	0.00107	1.72903	0.00174	1.5379	-4.17E-04	1.5379	8.05E-05	1.5379	-4.17E-04
														1.53708	80.17	1.53708	0.00185	1.53708	-9.63E-05	1.53708	8.05E-05	1.53708	0.01306	1.72823	0.33197	1.72823	-0.00463	1.72823	0.0039	1.53708	-9.63E-05	1.53708	8.05E-05	1.53708	-9.63E-05
														1.53626	81	1.53626	0.01109	1.53626	-5.13E-04	1.53626	-1.21E-04	1.53626	0.0084	1.72744	0.35288	1.72744	0.00442	1.72744	0.00822	1.53626	-5.13E-04	1.53626	-1.21E-04	1.53626	-5.13E-04
														1.53543	81.38	1.53543	-0.00185	1.53543	-2.25E-04	1.53543	-2.82E-04	1.53543	0.00933	1.72665	0.35968	1.72665	0.00941	1.72665	0.00197	1.53543	-2.25E-04	1.53543	-2.82E-04	1.53543	-2.25E-04
														1.53461	81.52	1.53461	0	1.53461	-1.60E-04	1.53461	-1.61E-04	1.53461	0.00187	1.72586	0.36872	1.72586	0.01305	1.72586	0.00125	1.53461	-1.60E-04	1.53461	-1.61E-04	1.53461	-1.60E-04
														1.53379	80.35	1.53379	0.0037	1.53379	-4.17E-04	1.53379	0	1.53379	0	1.72508	0.3959	1.72508	0.01029	1.72508	0.00376	1.53379	-4.17E-04	1.53379	0	1.53379	-4.17E-04
														1.53297	80.32	1.53297	0.00185	1.53297	-4.49E-04	1.53297	8.05E-05	1.53297	0.00466	1.72429	0.41753	1.72429	0.00602	1.72429	0.00841	1.53297	-4.49E-04	1.53297	8.05E-05	1.53297	-4.49E-04
														1.53216	81.68	1.53216	0	1.53216	-3.53E-04	1.53216	8.05E-05	1.53216	0	1.7235	0.44502	1.7235	0.00808	1.7235	3.87E-04	1.53216	-3.53E-04	1.53216	8.05E-05	1.53216	-3.53E-04
														1.53134	81.85	1.53134	0.0037	1.53134	-2.89E-04	1.53134	4.02E-05	1.53134	-0.00653	1.72272	0.46604	1.72272	0.01841	1.72272	-8.43E-05	1.53134	-2.89E-04	1.53134	4.02E-05	1.53134	-2.89E-04
														1.53053	81.35	1.53053	-0.00185	1.53053	-4.49E-04	1.53053	-8.05E-05	1.53053	-0.0028	1.72193	0.49597	1.72193	0.02051	1.72193	0.00783	1.53053	-4.49E-04	1.53053	-8.05E-05	1.53053	-4.49E-04
														1.52971	83.8	1.52971	0.01294	1.52971	-3.85E-04	1.52971	-8.05E-05	1.52971	0.00373	1.72115	0.52058	1.72115	0.01321	1.72115	0.01333	1.52971	-3.85E-04	1.52971	-8.05E-05	1.52971	-3.85E-04
														1.5289	82.46	1.5289	0.00185	1.5289	-3.85E-04	1.5289	4.02E-05	1.5289	0	1.72036	0.5391	1.72036	0.00746	1.72036	0.00887	1.5289	-3.85E-04	1.5289	4.02E-05	1.5289	-3.85E-04
														1.52809	84.24	1.52809	0.00185	1.52809	-2.89E-04	1.52809	0	1.52809	0.00653	1.71958	0.54842	1.71958	0.00662	1.71958	0.00437	1.52809	-2.89E-04	1.52809	0	1.52809	-2.89E-04
														1.52727	80.96	1.52727	0.01109	1.52727	-2.25E-04	1.52727	-4.02E-05	1.52727	0.01026	1.7188	0.56825	1.7188	3.89E-04	1.7188	0.00261	1.52727	-2.25E-04	1.52727	-4.02E-05	1.52727	-2.25E-04
														1.52646	79.48	1.52646	0.00555	1.52646	-4.81E-04	1.52646	-4.02E-05	1.52646	0.01306	1.71802	0.6103	1.71802	-7.36E-05	1.71802	0.0017	1.52646	-4.81E-04	1.52646	-4.02E-05	1.52646	-4.81E-04
														1.52565	80.65	1.52565	-0.02588	1.52565	-2.89E-04	1.52565	-8.05E-05	1.52565	0	1.71723	0.63743	1.71723	0.00646	1.71723	0.00422	1.52565	-2.89E-04	1.52565	-8.05E-05	1.52565	-2.89E-04
														1.52485	78.76	1.52485	0.00185	1.52485	-2.57E-04	1.52485	-8.05E-05	1.52485	0.0056	1.71645	0.64803	1.71645	0.0081	1.71645	0.00754	1.52485	-2.57E-04	1.52485	-8.05E-05	1.52485	-2.57E-04
														1.52404	82.47	1.52404	0.01109	1.52404	-3.21E-04	1.52404	4.02E-05	1.52404	0.01493	1.71568	0.6535	1.71568	0.00808	1.71568	0.00668	1.52404	-3.21E-04	1.52404	4.02E-05	1.52404	-3.21E-04
														1.52323	82.24	1.52323	-0.00185	1.52323	-2.89E-04	1.52323	8.05E-05	1.52323	0.00746	1.7149	0.66819	1.7149	0.0108	1.7149	0.00384	1.52323	-2.89E-04	1.52323	8.05E-05	1.52323	-2.89E-04
														1.52243	80.55	1.52243	0	1.52243	-4.17E-04	1.52243	-4.02E-05	1.52243	0.00746	1.71412	0.68307	1.71412	0.01819	1.71412	0.00365	1.52243	-4.17E-04	1.52243	-4.02E-05	1.52243	-4.17E-04
														1.52162	80.71	1.52162	-0.00185	1.52162	0	1.52162	-4.02E-05	1.52162	9.33E-04	1.71334	0.70665	1.71334	0.01797	1.71334	0.00592	1.52162	0	1.52162	-4.02E-05	1.52162	0
														1.52082	82.05	1.52082	-0.00555	1.52082	-4.49E-04	1.52082	0	1.52082	9.33E-04	1.71257	0.73943	1.71257	0.01976	1.71257	0.00731	1.52082	-4.49E-04	1.52082	0	1.52082	-4.49E-04
														1.52002	80.15	1.52002	0.00185	1.52002	-2.57E-04	1.52002	4.02E-05	1.52002	0.0084	1.71179	0.76358	1.71179	0.02203	1.71179	-0.0014	1.52002	-2.57E-04	1.52002	4.02E-05	1.52002	-2.57E-04
														1.51922	82.43	1.51922	0	1.51922	-4.81E-04	1.51922	0	1.51922	0.00746	1.71101	0.77588	1.71101	0.01824	1.71101	-0.00567	1.51922	-4.81E-04	1.51922	0	1.51922	-4.81E-04
														1.51842	82.51	1.51842	0.00739	1.51842	-2.89E-04	1.51842	-4.02E-05	1.51842	0.0084	1.71024	0.79409	1.71024	0.02486	1.71024	-0.00807	1.51842	-2.89E-04	1.51842	-4.02E-05	1.51842	-2.89E-04
														1.51762	82.5	1.51762	-0.00555	1.51762	-6.42E-05	1.51762	4.02E-05	1.51762	0.00933	1.70947	0.80349	1.70947	0.03083	1.70947	-0.00347	1.51762	-6.42E-05	1.51762	4.02E-05	1.51762	-6.42E-05
														1.51682	81.09	1.51682	0	1.51682	-2.89E-04	1.51682	2.01E-04	1.51682	0.0028	1.70869	0.82287	1.70869	0.03544	1.70869	0.00484	1.51682	-2.89E-04	1.51682	2.01E-04	1.51682	-2.89E-04
														1.51602	81.12	1.51602	0.01109	1.51602	-6.74E-04	1.51602	2.01E-04	1.51602	0	1.70792	0.84117	1.70792	0.02501	1.70792	0.01531	1.51602	-6.74E-04	1.51602	2.01E-04	1.51602	-6.74E-04
														1.51523	82.31	1.51523	0.01479	1.51523	-2.57E-04	1.51523	1.21E-04	1.51523	0.00653	1.70715	0.84305	1.70715	0.03062	1.70715	0.00675	1.51523	-2.57E-04	1.51523	1.21E-04	1.51523	-2.57E-04
														1.51443	82.36	1.51443	0.00555	1.51443	-2.89E-04	1.51443	-4.02E-05	1.51443	-0.0056	1.70638	0.83486	1.70638	0.03656	1.70638	0.00536	1.51443	-2.89E-04	1.51443	-4.02E-05	1.51443	-2.89E-04
														1.51364	81.96	1.51364	-0.01109	1.51364	-2.25E-04	1.51364	-1.61E-04	1.51364	0	1.70561	0.86083	1.70561	0.03836	1.70561	0.00382	1.51364	-2.25E-04	1.51364	-1.61E-04	1.51364	-2.25E-04
														1.51284	81.57	1.51284	-0.0037	1.51284	-4.49E-04	1.51284	-1.21E-04	1.51284	0.0028	1.70484	0.89259	1.70484	0.04058	1.70484	0.00909	1.51284	-4.49E-04	1.51284	-1.21E-04	1.51284	-4.49E-04
														1.51205	81.07	1.51205	0	1.51205	-4.49E-04	1.51205	-2.41E-04	1.51205	0.0084	1.70407	0.9015	1.70407	0.04592	1.70407	-0.00248	1.51205	-4.49E-04	1.51205	-2.41E-04	1.51205	-4.49E-04
														1.51126	79.59	1.51126	0.00739	1.51126	-4.17E-04	1.51126	-3.22E-04	1.51126	0.0056	1.70331	0.9139	1.70331	0.05476	1.70331	-0.0025	1.51126	-4.17E-04	1.51126	-3.22E-04	1.51126	-4.17E-04
														1.51047	80.01	1.51047	-0.0037	1.51047	-1.28E-04	1.51047	-2.41E-04	1.51047	0.00466	1.70254	0.93919	1.70254	0.06229	1.70254	-0.00256	1.51047	-1.28E-04	1.51047	-2.41E-04	1.51047	-1.28E-04
														1.50968	81.44	1.50968	0.01294	1.50968	-3.53E-04	1.50968	-1.21E-04	1.50968	0.00933	1.70177	0.94641	1.70177	0.07223	1.70177	0.00496	1.50968	-3.53E-04	1.50968	-1.21E-04	1.50968	-3.53E-04
														1.50889	80.09	1.50889	0.00739	1.50889	-5.13E-04	1.50889	-4.02E-05	1.50889	-9.33E-04	1.70101	0.95569	1.70101	0.07737	1.70101	0.00731	1.50889	-5.13E-04	1.50889	-4.02E-05	1.50889	-5.13E-04
														1.5081	79.69	1.5081	0.01109	1.5081	-3.85E-04	1.5081	-8.05E-05	1.5081	0.00466	1.70024	0.97341	1.70024	0.08115	1.70024	0.00563	1.5081	-3.85E-04	1.5081	-8.05E-05	1.5081	-3.85E-04
														1.50732	79.41	1.50732	0.01109	1.50732	-2.89E-04	1.50732	-1.21E-04	1.50732	-0.0056	1.69948	0.97909	1.69948	0.09431	1.69948	0.00181	1.50732	-2.89E-04	1.50732	-1.21E-04	1.50732	-2.89E-04
														1.50653	80.79	1.50653	0.00555	1.50653	-1.28E-04	1.50653	-2.41E-04	1.50653	0.0028	1.69871	0.97597	1.69871	0.10769	1.69871	-0.00204	1.50653	-1.28E-04	1.50653	-2.41E-04	1.50653	-1.28E-04
														1.50575	82.32	1.50575	-0.0037	1.50575	-2.57E-04	1.50575	-4.83E-04	1.50575	-0.00187	1.69795	0.97637	1.69795	0.11046	1.69795	-0.0055	1.50575	-2.57E-04	1.50575	-4.83E-04	1.50575	-2.57E-04
														1.50497	79.58	1.50497	-0.00924	1.50497	-7.06E-04	1.50497	-4.83E-04	1.50497	0.03265	1.69719	0.9853	1.69719	0.11302	1.69719	-0.00948	1.50497	-7.06E-04	1.50497	-4.83E-04	1.50497	-7.06E-04
														1.50418	83.08	1.50418	-0.0037	1.50418	-1.93E-04	1.50418	-4.43E-04	1.50418	-9.33E-04	1.69643	0.96433	1.69643	0.1226	1.69643	-0.01251	1.50418	-1.93E-04	1.50418	-4.43E-04	1.50418	-1.93E-04
														1.5034	79.79	1.5034	-0.00185	1.5034	-2.25E-04	1.5034	-4.02E-04	1.5034	0.00653	1.69567	0.96515	1.69567	0.1471	1.69567	-0.01008	1.5034	-2.25E-04	1.5034	-4.02E-04	1.5034	-2.25E-04
														1.50262	83.17	1.50262	0.00185	1.50262	-4.81E-04	1.50262	-3.62E-04	1.50262	-0.00466	1.69491	0.97959	1.69491	0.16393	1.69491	-0.0122	1.50262	-4.81E-04	1.50262	-3.62E-04	1.50262	-4.81E-04
														1.50184	82.49	1.50184	0.0037	1.50184	-2.89E-04	1.50184	-2.01E-04	1.50184	0.0028	1.69415	1	1.69415	0.17677	1.69415	-0.01013	1.50184	-2.89E-04	1.50184	-2.01E-04	1.50184	-2.89E-04
														1.50106	83.39	1.50106	0.00739	1.50106	-2.25E-04	1.50106	-8.05E-05	1.50106	0.00466	1.69339	0.97347	1.69339	0.17794	1.69339	-0.00548	1.50106	-2.25E-04	1.50106	-8.05E-05	1.50106	-2.25E-04
														1.50029	79.42	1.50029	-0.00185	1.50029	-2.57E-04	1.50029	-1.61E-04	1.50029	0.0084	1.69263	0.95106	1.69263	0.18931	1.69263	0.00526	1.50029	-2.57E-04	1.50029	-1.61E-04	1.50029	-2.57E-04
														1.49951	77.25	1.49951	-0.00739	1.49951	-2.57E-04	1.49951	-2.01E-04	1.49951	0.00746	1.69188	0.93196	1.69188	0.20983	1.69188	0.01472	1.49951	-2.57E-04	1.49951	-2.01E-04	1.49951	-2.57E-04
														1.49873	81.69	1.49873	-0.00924	1.49873	-2.89E-04	1.49873	-2.01E-04	1.49873	9.33E-04	1.69112	0.93655	1.69112	0.23264	1.69112	0.01701	1.49873	-2.89E-04	1.49873	-2.01E-04	1.49873	-2.89E-04
														1.49796	81.4	1.49796	-0.00739	1.49796	-6.10E-04	1.49796	-2.41E-04	1.49796	0.00933	1.69036	0.92514	1.69036	0.24491	1.69036	0.01348	1.49796	-6.10E-04	1.49796	-2.41E-04	1.49796	-6.10E-04
														1.49719	84.14	1.49719	-0.00555	1.49719	-2.57E-04	1.49719	-2.82E-04	1.49719	0.01399	1.68961	0.9159	1.68961	0.25589	1.68961	0.00432	1.49719	-2.57E-04	1.49719	-2.82E-04	1.49719	-2.57E-04
														1.49641	81.04	1.49641	0	1.49641	-3.53E-04	1.49641	-1.61E-04	1.49641	0	1.68886	0.89678	1.68886	0.26137	1.68886	-0.00203	1.49641	-3.53E-04	1.49641	-1.61E-04	1.49641	-3.53E-04
														1.49564	84.07	1.49564	0.0037	1.49564	-3.21E-04	1.49564	4.02E-05	1.49564	-0.00187	1.6881	0.88416	1.6881	0.2846	1.6881	0.00256	1.49564	-3.21E-04	1.49564	4.02E-05	1.49564	-3.21E-04
														1.49487	82.58	1.49487	-0.00185	1.49487	-3.21E-04	1.49487	-8.05E-05	1.49487	0.00466	1.68735	0.85047	1.68735	0.30423	1.68735	0.01003	1.49487	-3.21E-04	1.49487	-8.05E-05	1.49487	-3.21E-04
														1.4941	81.88	1.4941	0	1.4941	-1.93E-04	1.4941	-2.82E-04	1.4941	0.01213	1.6866	0.83341	1.6866	0.32285	1.6866	0.01404	1.4941	-1.93E-04	1.4941	-2.82E-04	1.4941	-1.93E-04
														1.49333	84.41	1.49333	0.00924	1.49333	-1.28E-04	1.49333	-8.05E-05	1.49333	0.01679	1.68585	0.81476	1.68585	0.3355	1.68585	0.01155	1.49333	-1.28E-04	1.49333	-8.05E-05	1.49333	-1.28E-04
														1.49256	83.48	1.49256	0	1.49256	-3.21E-05	1.49256	1.21E-04	1.49256	0.01679	1.6851	0.79151	1.6851	0.36131	1.6851	0.01304	1.49256	-3.21E-05	1.49256	1.21E-04	1.49256	-3.21E-05
														1.4918	83	1.4918	0.00739	1.4918	-3.21E-05	1.4918	1.21E-04	1.4918	0.01772	1.68435	0.7542	1.68435	0.37751	1.68435	0.00859	1.4918	-3.21E-05	1.4918	1.21E-04	1.4918	-3.21E-05
														1.49103	80.52	1.49103	0.00185	1.49103	-4.49E-04	1.49103	4.02E-05	1.49103	0.0084	1.6836	0.75926	1.6836	0.37999	1.6836	0.00519	1.49103	-4.49E-04	1.49103	4.02E-05	1.49103	-4.49E-04
														1.49027	80.53	1.49027	0	1.49027	-2.89E-04	1.49027	-4.02E-05	1.49027	-0.00187	1.68285	0.73828	1.68285	0.38898	1.68285	0.00108	1.49027	-2.89E-04	1.49027	-4.02E-05	1.49027	-2.89E-04
														1.4895	81.36	1.4895	-0.00555	1.4895	-2.89E-04	1.4895	0	1.4895	-9.33E-04	1.6821	0.70249	1.6821	0.40937	1.6821	0.00256	1.4895	-2.89E-04	1.4895	0	1.4895	-2.89E-04
														1.48874	81.03	1.48874	0.00555	1.48874	-2.89E-04	1.48874	0	1.48874	0.0028	1.68135	0.65984	1.68135	0.4377	1.68135	0.00253	1.48874	-2.89E-04	1.48874	0	1.48874	-2.89E-04
														1.48798	83.86	1.48798	0	1.48798	-9.63E-05	1.48798	-8.05E-05	1.48798	0.00187	1.68061	0.64832	1.68061	0.46039	1.68061	0.00522	1.48798	-9.63E-05	1.48798	-8.05E-05	1.48798	-9.63E-05
														1.48722	79.93	1.48722	0.00185	1.48722	-9.63E-05	1.48722	-1.21E-04	1.48722	0.0028	1.67986	0.61891	1.67986	0.48012	1.67986	0.00609	1.48722	-9.63E-05	1.48722	-1.21E-04	1.48722	-9.63E-05
														1.48645	80.42	1.48645	0.00924	1.48645	-4.81E-04	1.48645	-8.05E-05	1.48645	9.33E-04	1.67912	0.59164	1.67912	0.48108	1.67912	0.0097	1.48645	-4.81E-04	1.48645	-8.05E-05	1.48645	-4.81E-04
														1.4857	80.96	1.4857	0.00185	1.4857	-3.85E-04	1.4857	0	1.4857	0.0028	1.67837	0.57458	1.67837	0.48984	1.67837	0.00443	1.4857	-3.85E-04	1.4857	0	1.4857	-3.85E-04
														1.48494	81.22	1.48494	-0.0037	1.48494	-3.53E-04	1.48494	0	1.48494	-0.01026	1.67763	0.56373	1.67763	0.51793	1.67763	0.00581	1.48494	-3.53E-04	1.48494	0	1.48494	-3.53E-04
														1.48418	81.71	1.48418	-0.00739	1.48418	-2.57E-04	1.48418	-8.05E-05	1.48418	-0.00373	1.67689	0.54329	1.67689	0.5516	1.67689	-6.20E-04	1.48418	-2.57E-04	1.48418	-8.05E-05	1.48418	-2.57E-04
														1.48342	82.69	1.48342	0	1.48342	-1.28E-04	1.48342	-1.61E-04	1.48342	-0.00187	1.67614	0.51272	1.67614	0.55672	1.67614	-0.00342	1.48342	-1.28E-04	1.48342	-1.61E-04	1.48342	-1.28E-04
														1.48267	83.32	1.48267	0.00185	1.48267	-1.93E-04	1.48267	-2.01E-04	1.48267	0.01213	1.6754	0.4871	1.6754	0.54151	1.6754	-0.00921	1.48267	-1.93E-04	1.48267	-2.01E-04	1.48267	-1.93E-04
														1.48191	85.17	1.48191	0.00739	1.48191	-4.17E-04	1.48191	-1.61E-04	1.48191	-0.00373	1.67466	0.45867	1.67466	0.5597	1.67466	5.84E-04	1.48191	-4.17E-04	1.48191	-1.61E-04	1.48191	-4.17E-04
														1.48116	83.66	1.48116	-0.0037	1.48116	-4.17E-04	1.48116	-1.61E-04	1.48116	0.00933	1.67392	0.42583	1.67392	0.60442	1.67392	0.0016	1.48116	-4.17E-04	1.48116	-1.61E-04	1.48116	-4.17E-04
														1.4804	82.54	1.4804	0.00185	1.4804	-1.60E-04	1.4804	-2.41E-04	1.4804	-0.00373	1.67318	0.40118	1.67318	0.66002	1.67318	0.00742	1.4804	-1.60E-04	1.4804	-2.41E-04	1.4804	-1.60E-04
														1.47965	81	1.47965	-0.02033	1.47965	-2.89E-04	1.47965	-3.22E-04	1.47965	0.00187	1.67244	0.39208	1.67244	0.67247	1.67244	0.01144	1.47965	-2.89E-04	1.47965	-3.22E-04	1.47965	-2.89E-04
														1.4789	82.54	1.4789	0.00924	1.4789	1.28E-04	1.4789	-2.41E-04	1.4789	0.00933	1.6717	0.38119	1.6717	0.66868	1.6717	0.00728	1.4789	1.28E-04	1.4789	-2.41E-04	1.4789	1.28E-04
														1.47815	80.82	1.47815	0.0037	1.47815	-1.60E-04	1.47815	-1.21E-04	1.47815	0	1.67097	0.35045	1.67097	0.65519	1.67097	0.00167	1.47815	-1.60E-04	1.47815	-1.21E-04	1.47815	-1.60E-04
														1.4774	84.04	1.4774	0.00555	1.4774	-2.25E-04	1.4774	4.02E-05	1.4774	0.01306	1.67023	0.3155	1.67023	0.6637	1.67023	-0.00445	1.4774	-2.25E-04	1.4774	4.02E-05	1.4774	-2.25E-04
														1.47665	81.17	1.47665	0.01664	1.47665	-2.89E-04	1.47665	8.05E-05	1.47665	0.00933	1.66949	0.29143	1.66949	0.6796	1.66949	0.00309	1.47665	-2.89E-04	1.47665	8.05E-05	1.47665	-2.89E-04
														1.47591	83.29	1.47591	0.00739	1.47591	-3.53E-04	1.47591	1.21E-04	1.47591	0.0028	1.66876	0.27767	1.66876	0.70946	1.66876	0.00277	1.47591	-3.53E-04	1.47591	1.21E-04	1.47591	-3.53E-04
														1.47516	84.03	1.47516	0.0037	1.47516	-2.89E-04	1.47516	1.61E-04	1.47516	0.00933	1.66802	0.27006	1.66802	0.74	1.66802	0.00113	1.47516	-2.89E-04	1.47516	1.61E-04	1.47516	-2.89E-04
														1.47441	83.1	1.47441	0.01294	1.47441	-3.53E-04	1.47441	2.41E-04	1.47441	0.0056	1.66729	0.25743	1.66729	0.76101	1.66729	-0.01119	1.47441	-3.53E-04	1.47441	2.41E-04	1.47441	-3.53E-04
														1.47367	82.75	1.47367	0.00924	1.47367	-1.93E-04	1.47367	1.21E-04	1.47367	0	1.66656	0.23998	1.66656	0.77175	1.66656	-0.00277	1.47367	-1.93E-04	1.47367	1.21E-04	1.47367	-1.93E-04
														1.47293	83.24	1.47293	-0.00924	1.47293	-2.25E-04	1.47293	0	1.47293	9.33E-04	1.66582	0.22696	1.66582	0.78279	1.66582	0.00642	1.47293	-2.25E-04	1.47293	0	1.47293	-2.25E-04
														1.47218	83.14	1.47218	-0.00555	1.47218	-4.81E-04	1.47218	8.05E-05	1.47218	-9.33E-04	1.66509	0.21921	1.66509	0.79129	1.66509	0.0079	1.47218	-4.81E-04	1.47218	8.05E-05	1.47218	-4.81E-04
														1.47144	81.47	1.47144	0.01479	1.47144	-1.60E-04	1.47144	2.41E-04	1.47144	0.00746	1.66436	0.20468	1.66436	0.79786	1.66436	-0.00351	1.47144	-1.60E-04	1.47144	2.41E-04	1.47144	-1.60E-04
														1.4707	83.24	1.4707	-0.00555	1.4707	-2.25E-04	1.4707	2.41E-04	1.4707	0.00933	1.66363	0.18828	1.66363	0.80719	1.66363	-0.00642	1.4707	-2.25E-04	1.4707	2.41E-04	1.4707	-2.25E-04
														1.46996	83.22	1.46996	0	1.46996	-4.17E-04	1.46996	1.61E-04	1.46996	0.01306	1.6629	0.17633	1.6629	0.83892	1.6629	-0.00473	1.46996	-4.17E-04	1.46996	1.61E-04	1.46996	-4.17E-04
														1.46922	82.44	1.46922	0	1.46922	-9.63E-05	1.46922	0	1.46922	9.33E-04	1.66217	0.16668	1.66217	0.87057	1.66217	-0.00507	1.46922	-9.63E-05	1.46922	0	1.46922	-9.63E-05
														1.46848	83.26	1.46848	0	1.46848	-3.21E-04	1.46848	-2.41E-04	1.46848	0.0084	1.66144	0.14777	1.66144	0.8832	1.66144	-0.00617	1.46848	-3.21E-04	1.46848	-2.41E-04	1.46848	-3.21E-04
														1.46774	83.14	1.46774	0.02588	1.46774	-2.89E-04	1.46774	-2.41E-04	1.46774	-0.0056	1.66071	0.13479	1.66071	0.89001	1.66071	-0.00776	1.46774	-2.89E-04	1.46774	-2.41E-04	1.46774	-2.89E-04
														1.46701	82.21	1.46701	0	1.46701	-9.63E-05	1.46701	0	1.46701	9.33E-04	1.65998	0.12527	1.65998	0.89512	1.65998	0.00112	1.46701	-9.63E-05	1.46701	0	1.46701	-9.63E-05
														1.46627	81.52	1.46627	0.00739	1.46627	-2.25E-04	1.46627	4.02E-05	1.46627	0	1.65926	0.12032	1.65926	0.8987	1.65926	0.00419	1.46627	-2.25E-04	1.46627	4.02E-05	1.46627	-2.25E-04
														1.46554	83.35	1.46554	0.00555	1.46554	-2.25E-04	1.46554	-1.21E-04	1.46554	9.33E-04	1.65853	0.11046	1.65853	0.89017	1.65853	6.87E-04	1.46554	-2.25E-04	1.46554	-1.21E-04	1.46554	-2.25E-04
														1.4648	83.57	1.4648	0.00555	1.4648	-2.57E-04	1.4648	-2.01E-04	1.4648	0.0028	1.65781	0.10574	1.65781	0.89653	1.65781	-0.00272	1.4648	-2.57E-04	1.4648	-2.01E-04	1.4648	-2.57E-04
														1.46407	84.9	1.46407	0.00185	1.46407	-2.89E-04	1.46407	-2.01E-04	1.46407	-9.33E-04	1.65708	0.09708	1.65708	0.91355	1.65708	0.00764	1.46407	-2.89E-04	1.46407	-2.01E-04	1.46407	-2.89E-04
														1.46334	82.45	1.46334	0.00739	1.46334	-2.25E-04	1.46334	-1.61E-04	1.46334	0	1.65636	0.09001	1.65636	0.92576	1.65636	0.01384	1.46334	-2.25E-04	1.46334	-1.61E-04	1.46334	-2.25E-04
														1.46261	84.93	1.46261	0.00185	1.46261	-2.89E-04	1.46261	-1.61E-04	1.46261	9.33E-04	1.65563	0.0834	1.65563	0.94133	1.65563	0.00679	1.46261	-2.89E-04	1.46261	-1.61E-04	1.46261	-2.89E-04
														1.46188	78.83	1.46188	0	1.46188	-4.17E-04	1.46188	-2.82E-04	1.46188	0.00466	1.65491	0.08078	1.65491	0.93958	1.65491	-0.00182	1.46188	-4.17E-04	1.46188	-2.82E-04	1.46188	-4.17E-04
														1.46115	81.45	1.46115	-0.01848	1.46115	-2.25E-04	1.46115	-2.01E-04	1.46115	0	1.65419	0.07292	1.65419	0.9592	1.65419	-4.20E-04	1.46115	-2.25E-04	1.46115	-2.01E-04	1.46115	-2.25E-04
														1.46042	83.14	1.46042	0.01294	1.46042	-2.89E-04	1.46042	4.02E-05	1.46042	-9.33E-04	1.65347	0.06546	1.65347	0.98686	1.65347	-0.00104	1.46042	-2.89E-04	1.46042	4.02E-05	1.46042	-2.89E-04
														1.45969	84.13	1.45969	0.00739	1.45969	-3.21E-04	1.45969	1.21E-04	1.45969	0	1.65275	0.06197	1.65275	1	1.65275	-0.00193	1.45969	-3.21E-04	1.45969	1.21E-04	1.45969	-3.21E-04
														1.45896	82.58	1.45896	0.00739	1.45896	-3.21E-04	1.45896	8.05E-05	1.45896	0.01026	1.65203	0.06066	1.65203	0.98951	1.65203	0.00507	1.45896	-3.21E-04	1.45896	8.05E-05	1.45896	-3.21E-04
														1.45824	84.36	1.45824	0.02033	1.45824	-1.93E-04	1.45824	4.02E-05	1.45824	0.01119	1.65131	0.05437	1.65131	0.96649	1.65131	0.01352	1.45824	-1.93E-04	1.45824	4.02E-05	1.45824	-1.93E-04
														1.45751	81.13	1.45751	0.00924	1.45751	-1.93E-04	1.45751	0	1.45751	0.0028	1.65059	0.04509	1.65059	0.97312	1.65059	0.01205	1.45751	-1.93E-04	1.45751	0	1.45751	-1.93E-04
														1.45679	82.13	1.45679	0	1.45679	-3.85E-04	1.45679	-1.21E-04	1.45679	0.01119	1.64987	0.0409	1.64987	0.98845	1.64987	-0.00109	1.45679	-3.85E-04	1.45679	-1.21E-04	1.45679	-3.85E-04
														1.45607	81.59	1.45607	0	1.45607	-1.93E-04	1.45607	-3.22E-04	1.45607	0.01586	1.64915	0.03813	1.64915	0.99271	1.64915	0.00209	1.45607	-1.93E-04	1.45607	-3.22E-04	1.45607	-1.93E-04
														1.45534	83.67	1.45534	0.00924	1.45534	-5.46E-04	1.45534	-2.41E-04	1.45534	-0.0084	1.64844	0.03533	1.64844	0.95888	1.64844	0.00794	1.45534	-5.46E-04	1.45534	-2.41E-04	1.45534	-5.46E-04
														1.45462	80.33	1.45462	0.0037	1.45462	-2.89E-04	1.45462	-8.05E-05	1.45462	0	1.64772	0.0344	1.64772	0.94383	1.64772	0.0074	1.45462	-2.89E-04	1.45462	-8.05E-05	1.45462	-2.89E-04
														1.4539	78.48	1.4539	0.00739	1.4539	-1.60E-04	1.4539	-8.05E-05	1.4539	0.00653	1.647	0.03399	1.647	0.95146	1.647	0.0014	1.4539	-1.60E-04	1.4539	-8.05E-05	1.4539	-1.60E-04
														1.45318	83.4	1.45318	-0.00555	1.45318	-3.53E-04	1.45318	-8.05E-05	1.45318	-0.01119	1.64629	0.03202	1.64629	0.95319	1.64629	-0.00551	1.45318	-3.53E-04	1.45318	-8.05E-05	1.45318	-3.53E-04
														1.45246	79.74	1.45246	0.00185	1.45246	-2.89E-04	1.45246	0	1.45246	0	1.64558	0.02846	1.64558	0.92361	1.64558	-0.00134	1.45246	-2.89E-04	1.45246	0	1.45246	-2.89E-04
														1.45174	83.92	1.45174	-0.0037	1.45174	-2.89E-04	1.45174	8.05E-05	1.45174	0.00187	1.64486	0.03004	1.64486	0.90648	1.64486	0.00603	1.45174	-2.89E-04	1.45174	8.05E-05	1.45174	-2.89E-04
														1.45103	81.49	1.45103	0.00555	1.45103	-1.60E-04	1.45103	4.02E-05	1.45103	-0.00373	1.64415	0.02426	1.64415	0.90688	1.64415	0.01163	1.45103	-1.60E-04	1.45103	4.02E-05	1.45103	-1.60E-04
														1.45031	77.6	1.45031	-0.00185	1.45031	-3.53E-04	1.45031	4.02E-05	1.45031	-0.0028	1.64344	0.02011	1.64344	0.91795	1.64344	0.00277	1.45031	-3.53E-04	1.45031	4.02E-05	1.45031	-3.53E-04
														1.44959	80.41	1.44959	0.01479	1.44959	-2.57E-04	1.44959	-8.05E-05	1.44959	0.01026	1.64273	0.01797	1.64273	0.89679	1.64273	-0.00473	1.44959	-2.57E-04	1.44959	-8.05E-05	1.44959	-2.57E-04
														1.44888	81.78	1.44888	0	1.44888	-2.57E-04	1.44888	-1.61E-04	1.44888	0.0028	1.64201	0.02294	1.64201	0.87421	1.64201	0.00229	1.44888	-2.57E-04	1.44888	-1.61E-04	1.44888	-2.57E-04
														1.44817	80.7	1.44817	0	1.44817	-2.89E-04	1.44817	-8.05E-05	1.44817	0.00933	1.6413	0.02289	1.6413	0.84977	1.6413	0.0065	1.44817	-2.89E-04	1.44817	-8.05E-05	1.44817	-2.89E-04
														1.44745	80.51	1.44745	0.00185	1.44745	-3.21E-04	1.44745	0	1.44745	9.33E-04	1.64059	0.01966	1.64059	0.84275	1.64059	0.01372	1.44745	-3.21E-04	1.44745	0	1.44745	-3.21E-04
														1.44674	84.34	1.44674	-0.00185	1.44674	-3.21E-04	1.44674	-2.01E-04	1.44674	0.0028	1.63988	0.01706	1.63988	0.8386	1.63988	0.01434	1.44674	-3.21E-04	1.44674	-2.01E-04	1.44674	-3.21E-04
														1.44603	79.51	1.44603	-0.00924	1.44603	-4.17E-04	1.44603	-5.23E-04	1.44603	-0.00187	1.63918	0.01856	1.63918	0.82141	1.63918	0.01567	1.44603	-4.17E-04	1.44603	-5.23E-04	1.44603	-4.17E-04
														1.44532	82.23	1.44532	0.0037	1.44532	-4.17E-04	1.44532	-3.62E-04	1.44532	-9.33E-04	1.63847	0.01684	1.63847	0.79075	1.63847	0.00905	1.44532	-4.17E-04	1.44532	-3.62E-04	1.44532	-4.17E-04
														1.44461	81.64	1.44461	-0.00924	1.44461	-3.21E-04	1.44461	-1.21E-04	1.44461	9.33E-04	1.63776	0.01488	1.63776	0.77876	1.63776	0.01	1.44461	-3.21E-04	1.44461	-1.21E-04	1.44461	-3.21E-04
														1.4439	81.25	1.4439	0.00555	1.4439	-3.53E-04	1.4439	-4.02E-05	1.4439	0.0028	1.63706	0.01122	1.63706	0.77071	1.63706	0.01213	1.4439	-3.53E-04	1.4439	-4.02E-05	1.4439	-3.53E-04
														1.44319	78.48	1.44319	0.00185	1.44319	-5.13E-04	1.44319	-8.05E-05	1.44319	-0.00187	1.63635	0.0106	1.63635	0.74346	1.63635	0.00858	1.44319	-5.13E-04	1.44319	-8.05E-05	1.44319	-5.13E-04
														1.44248	82.64	1.44248	0	1.44248	-2.89E-04	1.44248	-4.02E-05	1.44248	-0.0028	1.63564	0.00855	1.63564	0.71417	1.63564	0.00736	1.44248	-2.89E-04	1.44248	-4.02E-05	1.44248	-2.89E-04
														1.44178	81.68	1.44178	0.00185	1.44178	-1.60E-04	1.44178	4.02E-05	1.44178	-0.00187	1.63494	0.00925	1.63494	0.69785	1.63494	0.0187	1.44178	-1.60E-04	1.44178	4.02E-05	1.44178	-1.60E-04
														1.44107	82.16	1.44107	0	1.44107	-4.17E-04	1.44107	8.05E-05	1.44107	0.00187	1.63424	0.01053	1.63424	0.68027	1.63424	0.02444	1.44107	-4.17E-04	1.44107	8.05E-05	1.44107	-4.17E-04
														1.44037	78.03	1.44037	0	1.44037	-1.60E-04	1.44037	1.21E-04	1.44037	0.00466	1.63353	0.00738	1.63353	0.68163	1.63353	0.0286	1.44037	-1.60E-04	1.44037	1.21E-04	1.44037	-1.60E-04
														1.43966	79.73	1.43966	0.01109	1.43966	-2.89E-04	1.43966	8.05E-05	1.43966	-9.33E-04	1.63283	0.00722	1.63283	0.65991	1.63283	0.02875	1.43966	-2.89E-04	1.43966	8.05E-05	1.43966	-2.89E-04
														1.43896	83.13	1.43896	0.01294	1.43896	-1.28E-04	1.43896	8.05E-05	1.43896	0.00746	1.63213	0.00366	1.63213	0.616	1.63213	0.03171	1.43896	-1.28E-04	1.43896	8.05E-05	1.43896	-1.28E-04
														1.43826	82.65	1.43826	0.01294	1.43826	-5.46E-04	1.43826	8.05E-05	1.43826	-0.0028	1.63143	0.00744	1.63143	0.5925	1.63143	0.02822	1.43826	-5.46E-04	1.43826	8.05E-05	1.43826	-5.46E-04
														1.43756	78.03	1.43756	-0.00185	1.43756	-3.21E-04	1.43756	4.02E-05	1.43756	-0.00187	1.63073	0.00888	1.63073	0.59809	1.63073	0.03328	1.43756	-3.21E-04	1.43756	4.02E-05	1.43756	-3.21E-04
														1.43686	79.98	1.43686	0	1.43686	-3.53E-04	1.43686	-4.02E-05	1.43686	-0.00746	1.63002	0.0116	1.63002	0.58187	1.63002	0.04177	1.43686	-3.53E-04	1.43686	-4.02E-05	1.43686	-3.53E-04
														1.43616	81.64	1.43616	0	1.43616	-4.17E-04	1.43616	-2.41E-04	1.43616	-0.00187	1.62933	0.0043	1.62933	0.54664	1.62933	0.04201	1.43616	-4.17E-04	1.43616	-2.41E-04	1.43616	-4.17E-04
														1.43546	85.05	1.43546	-0.00739	1.43546	-3.85E-04	1.43546	-2.41E-04	1.43546	0.00187	1.62863	2.35E-04	1.62863	0.52569	1.62863	0.03967	1.43546	-3.85E-04	1.43546	-2.41E-04	1.43546	-3.85E-04
														1.43476	80.89	1.43476	0	1.43476	-9.63E-05	1.43476	-8.05E-05	1.43476	0.0028	1.62793	0.00157	1.62793	0.50265	1.62793	0.04515	1.43476	-9.63E-05	1.43476	-8.05E-05	1.43476	-9.63E-05
														1.43406	81.43	1.43406	-0.00924	1.43406	-1.93E-04	1.43406	4.02E-05	1.43406	9.33E-04	1.62723	0.00513	1.62723	0.47433	1.62723	0.06211	1.43406	-1.93E-04	1.43406	4.02E-05	1.43406	-1.93E-04
														1.43337	80.47	1.43337	0.00555	1.43337	-4.81E-04	1.43337	1.21E-04	1.43337	9.33E-04	1.62653	0.00966	1.62653	0.44334	1.62653	0.07257	1.43337	-4.81E-04	1.43337	1.21E-04	1.43337	-4.81E-04
														1.43267	84.69	1.43267	0.00185	1.43267	-6.42E-04	1.43267	1.21E-04	1.43267	0.01213	1.62584	0.01164	1.62584	0.41611	1.62584	0.07358	1.43267	-6.42E-04	1.43267	1.21E-04	1.43267	-6.42E-04
														1.43198	83.62	1.43198	0.00555	1.43198	-3.53E-04	1.43198	1.21E-04	1.43198	-0.00466	1.62514	0.01111	1.62514	0.39552	1.62514	0.0742	1.43198	-3.53E-04	1.43198	1.21E-04	1.43198	-3.53E-04
														1.43128	81.94	1.43128	0	1.43128	-3.53E-04	1.43128	2.82E-04	1.43128	-0.00466	1.62445	0.00538	1.62445	0.36903	1.62445	0.07536	1.43128	-3.53E-04	1.43128	2.82E-04	1.43128	-3.53E-04
														1.43059	80.26	1.43059	0.00555	1.43059	-3.53E-04	1.43059	2.82E-04	1.43059	0.0028	1.62375	0.00247	1.62375	0.35296	1.62375	0.08242	1.43059	-3.53E-04	1.43059	2.82E-04	1.43059	-3.53E-04
														1.4299	83.9	1.4299	0.00555	1.4299	-3.85E-04	1.4299	2.01E-04	1.4299	0.00746	1.62306	0.00267	1.62306	0.33009	1.62306	0.08963	1.4299	-3.85E-04	1.4299	2.01E-04	1.4299	-3.85E-04
														1.42921	80.09	1.42921	0	1.42921	-3.21E-04	1.42921	8.05E-05	1.42921	0	1.62236	0.00331	1.62236	0.31925	1.62236	0.10738	1.42921	-3.21E-04	1.42921	8.05E-05	1.42921	-3.21E-04
														1.42852	83.1	1.42852	0.0037	1.42852	-3.53E-04	1.42852	-8.05E-05	1.42852	-0.00373	1.62167	0.00599	1.62167	0.30124	1.62167	0.11495	1.42852	-3.53E-04	1.42852	-8.05E-05	1.42852	-3.53E-04
														1.42783	79.1	1.42783	0.01109	1.42783	-3.21E-05	1.42783	-1.21E-04	1.42783	0.00187	1.62098	0.00828	1.62098	0.28724	1.62098	0.11057	1.42783	-3.21E-05	1.42783	-1.21E-04	1.42783	-3.21E-05
														1.42714	80.24	1.42714	0.0037	1.42714	-1.28E-04	1.42714	0	1.42714	9.33E-04	1.62029	0.00799	1.62029	0.27317	1.62029	0.10765	1.42714	-1.28E-04	1.42714	0	1.42714	-1.28E-04
														1.42645	77.58	1.42645	0.01294	1.42645	-3.85E-04	1.42645	8.05E-05	1.42645	0.00933	1.6196	0.00514	1.6196	0.25724	1.6196	0.12027	1.42645	-3.85E-04	1.42645	8.05E-05	1.42645	-3.85E-04
														1.42576	82.51	1.42576	-0.00924	1.42576	-3.21E-04	1.42576	4.02E-05	1.42576	0.0084	1.61891	0.00239	1.61891	0.23804	1.61891	0.14206	1.42576	-3.21E-04	1.42576	4.02E-05	1.42576	-3.21E-04
														1.42508	78.91	1.42508	0.00185	1.42508	-2.57E-04	1.42508	0	1.42508	0.01866	1.61822	0.00152	1.61822	0.22513	1.61822	0.15261	1.42508	-2.57E-04	1.42508	0	1.42508	-2.57E-04
														1.42439	76.93	1.42439	-0.00185	1.42439	-3.53E-04	1.42439	-1.61E-04	1.42439	0.00746	1.61753	-0.00242	1.61753	0.21772	1.61753	0.1676	1.42439	-3.53E-04	1.42439	-1.61E-04	1.42439	-3.53E-04
														1.42371	78.88	1.42371	0.00739	1.42371	-3.53E-04	1.42371	-2.01E-04	1.42371	0	1.61684	-0.00569	1.61684	0.20499	1.61684	0.17684	1.42371	-3.53E-04	1.42371	-2.01E-04	1.42371	-3.53E-04
														1.42302	85.87	1.42302	0.0037	1.42302	-3.53E-04	1.42302	1.21E-04	1.42302	0.00466	1.61615	-2.75E-04	1.61615	0.19059	1.61615	0.18915	1.42302	-3.53E-04	1.42302	1.21E-04	1.42302	-3.53E-04
														1.42234	80.63	1.42234	0.01109	1.42234	-3.85E-04	1.42234	2.01E-04	1.42234	0.00373	1.61547	0.00476	1.61547	0.18404	1.61547	0.19175	1.42234	-3.85E-04	1.42234	2.01E-04	1.42234	-3.85E-04
														1.42166	77.45	1.42166	0	1.42166	-2.25E-04	1.42166	-4.02E-05	1.42166	-0.00933	1.61478	0.00302	1.61478	0.17062	1.61478	0.20537	1.42166	-2.25E-04	1.42166	-4.02E-05	1.42166	-2.25E-04
														1.42098	80.14	1.42098	0	1.42098	-3.53E-04	1.42098	-1.21E-04	1.42098	0.00653	1.61409	-0.00103	1.61409	0.15361	1.61409	0.22044	1.42098	-3.53E-04	1.42098	-1.21E-04	1.42098	-3.53E-04
														1.42029	82	1.42029	0.00739	1.42029	-1.93E-04	1.42029	-1.21E-04	1.42029	0.0028	1.61341	0.00487	1.61341	0.14221	1.61341	0.23018	1.42029	-1.93E-04	1.42029	-1.21E-04	1.42029	-1.93E-04
														1.41961	81.35	1.41961	0.01294	1.41961	-2.25E-04	1.41961	-1.21E-04	1.41961	-0.0028	1.61272	0.00915	1.61272	0.12822	1.61272	0.23247	1.41961	-2.25E-04	1.41961	-1.21E-04	1.41961	-2.25E-04
														1.41893	79.07	1.41893	0.0037	1.41893	-9.63E-05	1.41893	-1.61E-04	1.41893	-0.00373	1.61204	0.00392	1.61204	0.11528	1.61204	0.23778	1.41893	-9.63E-05	1.41893	-1.61E-04	1.41893	-9.63E-05
														1.41826	81.73	1.41826	0.01294	1.41826	-2.25E-04	1.41826	0	1.41826	-0.00466	1.61136	9.14E-04	1.61136	0.10848	1.61136	0.24263	1.41826	-2.25E-04	1.41826	0	1.41826	-2.25E-04
														1.41758	80.13	1.41758	-0.00185	1.41758	-1.28E-04	1.41758	8.05E-05	1.41758	0.00373	1.61067	-7.44E-04	1.61067	0.10151	1.61067	0.25599	1.41758	-1.28E-04	1.41758	8.05E-05	1.41758	-1.28E-04
														1.4169	77.91	1.4169	0.0037	1.4169	-3.21E-04	1.4169	-8.05E-05	1.4169	0.00746	1.60999	0.00674	1.60999	0.09795	1.60999	0.27743	1.4169	-3.21E-04	1.4169	-8.05E-05	1.4169	-3.21E-04
														1.41623	79.13	1.41623	0.0037	1.41623	-5.13E-04	1.41623	-8.05E-05	1.41623	0.00187	1.60931	0.00426	1.60931	0.08753	1.60931	0.29867	1.41623	-5.13E-04	1.41623	-8.05E-05	1.41623	-5.13E-04
														1.41555	82.58	1.41555	0.00924	1.41555	-1.60E-04	1.41555	1.61E-04	1.41555	0.0056	1.60863	0.00379	1.60863	0.0809	1.60863	0.30931	1.41555	-1.60E-04	1.41555	1.61E-04	1.41555	-1.60E-04
														1.41488	79.37	1.41488	0.00185	1.41488	-2.89E-04	1.41488	2.01E-04	1.41488	0.00187	1.60795	0.00189	1.60795	0.07158	1.60795	0.31498	1.41488	-2.89E-04	1.41488	2.01E-04	1.41488	-2.89E-04
														1.4142	77.96	1.4142	0.0037	1.4142	-5.13E-04	1.4142	4.02E-05	1.4142	-0.00653	1.60727	0.00415	1.60727	0.07497	1.60727	0.33212	1.4142	-5.13E-04	1.4142	4.02E-05	1.4142	-5.13E-04
														1.41353	78.33	1.41353	0.00924	1.41353	-1.93E-04	1.41353	-4.02E-05	1.41353	0.0028	1.60659	0.00388	1.60659	0.07131	1.60659	0.34641	1.41353	-1.93E-04	1.41353	-4.02E-05	1.41353	-1.93E-04
														1.41286	82.15	1.41286	0	1.41286	0	1.41286	4.02E-05	1.41286	0.01026	1.60591	0.00481	1.60591	0.0664	1.60591	0.35508	1.41286	0	1.41286	4.02E-05	1.41286	0
														1.41218	78.72	1.41218	0.0037	1.41218	-2.57E-04	1.41218	0	1.41218	0	1.60523	0.00927	1.60523	0.05719	1.60523	0.36234	1.41218	-2.57E-04	1.41218	0	1.41218	-2.57E-04
														1.41151	81.66	1.41151	0	1.41151	-1.93E-04	1.41151	-2.41E-04	1.41151	0.0056	1.60455	0.00288	1.60455	0.05372	1.60455	0.38697	1.41151	-1.93E-04	1.41151	-2.41E-04	1.41151	-1.93E-04
														1.41084	80.38	1.41084	0.00555	1.41084	-3.21E-04	1.41084	-2.01E-04	1.41084	-0.00373	1.60388	0.00134	1.60388	0.05132	1.60388	0.40324	1.41084	-3.21E-04	1.41084	-2.01E-04	1.41084	-3.21E-04
														1.41018	77.87	1.41018	0.00739	1.41018	-3.85E-04	1.41018	-1.21E-04	1.41018	-0.00187	1.6032	0.00439	1.6032	0.04981	1.6032	0.41829	1.41018	-3.85E-04	1.41018	-1.21E-04	1.41018	-3.85E-04
														1.40951	81.02	1.40951	0	1.40951	-1.60E-04	1.40951	-2.01E-04	1.40951	-9.33E-04	1.60253	0.01203	1.60253	0.04624	1.60253	0.43608	1.40951	-1.60E-04	1.40951	-2.01E-04	1.40951	-1.60E-04
														1.40884	78.92	1.40884	0	1.40884	-3.85E-04	1.40884	-2.82E-04	1.40884	9.33E-04	1.60185	0.00717	1.60185	0.03931	1.60185	0.44057	1.40884	-3.85E-04	1.40884	-2.82E-04	1.40884	-3.85E-04
														1.40817	82.86	1.40817	0	1.40817	-4.17E-04	1.40817	-2.82E-04	1.40817	-0.01119	1.60118	0.00315	1.60118	0.03697	1.60118	0.44352	1.40817	-4.17E-04	1.40817	-2.82E-04	1.40817	-4.17E-04
														1.40751	79.91	1.40751	0.00185	1.40751	-3.21E-04	1.40751	-2.82E-04	1.40751	-0.0028	1.6005	0.00315	1.6005	0.03555	1.6005	0.44303	1.40751	-3.21E-04	1.40751	-2.82E-04	1.40751	-3.21E-04
														1.40684	80.32	1.40684	0.01294	1.40684	-2.57E-04	1.40684	-2.41E-04	1.40684	0.00187	1.59983	0.00376	1.59983	0.03174	1.59983	0.46036	1.40684	-2.57E-04	1.40684	-2.41E-04	1.40684	-2.57E-04
														1.40618	77.75	1.40618	0.00555	1.40618	-1.60E-04	1.40618	-2.82E-04	1.40618	-0.0056	1.59916	0.00176	1.59916	0.02739	1.59916	0.46477	1.40618	-1.60E-04	1.40618	-2.82E-04	1.40618	-1.60E-04
														1.40551	82.03	1.40551	0.00185	1.40551	-6.42E-05	1.40551	-1.21E-04	1.40551	0.00746	1.59848	0.00363	1.59848	0.02611	1.59848	0.47496	1.40551	-6.42E-05	1.40551	-1.21E-04	1.40551	-6.42E-05
														1.40485	75.7	1.40485	0.00555	1.40485	-4.49E-04	1.40485	4.02E-05	1.40485	0.00187	1.59781	0.00444	1.59781	0.02597	1.59781	0.48034	1.40485	-4.49E-04	1.40485	4.02E-05	1.40485	-4.49E-04
														1.40419	78.39	1.40419	-0.00185	1.40419	-1.60E-04	1.40419	4.02E-05	1.40419	-0.00466	1.59714	5.66E-04	1.59714	0.02034	1.59714	0.50368	1.40419	-1.60E-04	1.40419	4.02E-05	1.40419	-1.60E-04
														1.40353	80	1.40353	-0.00185	1.40353	-2.57E-04	1.40353	8.05E-05	1.40353	0	1.59647	-0.00119	1.59647	0.02188	1.59647	0.51896	1.40353	-2.57E-04	1.40353	8.05E-05	1.40353	-2.57E-04
														1.40287	80.19	1.40287	0.00555	1.40287	-6.42E-05	1.40287	1.21E-04	1.40287	0.01306	1.5958	0.00138	1.5958	0.02251	1.5958	0.53849	1.40287	-6.42E-05	1.40287	1.21E-04	1.40287	-6.42E-05
														1.40221	79.23	1.40221	0.00739	1.40221	-1.28E-04	1.40221	-4.02E-05	1.40221	-0.00933	1.59513	0.00149	1.59513	0.02397	1.59513	0.55149	1.40221	-1.28E-04	1.40221	-4.02E-05	1.40221	-1.28E-04
														1.40155	80.9	1.40155	0.00555	1.40155	-1.93E-04	1.40155	-4.02E-05	1.40155	-0.00746	1.59447	-3.95E-04	1.59447	0.01705	1.59447	0.55482	1.40155	-1.93E-04	1.40155	-4.02E-05	1.40155	-1.93E-04
														1.40089	76.67	1.40089	0.00185	1.40089	-1.93E-04	1.40089	1.61E-04	1.40089	-0.00187	1.5938	0.00232	1.5938	0.01247	1.5938	0.5455	1.40089	-1.93E-04	1.40089	1.61E-04	1.40089	-1.93E-04
														1.40023	77.26	1.40023	0	1.40023	-1.93E-04	1.40023	1.21E-04	1.40023	0.0028	1.59313	0.00298	1.59313	0.00593	1.59313	0.54778	1.40023	-1.93E-04	1.40023	1.21E-04	1.40023	-1.93E-04
														1.39958	77.04	1.39958	0.00924	1.39958	-3.21E-04	1.39958	-1.21E-04	1.39958	-0.00746	1.59246	6.53E-04	1.59246	0.00777	1.59246	0.55418	1.39958	-3.21E-04	1.39958	-1.21E-04	1.39958	-3.21E-04
														1.39892	81.99	1.39892	-0.0037	1.39892	-4.17E-04	1.39892	-1.61E-04	1.39892	0.0028	1.5918	-0.00109	1.5918	0.01498	1.5918	0.57703	1.39892	-4.17E-04	1.39892	-1.61E-04	1.39892	-4.17E-04
														1.39827	79.41	1.39827	0.00555	1.39827	-9.63E-05	1.39827	-2.01E-04	1.39827	-0.00933	1.59113	-7.17E-04	1.59113	0.01466	1.59113	0.59413	1.39827	-9.63E-05	1.39827	-2.01E-04	1.39827	-9.63E-05
														1.39761	78	1.39761	0.01294	1.39761	-3.21E-05	1.39761	-2.41E-04	1.39761	-0.00373	1.59047	0.00109	1.59047	0.00493	1.59047	0.60955	1.39761	-3.21E-05	1.39761	-2.41E-04	1.39761	-3.21E-05
														1.39696	76.23	1.39696	0.0037	1.39696	-2.89E-04	1.39696	-1.61E-04	1.39696	0	1.5898	6.28E-04	1.5898	-0.002	1.5898	0.61903	1.39696	-2.89E-04	1.39696	-1.61E-04	1.39696	-2.89E-04
														1.3963	78.05	1.3963	0.00185	1.3963	-1.93E-04	1.3963	-1.21E-04	1.3963	0	1.58914	7.81E-04	1.58914	0.00516	1.58914	0.62988	1.3963	-1.93E-04	1.3963	-1.21E-04	1.3963	-1.93E-04
														1.39565	76.82	1.39565	-0.00185	1.39565	-3.53E-04	1.39565	-2.41E-04	1.39565	0	1.58848	7.38E-04	1.58848	0.01698	1.58848	0.63414	1.39565	-3.53E-04	1.39565	-2.41E-04	1.39565	-3.53E-04
														1.395	76.06	1.395	0	1.395	-1.60E-04	1.395	-2.01E-04	1.395	-9.33E-04	1.58781	8.24E-04	1.58781	0.01589	1.58781	0.64091	1.395	-1.60E-04	1.395	-2.01E-04	1.395	-1.60E-04
														1.39435	77.62	1.39435	0.01109	1.39435	1.60E-04	1.39435	-4.02E-05	1.39435	0.0056	1.58715	0.00185	1.58715	0.00946	1.58715	0.67527	1.39435	1.60E-04	1.39435	-4.02E-05	1.39435	1.60E-04
														1.3937	74.82	1.3937	0	1.3937	-6.42E-05	1.3937	4.02E-05	1.3937	9.33E-04	1.58649	-1.03E-04	1.58649	0.00983	1.58649	0.69483	1.3937	-6.42E-05	1.3937	4.02E-05	1.3937	-6.42E-05
														1.39305	77.23	1.39305	0.00739	1.39305	-6.42E-05	1.39305	-1.21E-04	1.39305	0.01493	1.58583	0.00179	1.58583	0.01616	1.58583	0.68039	1.39305	-6.42E-05	1.39305	-1.21E-04	1.39305	-6.42E-05
														1.3924	78.19	1.3924	0.01479	1.3924	-1.93E-04	1.3924	-2.01E-04	1.3924	-0.02146	1.58517	0.00151	1.58517	0.01052	1.58517	0.6736	1.3924	-1.93E-04	1.3924	-2.01E-04	1.3924	-1.93E-04
														1.39175	76.13	1.39175	0.01479	1.39175	-9.63E-05	1.39175	-1.61E-04	1.39175	-0.00653	1.58451	0.00343	1.58451	0.00137	1.58451	0.69178	1.39175	-9.63E-05	1.39175	-1.61E-04	1.39175	-9.63E-05
														1.39111	76.59	1.39111	-0.00555	1.39111	-3.21E-04	1.39111	-1.21E-04	1.39111	9.33E-04	1.58385	6.42E-05	1.58385	-7.59E-04	1.58385	0.73133	1.39111	-3.21E-04	1.39111	-1.21E-04	1.39111	-3.21E-04
														1.39046	77.36	1.39046	0.00739	1.39046	-2.57E-04	1.39046	-1.21E-04	1.39046	0.00653	1.58319	0.00189	1.58319	0.00493	1.58319	0.74434	1.39046	-2.57E-04	1.39046	-1.21E-04	1.39046	-2.57E-04
														1.38982	75.79	1.38982	0.01664	1.38982	-2.89E-04	1.38982	-1.21E-04	1.38982	0.01119	1.58253	0.00447	1.58253	0.00785	1.58253	0.77223	1.38982	-2.89E-04	1.38982	-1.21E-04	1.38982	-2.89E-04
														1.38917	78.59	1.38917	0.00924	1.38917	-3.53E-04	1.38917	-4.02E-05	1.38917	0.01026	1.58187	0.00252	1.58187	0.00856	1.58187	0.79223	1.38917	-3.53E-04	1.38917	-4.02E-05	1.38917	-3.53E-04
														1.38853	78.31	1.38853	0.01109	1.38853	-1.93E-04	1.38853	8.05E-05	1.38853	0.01306	1.58122	-0.0015	1.58122	0.0081	1.58122	0.81089	1.38853	-1.93E-04	1.38853	8.05E-05	1.38853	-1.93E-04
														1.38788	74.25	1.38788	-0.01109	1.38788	-2.57E-04	1.38788	8.05E-05	1.38788	0.00653	1.58056	-0.00232	1.58056	0.00876	1.58056	0.79931	1.38788	-2.57E-04	1.38788	8.05E-05	1.38788	-2.57E-04
														1.38724	77.31	1.38724	0.01109	1.38724	-3.53E-04	1.38724	4.02E-05	1.38724	0.0056	1.57991	2.91E-04	1.57991	0.00924	1.57991	0.77431	1.38724	-3.53E-04	1.38724	4.02E-05	1.38724	-3.53E-04
														1.3866	83.92	1.3866	0.00555	1.3866	-2.25E-04	1.3866	8.05E-05	1.3866	0.0056	1.57925	0.00387	1.57925	0.00615	1.57925	0.77739	1.3866	-2.25E-04	1.3866	8.05E-05	1.3866	-2.25E-04
														1.38596	76.25	1.38596	0.0037	1.38596	-2.25E-04	1.38596	-8.05E-05	1.38596	0.00653	1.5786	0.0046	1.5786	0.00519	1.5786	0.80402	1.38596	-2.25E-04	1.38596	-8.05E-05	1.38596	-2.25E-04
														1.38532	78.61	1.38532	-0.00555	1.38532	-3.21E-05	1.38532	-2.01E-04	1.38532	0.00653	1.57794	0.00552	1.57794	0.00499	1.57794	0.82298	1.38532	-3.21E-05	1.38532	-2.01E-04	1.38532	-3.21E-05
														1.38468	73.04	1.38468	0.00739	1.38468	-2.89E-04	1.38468	-1.21E-04	1.38468	0.01026	1.57729	9.41E-04	1.57729	0.00881	1.57729	0.82601	1.38468	-2.89E-04	1.38468	-1.21E-04	1.38468	-2.89E-04
														1.38404	73.35	1.38404	0.0037	1.38404	-3.21E-04	1.38404	-4.02E-05	1.38404	0.01119	1.57664	-0.00221	1.57664	0.00993	1.57664	0.86408	1.38404	-3.21E-04	1.38404	-4.02E-05	1.38404	-3.21E-04
														1.3834	74.4	1.3834	0.00185	1.3834	-4.17E-04	1.3834	-4.02E-05	1.3834	0.0056	1.57598	-0.00569	1.57598	0.00819	1.57598	0.88125	1.3834	-4.17E-04	1.3834	-4.02E-05	1.3834	-4.17E-04
														1.38276	79.43	1.38276	0.00185	1.38276	-2.57E-04	1.38276	-4.02E-05	1.38276	-0.0056	1.57533	-0.00346	1.57533	0.00513	1.57533	0.88359	1.38276	-2.57E-04	1.38276	-4.02E-05	1.38276	-2.57E-04
														1.38213	76.09	1.38213	0	1.38213	-3.85E-04	1.38213	0	1.38213	-9.33E-04	1.57468	-0.00199	1.57468	0.0055	1.57468	0.87061	1.38213	-3.85E-04	1.38213	0	1.38213	-3.85E-04
														1.38149	74.8	1.38149	0.00555	1.38149	-4.49E-04	1.38149	-4.02E-05	1.38149	0.00933	1.57403	4.27E-04	1.57403	0.0058	1.57403	0.87191	1.38149	-4.49E-04	1.38149	-4.02E-05	1.38149	-4.49E-04
														1.38086	79.55	1.38086	0.01294	1.38086	-1.93E-04	1.38086	0	1.38086	-9.33E-04	1.57338	1.03E-04	1.57338	0.00328	1.57338	0.87009	1.38086	-1.93E-04	1.38086	0	1.38086	-1.93E-04
														1.38022	75.99	1.38022	-0.01294	1.38022	-6.42E-05	1.38022	1.21E-04	1.38022	0.01493	1.57273	0.0024	1.57273	8.53E-04	1.57273	0.87904	1.38022	-6.42E-05	1.38022	1.21E-04	1.38022	-6.42E-05
														1.37959	71.32	1.37959	0	1.37959	-3.21E-04	1.37959	0	1.37959	0.00933	1.57208	0.0056	1.57208	-6.80E-04	1.57208	0.90621	1.37959	-3.21E-04	1.37959	0	1.37959	-3.21E-04
														1.37895	74.9	1.37895	-0.0037	1.37895	-3.21E-04	1.37895	0	1.37895	-9.33E-04	1.57143	0.00628	1.57143	-0.00165	1.57143	0.90077	1.37895	-3.21E-04	1.37895	0	1.37895	-3.21E-04
														1.37832	75.56	1.37832	-0.00185	1.37832	-3.21E-04	1.37832	1.21E-04	1.37832	0.00373	1.57079	0.00432	1.57079	-6.12E-04	1.57079	0.89983	1.37832	-3.21E-04	1.37832	1.21E-04	1.37832	-3.21E-04
														1.37769	75.97	1.37769	0.01479	1.37769	-6.42E-05	1.37769	8.05E-05	1.37769	0.01399	1.57014	0.00587	1.57014	0.00699	1.57014	0.89629	1.37769	-6.42E-05	1.37769	8.05E-05	1.37769	-6.42E-05
														1.37706	75.68	1.37706	0.01848	1.37706	-3.21E-04	1.37706	-4.02E-05	1.37706	0	1.56949	0.00462	1.56949	0.00854	1.56949	0.92935	1.37706	-3.21E-04	1.37706	-4.02E-05	1.37706	-3.21E-04
														1.37643	73.65	1.37643	0.00555	1.37643	-3.53E-04	1.37643	-1.61E-04	1.37643	0.00373	1.56885	0.00566	1.56885	0.00593	1.56885	0.93431	1.37643	-3.53E-04	1.37643	-1.61E-04	1.37643	-3.53E-04
														1.3758	79.07	1.3758	0.0037	1.3758	-1.60E-04	1.3758	-1.61E-04	1.3758	0.01866	1.5682	0.00399	1.5682	0.00266	1.5682	0.95916	1.3758	-1.60E-04	1.3758	-1.61E-04	1.3758	-1.60E-04
														1.37517	75.59	1.37517	-0.00555	1.37517	-3.21E-04	1.37517	-1.21E-04	1.37517	0.0084	1.56755	0.00529	1.56755	0.00393	1.56755	0.98676	1.37517	-3.21E-04	1.37517	-1.21E-04	1.37517	-3.21E-04
														1.37454	74.77	1.37454	0.00555	1.37454	-3.21E-04	1.37454	-4.02E-05	1.37454	0.00187	1.56691	-3.31E-04	1.56691	0.00359	1.56691	1	1.37454	-3.21E-04	1.37454	-4.02E-05	1.37454	-3.21E-04
														1.37392	73.45	1.37392	0.01294	1.37392	-4.49E-04	1.37392	8.05E-05	1.37392	0	1.56627	0.00239	1.56627	0.00362	1.56627	0.96928	1.37392	-4.49E-04	1.37392	8.05E-05	1.37392	-4.49E-04
														1.37329	76.85	1.37329	0.0037	1.37329	-6.42E-05	1.37329	8.05E-05	1.37329	0	1.56562	-0.00153	1.56562	0.01092	1.56562	0.95359	1.37329	-6.42E-05	1.37329	8.05E-05	1.37329	-6.42E-05
														1.37266	72.87	1.37266	-0.0037	1.37266	-1.60E-04	1.37266	-1.61E-04	1.37266	9.33E-04	1.56498	-0.00183	1.56498	0.00408	1.56498	0.95646	1.37266	-1.60E-04	1.37266	-1.61E-04	1.37266	-1.60E-04
														1.37204	72.97	1.37204	0	1.37204	-3.85E-04	1.37204	-2.01E-04	1.37204	0.01026	1.56434	-3.10E-04	1.56434	0.00494	1.56434	0.94577	1.37204	-3.85E-04	1.37204	-2.01E-04	1.37204	-3.85E-04
														1.37141	75.6	1.37141	0.01109	1.37141	-3.85E-04	1.37141	-4.02E-05	1.37141	-0.0028	1.5637	0.00318	1.5637	0.00559	1.5637	0.93339	1.37141	-3.85E-04	1.37141	-4.02E-05	1.37141	-3.85E-04
														1.37079	74.35	1.37079	-0.0037	1.37079	-3.53E-04	1.37079	-4.02E-05	1.37079	0.00746	1.56306	0.00232	1.56306	0.00818	1.56306	0.93977	1.37079	-3.53E-04	1.37079	-4.02E-05	1.37079	-3.53E-04
														1.37017	73.62	1.37017	0	1.37017	-4.17E-04	1.37017	-1.61E-04	1.37017	0.01026	1.56241	-0.00191	1.56241	0.00666	1.56241	0.95916	1.37017	-4.17E-04	1.37017	-1.61E-04	1.37017	-4.17E-04
														1.36954	76.7	1.36954	0	1.36954	-2.89E-04	1.36954	-2.01E-04	1.36954	0.0056	1.56178	-0.00373	1.56178	0.0097	1.56178	0.97132	1.36954	-2.89E-04	1.36954	-2.01E-04	1.36954	-2.89E-04
														1.36892	71.78	1.36892	0.0037	1.36892	-2.89E-04	1.36892	-1.61E-04	1.36892	0.00653	1.56114	-1.08E-04	1.56114	0.00883	1.56114	0.95997	1.36892	-2.89E-04	1.36892	-1.61E-04	1.36892	-2.89E-04
														1.3683	75.28	1.3683	0	1.3683	-4.17E-04	1.3683	-8.05E-05	1.3683	0.0028	1.5605	0.00481	1.5605	0.00343	1.5605	0.93915	1.3683	-4.17E-04	1.3683	-8.05E-05	1.3683	-4.17E-04
														1.36768	71.44	1.36768	0.00185	1.36768	-3.53E-04	1.36768	-4.02E-05	1.36768	0.00653	1.55986	0.00334	1.55986	0.00222	1.55986	0.91494	1.36768	-3.53E-04	1.36768	-4.02E-05	1.36768	-3.53E-04
														1.36706	77.29	1.36706	0	1.36706	-3.53E-04	1.36706	0	1.36706	-9.33E-04	1.55922	-2.05E-04	1.55922	0.0027	1.55922	0.89456	1.36706	-3.53E-04	1.36706	0	1.36706	-3.53E-04
														1.36644	72.8	1.36644	-0.0037	1.36644	-3.85E-04	1.36644	0	1.36644	0.00466	1.55858	0.00234	1.55858	8.32E-04	1.55858	0.87659	1.36644	-3.85E-04	1.36644	0	1.36644	-3.85E-04
														1.36582	73.92	1.36582	0.00555	1.36582	-3.21E-04	1.36582	-4.02E-05	1.36582	0.00187	1.55795	0.00379	1.55795	-6.78E-04	1.55795	0.86237	1.36582	-3.21E-04	1.36582	-4.02E-05	1.36582	-3.21E-04
														1.36521	74.45	1.36521	0	1.36521	-1.60E-04	1.36521	0	1.36521	0.01213	1.55731	6.89E-04	1.55731	-0.00322	1.55731	0.86082	1.36521	-1.60E-04	1.36521	0	1.36521	-1.60E-04
														1.36459	71.7	1.36459	0.00739	1.36459	-3.21E-04	1.36459	-4.02E-05	1.36459	0	1.55667	-0.00257	1.55667	3.98E-04	1.55667	0.85107	1.36459	-3.21E-04	1.36459	-4.02E-05	1.36459	-3.21E-04
														1.36397	72.75	1.36397	0.01294	1.36397	-3.21E-04	1.36397	-2.41E-04	1.36397	9.33E-04	1.55604	0.0025	1.55604	0.00334	1.55604	0.83831	1.36397	-3.21E-04	1.36397	-2.41E-04	1.36397	-3.21E-04
														1.36336	71.87	1.36336	0.02403	1.36336	-2.57E-04	1.36336	-2.82E-04	1.36336	0.0056	1.55541	0.00295	1.55541	0.00476	1.55541	0.82574	1.36336	-2.57E-04	1.36336	-2.82E-04	1.36336	-2.57E-04
														1.36274	72.45	1.36274	0.01479	1.36274	-9.63E-05	1.36274	-4.02E-05	1.36274	0.00933	1.55477	0.00103	1.55477	0.0082	1.55477	0.81926	1.36274	-9.63E-05	1.36274	-4.02E-05	1.36274	-9.63E-05
														1.36213	73.95	1.36213	0.0037	1.36213	-3.21E-04	1.36213	8.05E-05	1.36213	0.01026	1.55414	-0.00367	1.55414	0.01255	1.55414	0.79561	1.36213	-3.21E-04	1.36213	8.05E-05	1.36213	-3.21E-04
														1.36152	70.82	1.36152	-0.0037	1.36152	-3.21E-04	1.36152	-2.01E-04	1.36152	0.0028	1.55351	-0.00162	1.55351	0.012	1.55351	0.76902	1.36152	-3.21E-04	1.36152	-2.01E-04	1.36152	-3.21E-04
														1.3609	72.67	1.3609	0.00555	1.3609	-2.57E-04	1.3609	-3.62E-04	1.3609	0.00466	1.55287	-4.10E-04	1.55287	0.00332	1.55287	0.76674	1.3609	-2.57E-04	1.3609	-3.62E-04	1.3609	-2.57E-04
														1.36029	74.03	1.36029	-0.0037	1.36029	-1.60E-04	1.36029	-1.61E-04	1.36029	-0.00187	1.55224	-1.77E-05	1.55224	-5.57E-05	1.55224	0.77529	1.36029	-1.60E-04	1.36029	-1.61E-04	1.36029	-1.60E-04
														1.35968	74.76	1.35968	-0.00924	1.35968	-9.63E-05	1.35968	-8.05E-05	1.35968	0.01399	1.55161	7.94E-04	1.55161	-0.00529	1.55161	0.77695	1.35968	-9.63E-05	1.35968	-8.05E-05	1.35968	-9.63E-05
														1.35907	75.54	1.35907	0.00924	1.35907	-2.25E-04	1.35907	0	1.35907	0.00933	1.55098	0.00188	1.55098	-0.00454	1.55098	0.74607	1.35907	-2.25E-04	1.35907	0	1.35907	-2.25E-04
														1.35846	76.4	1.35846	-0.00555	1.35846	-3.85E-04	1.35846	1.61E-04	1.35846	-0.00933	1.55035	0.00405	1.55035	-0.00334	1.55035	0.71158	1.35846	-3.85E-04	1.35846	1.61E-04	1.35846	-3.85E-04
														1.35785	69.65	1.35785	0.00185	1.35785	-4.17E-04	1.35785	1.61E-04	1.35785	-0.00466	1.54972	0.00197	1.54972	0.00634	1.54972	0.71871	1.35785	-4.17E-04	1.35785	1.61E-04	1.35785	-4.17E-04
														1.35724	75.11	1.35724	0	1.35724	-3.21E-04	1.35724	1.21E-04	1.35724	-0.0056	1.54909	-4.30E-04	1.54909	0.00806	1.54909	0.73599	1.35724	-3.21E-04	1.35724	1.21E-04	1.35724	-3.21E-04
														1.35663	72.32	1.35663	-0.00555	1.35663	-1.60E-04	1.35663	0	1.35663	0.0028	1.54846	-0.00467	1.54846	0.00785	1.54846	0.70688	1.35663	-1.60E-04	1.35663	0	1.35663	-1.60E-04
														1.35603	73.1	1.35603	-0.0037	1.35603	-3.21E-04	1.35603	-8.05E-05	1.35603	0.0084	1.54783	-0.00509	1.54783	0.00152	1.54783	0.64896	1.35603	-3.21E-04	1.35603	-8.05E-05	1.35603	-3.21E-04
														1.35542	72.47	1.35542	0	1.35542	-2.89E-04	1.35542	0	1.35542	0.00373	1.54721	-0.00605	1.54721	-0.00532	1.54721	0.61988	1.35542	-2.89E-04	1.35542	0	1.35542	-2.89E-04
														1.35481	72.24	1.35481	0.00555	1.35481	-2.57E-04	1.35481	4.02E-05	1.35481	0.0056	1.54658	-0.00229	1.54658	-0.00517	1.54658	0.6239	1.35481	-2.57E-04	1.35481	4.02E-05	1.35481	-2.57E-04
														1.35421	70.22	1.35421	0.00739	1.35421	-1.28E-04	1.35421	4.02E-05	1.35421	-9.33E-04	1.54595	-0.00214	1.54595	-0.00388	1.54595	0.61555	1.35421	-1.28E-04	1.35421	4.02E-05	1.35421	-1.28E-04
														1.3536	70.36	1.3536	0.00555	1.3536	-2.89E-04	1.3536	-8.05E-05	1.3536	0.01493	1.54533	-0.00112	1.54533	7.56E-06	1.54533	0.6019	1.3536	-2.89E-04	1.3536	-8.05E-05	1.3536	-2.89E-04
														1.353	71.04	1.353	-0.0037	1.353	-2.57E-04	1.353	-1.61E-04	1.353	0.0056	1.5447	0.0018	1.5447	0.00256	1.5447	0.58006	1.353	-2.57E-04	1.353	-1.61E-04	1.353	-2.57E-04
														1.3524	73.93	1.3524	0.00185	1.3524	-4.17E-04	1.3524	0	1.3524	-9.33E-04	1.54408	0.00551	1.54408	0.0048	1.54408	0.57431	1.3524	-4.17E-04	1.3524	0	1.3524	-4.17E-04
														1.35179	70.84	1.35179	0.01664	1.35179	-1.93E-04	1.35179	8.05E-05	1.35179	-0.0028	1.54345	0.00264	1.54345	0.00621	1.54345	0.5584	1.35179	-1.93E-04	1.35179	8.05E-05	1.35179	-1.93E-04
														1.35119	72.65	1.35119	0.01479	1.35119	-2.57E-04	1.35119	-4.02E-05	1.35119	0.00933	1.54283	-0.00226	1.54283	0.00746	1.54283	0.5336	1.35119	-2.57E-04	1.35119	-4.02E-05	1.35119	-2.57E-04
														1.35059	71.52	1.35059	0.01109	1.35059	-5.78E-04	1.35059	-1.61E-04	1.35059	-0.00746	1.54221	-1.44E-05	1.54221	0.00492	1.54221	0.52072	1.35059	-5.78E-04	1.35059	-1.61E-04	1.35059	-5.78E-04
														1.34999	72.88	1.34999	-0.00739	1.34999	-4.49E-04	1.34999	-1.21E-04	1.34999	-0.0056	1.54158	0.0031	1.54158	0.00148	1.54158	0.50577	1.34999	-4.49E-04	1.34999	-1.21E-04	1.34999	-4.49E-04
														1.34939	75.14	1.34939	0	1.34939	-4.81E-04	1.34939	-1.61E-04	1.34939	-0.00187	1.54096	0.00109	1.54096	0.00185	1.54096	0.49856	1.34939	-4.81E-04	1.34939	-1.61E-04	1.34939	-4.81E-04
														1.34879	72.95	1.34879	0.00185	1.34879	-2.57E-04	1.34879	-1.21E-04	1.34879	0	1.54034	-0.00346	1.54034	0.00205	1.54034	0.48747	1.34879	-2.57E-04	1.34879	-1.21E-04	1.34879	-2.57E-04
														1.34819	71.73	1.34819	0	1.34819	-3.21E-04	1.34819	-1.21E-04	1.34819	0.00746	1.53972	-0.00381	1.53972	4.78E-04	1.53972	0.46088	1.34819	-3.21E-04	1.34819	-1.21E-04	1.34819	-3.21E-04
														1.34759	71.21	1.34759	0	1.34759	-4.49E-04	1.34759	-2.01E-04	1.34759	0.0028	1.5391	-0.00378	1.5391	0.00388	1.5391	0.419	1.34759	-4.49E-04	1.34759	-2.01E-04	1.34759	-4.49E-04
														1.347	66.41	1.347	0.0037	1.347	-4.81E-04	1.347	-8.05E-05	1.347	0.00187	1.53848	-4.77E-04	1.53848	0.00414	1.53848	0.40364	1.347	-4.81E-04	1.347	-8.05E-05	1.347	-4.81E-04
														1.3464	68.39	1.3464	0.00185	1.3464	-2.25E-04	1.3464	0	1.3464	0.00746	1.53786	0.00164	1.53786	0.00407	1.53786	0.39845	1.3464	-2.25E-04	1.3464	0	1.3464	-2.25E-04
														1.34581	72.44	1.34581	0	1.34581	-3.21E-04	1.34581	0	1.34581	0.00466	1.53724	0.00345	1.53724	0.00268	1.53724	0.39146	1.34581	-3.21E-04	1.34581	0	1.34581	-3.21E-04
														1.34521	71.44	1.34521	0	1.34521	-6.10E-04	1.34521	-8.05E-05	1.34521	0.00933	1.53662	0.0011	1.53662	0.00431	1.53662	0.38689	1.34521	-6.10E-04	1.34521	-8.05E-05	1.34521	-6.10E-04
														1.34462	66.82	1.34462	0.00555	1.34462	-2.89E-04	1.34462	-1.21E-04	1.34462	0.0028	1.536	7.63E-04	1.536	0.00504	1.536	0.3804	1.34462	-2.89E-04	1.34462	-1.21E-04	1.34462	-2.89E-04
														1.34402	69.93	1.34402	0.01294	1.34402	-2.89E-04	1.34402	-2.41E-04	1.34402	9.33E-04	1.53538	-0.00113	1.53538	0.00528	1.53538	0.3403	1.34402	-2.89E-04	1.34402	-2.41E-04	1.34402	-2.89E-04
														1.34343	66.59	1.34343	0.01294	1.34343	-5.13E-04	1.34343	-2.82E-04	1.34343	0.02799	1.53477	-3.42E-04	1.53477	0.0036	1.53477	0.31655	1.34343	-5.13E-04	1.34343	-2.82E-04	1.34343	-5.13E-04
														1.34284	66.38	1.34284	0.00555	1.34284	-3.53E-04	1.34284	-1.21E-04	1.34284	0.00373	1.53415	1.92E-04	1.53415	0.00259	1.53415	0.31788	1.34284	-3.53E-04	1.34284	-1.21E-04	1.34284	-3.53E-04
														1.34224	68.32	1.34224	0.00739	1.34224	-2.89E-04	1.34224	4.02E-05	1.34224	0.00187	1.53354	-1.67E-04	1.53354	-0.00275	1.53354	0.32192	1.34224	-2.89E-04	1.34224	4.02E-05	1.34224	-2.89E-04
														1.34165	71.61	1.34165	0	1.34165	-9.63E-05	1.34165	1.21E-04	1.34165	0.00653	1.53292	6.08E-04	1.53292	-0.00799	1.53292	0.30669	1.34165	-9.63E-05	1.34165	1.21E-04	1.34165	-9.63E-05
														1.34106	67.43	1.34106	0.00185	1.34106	-3.85E-04	1.34106	8.05E-05	1.34106	9.33E-04	1.53231	0.00254	1.53231	-0.00384	1.53231	0.29776	1.34106	-3.85E-04	1.34106	8.05E-05	1.34106	-3.85E-04
														1.34047	66.65	1.34047	0	1.34047	-3.53E-04	1.34047	8.05E-05	1.34047	0.00746	1.53169	0.00461	1.53169	0.00474	1.53169	0.28248	1.34047	-3.53E-04	1.34047	8.05E-05	1.34047	-3.53E-04
														1.33988	65.57	1.33988	-0.00185	1.33988	-3.53E-04	1.33988	8.05E-05	1.33988	0.0056	1.53108	4.54E-04	1.53108	0.00384	1.53108	0.26541	1.33988	-3.53E-04	1.33988	8.05E-05	1.33988	-3.53E-04
														1.3393	69.2	1.3393	0.00185	1.3393	-2.89E-04	1.3393	8.05E-05	1.3393	-0.00466	1.53046	-0.00146	1.53046	-0.00546	1.53046	0.24371	1.3393	-2.89E-04	1.3393	8.05E-05	1.3393	-2.89E-04
														1.33871	64.75	1.33871	0.00185	1.33871	-3.21E-04	1.33871	4.02E-05	1.33871	0.00746	1.52985	-0.00166	1.52985	-0.00969	1.52985	0.23365	1.33871	-3.21E-04	1.33871	4.02E-05	1.33871	-3.21E-04
														1.33812	68.19	1.33812	0.01294	1.33812	-2.57E-04	1.33812	0	1.33812	-0.00187	1.52924	0.00252	1.52924	-0.00635	1.52924	0.21204	1.33812	-2.57E-04	1.33812	0	1.33812	-2.57E-04
														1.33753	68.79	1.33753	-0.00555	1.33753	-3.53E-04	1.33753	4.02E-05	1.33753	-0.00373	1.52863	0.00611	1.52863	-0.00288	1.52863	0.1994	1.33753	-3.53E-04	1.33753	4.02E-05	1.33753	-3.53E-04
														1.33695	65.76	1.33695	0.00739	1.33695	-3.21E-04	1.33695	-4.02E-05	1.33695	-0.0028	1.52802	0.00509	1.52802	0.00159	1.52802	0.19372	1.33695	-3.21E-04	1.33695	-4.02E-05	1.33695	-3.21E-04
														1.33636	67.72	1.33636	-0.00185	1.33636	-1.60E-04	1.33636	-1.61E-04	1.33636	0	1.52741	0.00479	1.52741	0.00522	1.52741	0.19642	1.33636	-1.60E-04	1.33636	-1.61E-04	1.33636	-1.60E-04
														1.33578	70.66	1.33578	0.00555	1.33578	-2.57E-04	1.33578	-2.41E-04	1.33578	-0.00187	1.5268	0.00309	1.5268	0.0102	1.5268	0.17622	1.33578	-2.57E-04	1.33578	-2.41E-04	1.33578	-2.57E-04
														1.33519	68.06	1.33519	0.00185	1.33519	-4.49E-04	1.33519	-2.82E-04	1.33519	0.00373	1.52619	0.00758	1.52619	0.003	1.52619	0.16399	1.33519	-4.49E-04	1.33519	-2.82E-04	1.33519	-4.49E-04
														1.33461	68.94	1.33461	-0.0037	1.33461	-1.60E-04	1.33461	-3.62E-04	1.33461	9.33E-04	1.52558	0.00262	1.52558	-0.00224	1.52558	0.15541	1.33461	-1.60E-04	1.33461	-3.62E-04	1.33461	-1.60E-04
														1.33403	70.45	1.33403	0.0037	1.33403	-1.60E-04	1.33403	-4.02E-04	1.33403	0	1.52497	-3.25E-04	1.52497	-0.00226	1.52497	0.15192	1.33403	-1.60E-04	1.33403	-4.02E-04	1.33403	-1.60E-04
														1.33344	67.53	1.33344	-0.0037	1.33344	-3.85E-04	1.33344	-3.22E-04	1.33344	-0.00373	1.52436	-0.00103	1.52436	0.00703	1.52436	0.15353	1.33344	-3.85E-04	1.33344	-3.22E-04	1.33344	-3.85E-04
														1.33286	66.82	1.33286	0.00739	1.33286	-2.57E-04	1.33286	-1.21E-04	1.33286	-0.0028	1.52375	0.0018	1.52375	0.00787	1.52375	0.15253	1.33286	-2.57E-04	1.33286	-1.21E-04	1.33286	-2.57E-04
														1.33228	68.7	1.33228	0.00185	1.33228	-2.25E-04	1.33228	4.02E-05	1.33228	0.01213	1.52315	-0.00158	1.52315	0.00654	1.52315	0.13462	1.33228	-2.25E-04	1.33228	4.02E-05	1.33228	-2.25E-04
														1.3317	66.5	1.3317	0.00924	1.3317	-2.89E-04	1.3317	8.05E-05	1.3317	9.33E-04	1.52254	-7.73E-04	1.52254	0.00148	1.52254	0.11533	1.3317	-2.89E-04	1.3317	8.05E-05	1.3317	-2.89E-04
														1.33112	63.85	1.33112	0.00924	1.33112	-3.53E-04	1.33112	-4.02E-05	1.33112	-0.00653	1.52193	-0.00129	1.52193	1.93E-04	1.52193	0.11464	1.33112	-3.53E-04	1.33112	-4.02E-05	1.33112	-3.53E-04
														1.33054	61.91	1.33054	0.01664	1.33054	-4.81E-04	1.33054	-1.21E-04	1.33054	0.0056	1.52133	-5.42E-04	1.52133	0.00326	1.52133	0.11795	1.33054	-4.81E-04	1.33054	-1.21E-04	1.33054	-4.81E-04
														1.32996	69.82	1.32996	-0.00185	1.32996	-2.57E-04	1.32996	-1.61E-04	1.32996	0.00187	1.52072	-0.00229	1.52072	0.00329	1.52072	0.10867	1.32996	-2.57E-04	1.32996	-1.61E-04	1.32996	-2.57E-04
														1.32939	65.47	1.32939	-0.0037	1.32939	-2.25E-04	1.32939	-1.61E-04	1.32939	0.01213	1.52012	0.00131	1.52012	0.00273	1.52012	0.10677	1.32939	-2.25E-04	1.32939	-1.61E-04	1.32939	-2.25E-04
														1.32881	64.09	1.32881	-0.00185	1.32881	-2.25E-04	1.32881	-1.21E-04	1.32881	0.00653	1.51951	0.00268	1.51951	0.00321	1.51951	0.10213	1.32881	-2.25E-04	1.32881	-1.21E-04	1.32881	-2.25E-04
														1.32823	63.12	1.32823	-0.00555	1.32823	-2.89E-04	1.32823	-1.61E-04	1.32823	0.01213	1.51891	0.00483	1.51891	0.00393	1.51891	0.10225	1.32823	-2.89E-04	1.32823	-1.61E-04	1.32823	-2.89E-04
														1.32766	64.38	1.32766	-0.00185	1.32766	-1.93E-04	1.32766	-2.41E-04	1.32766	-9.33E-04	1.51831	0.00773	1.51831	-3.58E-04	1.51831	0.08181	1.32766	-1.93E-04	1.32766	-2.41E-04	1.32766	-1.93E-04
														1.32708	65.01	1.32708	-0.01109	1.32708	-2.57E-04	1.32708	-1.61E-04	1.32708	0.0084	1.5177	0.00624	1.5177	0.0021	1.5177	0.07632	1.32708	-2.57E-04	1.32708	-1.61E-04	1.32708	-2.57E-04
														1.32651	65.23	1.32651	0	1.32651	-1.28E-04	1.32651	-8.05E-05	1.32651	0.00373	1.5171	-4.02E-04	1.5171	0.00497	1.5171	0.07335	1.32651	-1.28E-04	1.32651	-8.05E-05	1.32651	-1.28E-04
														1.32593	61.48	1.32593	0.01479	1.32593	-1.93E-04	1.32593	-4.02E-05	1.32593	0.0028	1.5165	-0.00456	1.5165	0.00316	1.5165	0.07281	1.32593	-1.93E-04	1.32593	-4.02E-05	1.32593	-1.93E-04
														1.32536	60.62	1.32536	0.00739	1.32536	-3.21E-04	1.32536	0	1.32536	0.0056	1.5159	-0.00186	1.5159	-0.00131	1.5159	0.064	1.32536	-3.21E-04	1.32536	0	1.32536	-3.21E-04
														1.32479	67.07	1.32479	0.00185	1.32479	-1.60E-04	1.32479	-8.05E-05	1.32479	0	1.5153	0.003	1.5153	-0.00104	1.5153	0.07113	1.32479	-1.60E-04	1.32479	-8.05E-05	1.32479	-1.60E-04
														1.32421	66.18	1.32421	0.00924	1.32421	-3.21E-04	1.32421	-4.02E-05	1.32421	0.01026	1.5147	0.00193	1.5147	0.00212	1.5147	0.07414	1.32421	-3.21E-04	1.32421	-4.02E-05	1.32421	-3.21E-04
														1.32364	62.66	1.32364	0.0037	1.32364	-1.60E-04	1.32364	-8.05E-05	1.32364	0.01306	1.5141	-0.00166	1.5141	-0.00114	1.5141	0.05999	1.32364	-1.60E-04	1.32364	-8.05E-05	1.32364	-1.60E-04
														1.32307	61.87	1.32307	0	1.32307	-2.25E-04	1.32307	-4.02E-05	1.32307	0.0056	1.5135	-0.00339	1.5135	-0.00485	1.5135	0.04689	1.32307	-2.25E-04	1.32307	-4.02E-05	1.32307	-2.25E-04
														1.3225	61.54	1.3225	0.00924	1.3225	-4.17E-04	1.3225	8.05E-05	1.3225	0.01026	1.5129	-0.00236	1.5129	-0.00316	1.5129	0.04529	1.3225	-4.17E-04	1.3225	8.05E-05	1.3225	-4.17E-04
														1.32193	64.08	1.32193	0.00739	1.32193	-3.21E-04	1.32193	4.02E-05	1.32193	0.0056	1.5123	-0.00128	1.5123	0.00864	1.5123	0.0515	1.32193	-3.21E-04	1.32193	4.02E-05	1.32193	-3.21E-04
														1.32136	60.68	1.32136	0.00185	1.32136	-3.21E-04	1.32136	-8.05E-05	1.32136	-9.33E-04	1.51171	-0.00211	1.51171	0.0138	1.51171	0.05566	1.32136	-3.21E-04	1.32136	-8.05E-05	1.32136	-3.21E-04
														1.32079	61.18	1.32079	-0.0037	1.32079	-2.57E-04	1.32079	-2.41E-04	1.32079	0.01026	1.51111	0.00375	1.51111	0.00908	1.51111	0.04644	1.32079	-2.57E-04	1.32079	-2.41E-04	1.32079	-2.57E-04
														1.32023	60.87	1.32023	-0.00924	1.32023	-4.49E-04	1.32023	-1.61E-04	1.32023	0.01119	1.51051	0.00392	1.51051	-0.00345	1.51051	0.03425	1.32023	-4.49E-04	1.32023	-1.61E-04	1.32023	-4.49E-04
														1.31966	63.68	1.31966	0.00739	1.31966	-1.60E-04	1.31966	-4.02E-05	1.31966	0.0028	1.50992	0.00226	1.50992	-0.00845	1.50992	0.03427	1.31966	-1.60E-04	1.31966	-4.02E-05	1.31966	-1.60E-04
														1.31909	61.97	1.31909	0.00185	1.31909	-2.25E-04	1.31909	-8.05E-05	1.31909	-0.00187	1.50932	-0.00266	1.50932	-0.00203	1.50932	0.03928	1.31909	-2.25E-04	1.31909	-8.05E-05	1.31909	-2.25E-04
														1.31853	64.36	1.31853	0.00739	1.31853	-4.17E-04	1.31853	4.02E-05	1.31853	0.00933	1.50873	-0.002	1.50873	0.00179	1.50873	0.04355	1.31853	-4.17E-04	1.31853	4.02E-05	1.31853	-4.17E-04
														1.31796	65.72	1.31796	0.01664	1.31796	-2.89E-04	1.31796	1.61E-04	1.31796	0.0028	1.50813	1.26E-04	1.50813	0.00134	1.50813	0.03964	1.31796	-2.89E-04	1.31796	1.61E-04	1.31796	-2.89E-04
														1.3174	61.83	1.3174	0	1.3174	-4.17E-04	1.3174	8.05E-05	1.3174	0.00933	1.50754	0.00405	1.50754	-6.70E-04	1.50754	0.0378	1.3174	-4.17E-04	1.3174	8.05E-05	1.3174	-4.17E-04
														1.31683	62.14	1.31683	-0.00555	1.31683	-2.25E-04	1.31683	2.01E-04	1.31683	-0.00373	1.50695	0.00194	1.50695	0.00426	1.50695	0.02682	1.31683	-2.25E-04	1.31683	2.01E-04	1.31683	-2.25E-04
														1.31627	59.26	1.31627	-0.00739	1.31627	-1.93E-04	1.31627	2.82E-04	1.31627	0.0056	1.50635	-4.86E-04	1.50635	0.00293	1.50635	0.02349	1.31627	-1.93E-04	1.31627	2.82E-04	1.31627	-1.93E-04
														1.31571	61.15	1.31571	0.00555	1.31571	-2.57E-04	1.31571	8.05E-05	1.31571	0.01679	1.50576	0.00199	1.50576	5.25E-04	1.50576	0.01743	1.31571	-2.57E-04	1.31571	8.05E-05	1.31571	-2.57E-04
														1.31514	63.78	1.31514	0.00555	1.31514	-1.60E-04	1.31514	4.02E-05	1.31514	0	1.50517	0.00353	1.50517	-0.00462	1.50517	0.02411	1.31514	-1.60E-04	1.31514	4.02E-05	1.31514	-1.60E-04
														1.31458	62.95	1.31458	-0.00739	1.31458	-4.17E-04	1.31458	2.41E-04	1.31458	0.00466	1.50458	0.001	1.50458	-0.00629	1.50458	0.03364	1.31458	-4.17E-04	1.31458	2.41E-04	1.31458	-4.17E-04
														1.31402	63.09	1.31402	0.00555	1.31402	-1.60E-04	1.31402	2.41E-04	1.31402	0.01119	1.50399	-7.82E-04	1.50399	-0.0065	1.50399	0.03202	1.31402	-1.60E-04	1.31402	2.41E-04	1.31402	-1.60E-04
														1.31346	59.35	1.31346	0.0037	1.31346	-3.85E-04	1.31346	1.61E-04	1.31346	0.01306	1.50339	-0.0017	1.50339	-0.00545	1.50339	0.02379	1.31346	-3.85E-04	1.31346	1.61E-04	1.31346	-3.85E-04
														1.3129	57.59	1.3129	0.01109	1.3129	-3.53E-04	1.3129	8.05E-05	1.3129	0.01399	1.5028	-0.00173	1.5028	-8.44E-04	1.5028	0.01798	1.3129	-3.53E-04	1.3129	8.05E-05	1.3129	-3.53E-04
														1.31234	62.26	1.31234	0.00739	1.31234	-2.57E-04	1.31234	8.05E-05	1.31234	0.01026	1.50221	-0.00101	1.50221	0.00336	1.50221	0.01822	1.31234	-2.57E-04	1.31234	8.05E-05	1.31234	-2.57E-04
														1.31178	62.48	1.31178	-0.00185	1.31178	-2.25E-04	1.31178	4.02E-05	1.31178	0.01213	1.50163	0.00391	1.50163	0.00516	1.50163	0.01262	1.31178	-2.25E-04	1.31178	4.02E-05	1.31178	-2.25E-04
														1.31123	59.28	1.31123	0.0037	1.31123	-5.78E-04	1.31123	1.21E-04	1.31123	-0.00187	1.50104	0.00464	1.50104	-0.00187	1.50104	0.011	1.31123	-5.78E-04	1.31123	1.21E-04	1.31123	-5.78E-04
														1.31067	54.83	1.31067	0.00185	1.31067	-3.53E-04	1.31067	1.61E-04	1.31067	0.00373	1.50045	0.00597	1.50045	-0.00482	1.50045	0.01172	1.31067	-3.53E-04	1.31067	1.61E-04	1.31067	-3.53E-04
														1.31011	56.5	1.31011	0.01294	1.31011	-4.49E-04	1.31011	1.21E-04	1.31011	0.00373	1.49986	0.00753	1.49986	-0.00716	1.49986	0.01868	1.31011	-4.49E-04	1.31011	1.21E-04	1.31011	-4.49E-04
														1.30956	58.02	1.30956	0.0037	1.30956	-5.13E-04	1.30956	1.21E-04	1.30956	0.00373	1.49927	0.0094	1.49927	-0.00648	1.49927	0.02046	1.30956	-5.13E-04	1.30956	1.21E-04	1.30956	-5.13E-04
														1.309	60.13	1.309	0	1.309	-4.81E-04	1.309	-4.02E-05	1.309	-9.33E-04	1.49869	0.00486	1.49869	-0.00285	1.49869	0.01982	1.309	-4.81E-04	1.309	-4.02E-05	1.309	-4.81E-04
														1.30844	58.79	1.30844	0	1.30844	-5.13E-04	1.30844	-2.01E-04	1.30844	0	1.4981	-6.54E-04	1.4981	5.99E-04	1.4981	0.02169	1.30844	-5.13E-04	1.30844	-2.01E-04	1.30844	-5.13E-04
														1.30789	59.2	1.30789	0.00924	1.30789	-3.21E-04	1.30789	-2.41E-04	1.30789	-0.00187	1.49752	-0.00106	1.49752	2.21E-04	1.49752	0.01969	1.30789	-3.21E-04	1.30789	-2.41E-04	1.30789	-3.21E-04
														1.30734	59.75	1.30734	0.0037	1.30734	-1.93E-04	1.30734	-2.41E-04	1.30734	0.00466	1.49693	-0.0015	1.49693	-8.96E-04	1.49693	0.00208	1.30734	-1.93E-04	1.30734	-2.41E-04	1.30734	-1.93E-04
														1.30678	58.33	1.30678	0.0037	1.30678	-3.21E-04	1.30678	-4.02E-05	1.30678	0.00466	1.49635	-0.00159	1.49635	-2.71E-04	1.49635	-0.0025	1.30678	-3.21E-04	1.30678	-4.02E-05	1.30678	-3.21E-04
														1.30623	60.32	1.30623	0.00739	1.30623	-6.10E-04	1.30623	1.21E-04	1.30623	0.0028	1.49576	-0.00258	1.49576	-0.00136	1.49576	0.00307	1.30623	-6.10E-04	1.30623	1.21E-04	1.30623	-6.10E-04
														1.30568	58.55	1.30568	-0.01848	1.30568	-2.57E-04	1.30568	8.05E-05	1.30568	-9.33E-04	1.49518	-0.002	1.49518	1.46E-04	1.49518	0.01152	1.30568	-2.57E-04	1.30568	8.05E-05	1.30568	-2.57E-04
														1.30513	58.53	1.30513	0.00555	1.30513	-6.10E-04	1.30513	8.05E-05	1.30513	0.0028	1.49459	-0.00207	1.49459	0.00808	1.49459	0.00871	1.30513	-6.10E-04	1.30513	8.05E-05	1.30513	-6.10E-04
														1.30458	60.38	1.30458	0.00185	1.30458	-3.85E-04	1.30458	8.05E-05	1.30458	0.00653	1.49401	-0.00215	1.49401	0.00871	1.49401	0.0123	1.30458	-3.85E-04	1.30458	8.05E-05	1.30458	-3.85E-04
														1.30403	62.73	1.30403	0.01109	1.30403	-2.89E-04	1.30403	1.21E-04	1.30403	0.00466	1.49343	3.49E-04	1.49343	0.00488	1.49343	0.01089	1.30403	-2.89E-04	1.30403	1.21E-04	1.30403	-2.89E-04
														1.30348	59.03	1.30348	0.00185	1.30348	-2.89E-04	1.30348	1.21E-04	1.30348	0.0028	1.49285	-8.53E-04	1.49285	-0.00234	1.49285	0.01076	1.30348	-2.89E-04	1.30348	1.21E-04	1.30348	-2.89E-04
														1.30293	57.64	1.30293	0.0037	1.30293	-2.89E-04	1.30293	8.05E-05	1.30293	-9.33E-04	1.49227	-5.27E-04	1.49227	-0.00364	1.49227	0.00672	1.30293	-2.89E-04	1.30293	8.05E-05	1.30293	-2.89E-04
														1.30238	56.27	1.30238	-0.00185	1.30238	-2.89E-04	1.30238	0	1.30238	0.0028	1.49168	-9.92E-04	1.49168	3.26E-04	1.49168	0.0119	1.30238	-2.89E-04	1.30238	0	1.30238	-2.89E-04
														1.30183	54.24	1.30183	0.00739	1.30183	-6.10E-04	1.30183	8.05E-05	1.30183	0.00933	1.4911	-8.93E-04	1.4911	0.00766	1.4911	0.00849	1.30183	-6.10E-04	1.30183	8.05E-05	1.30183	-6.10E-04
														1.30128	58.21	1.30128	0	1.30128	-5.46E-04	1.30128	8.05E-05	1.30128	0.00746	1.49052	3.62E-04	1.49052	0.01008	1.49052	0.00999	1.30128	-5.46E-04	1.30128	8.05E-05	1.30128	-5.46E-04
														1.30074	56.06	1.30074	0.0037	1.30074	-1.93E-04	1.30074	8.05E-05	1.30074	0.0084	1.48995	-0.00197	1.48995	0.00811	1.48995	0.00204	1.30074	-1.93E-04	1.30074	8.05E-05	1.30074	-1.93E-04
														1.30019	58.4	1.30019	0	1.30019	-1.28E-04	1.30019	4.02E-05	1.30019	0.03265	1.48937	0.0029	1.48937	0.00519	1.48937	0.0062	1.30019	-1.28E-04	1.30019	4.02E-05	1.30019	-1.28E-04
														1.29965	55.39	1.29965	0	1.29965	-1.60E-04	1.29965	0	1.29965	0.01679	1.48879	0.0044	1.48879	0.00391	1.48879	0.00514	1.29965	-1.60E-04	1.29965	0	1.29965	-1.60E-04
														1.2991	54.56	1.2991	0.00739	1.2991	-2.57E-04	1.2991	4.02E-05	1.2991	0.00933	1.48821	0.00503	1.48821	0.0037	1.48821	0.01331	1.2991	-2.57E-04	1.2991	4.02E-05	1.2991	-2.57E-04
														1.29856	55.68	1.29856	0	1.29856	-2.25E-04	1.29856	4.02E-05	1.29856	0.01306	1.48763	-8.70E-04	1.48763	0.00341	1.48763	0.00428	1.29856	-2.25E-04	1.29856	4.02E-05	1.29856	-2.25E-04
														1.29801	56.57	1.29801	0	1.29801	-2.89E-04	1.29801	8.05E-05	1.29801	0.0084	1.48706	2.51E-04	1.48706	0.0033	1.48706	0.00336	1.29801	-2.89E-04	1.29801	8.05E-05	1.29801	-2.89E-04
														1.29747	53.31	1.29747	0.00739	1.29747	-1.60E-04	1.29747	1.61E-04	1.29747	0.00187	1.48648	-0.00181	1.48648	0.00412	1.48648	0.00771	1.29747	-1.60E-04	1.29747	1.61E-04	1.29747	-1.60E-04
														1.29693	53.64	1.29693	-0.00739	1.29693	-3.85E-04	1.29693	1.21E-04	1.29693	0.00653	1.4859	-0.00393	1.4859	0.00617	1.4859	0.01823	1.29693	-3.85E-04	1.29693	1.21E-04	1.29693	-3.85E-04
														1.29638	54.21	1.29638	0.00555	1.29638	-9.63E-05	1.29638	8.05E-05	1.29638	0.00746	1.48533	-0.00165	1.48533	0.0056	1.48533	0.01259	1.29638	-9.63E-05	1.29638	8.05E-05	1.29638	-9.63E-05
														1.29584	56.44	1.29584	-0.00185	1.29584	-1.93E-04	1.29584	-8.05E-05	1.29584	0.00373	1.48475	8.59E-04	1.48475	5.42E-04	1.48475	0.01177	1.29584	-1.93E-04	1.29584	-8.05E-05	1.29584	-1.93E-04
														1.2953	53.55	1.2953	-0.00185	1.2953	-3.53E-04	1.2953	-1.61E-04	1.2953	0.01213	1.48418	-0.00193	1.48418	-0.00182	1.48418	0.01362	1.2953	-3.53E-04	1.2953	-1.61E-04	1.2953	-3.53E-04
														1.29476	53.55	1.29476	0	1.29476	-2.25E-04	1.29476	-1.61E-04	1.29476	0.01213	1.4836	8.79E-04	1.4836	-0.00332	1.4836	0.01306	1.29476	-2.25E-04	1.29476	-1.61E-04	1.29476	-2.25E-04
														1.29422	53.07	1.29422	-0.00555	1.29422	-3.21E-04	1.29422	-1.21E-04	1.29422	0.0028	1.48303	0.00289	1.48303	-0.00445	1.48303	0.00996	1.29422	-3.21E-04	1.29422	-1.21E-04	1.29422	-3.21E-04
														1.29368	55.13	1.29368	0	1.29368	-4.17E-04	1.29368	-1.61E-04	1.29368	0	1.48246	0.00172	1.48246	-0.00517	1.48246	0.0103	1.29368	-4.17E-04	1.29368	-1.61E-04	1.29368	-4.17E-04
														1.29314	49.18	1.29314	-0.00555	1.29314	-3.53E-04	1.29314	-8.05E-05	1.29314	0.0084	1.48188	0.00111	1.48188	-0.00115	1.48188	0.01437	1.29314	-3.53E-04	1.29314	-8.05E-05	1.29314	-3.53E-04
														1.29261	50.49	1.29261	0.00555	1.29261	-2.89E-04	1.29261	0	1.29261	0.01306	1.48131	0.00666	1.48131	0.00157	1.48131	0.01244	1.29261	-2.89E-04	1.29261	0	1.29261	-2.89E-04
														1.29207	53.61	1.29207	0	1.29207	-3.53E-04	1.29207	4.02E-05	1.29207	0.01866	1.48074	0.00477	1.48074	-0.00103	1.48074	0.00496	1.29207	-3.53E-04	1.29207	4.02E-05	1.29207	-3.53E-04
														1.29153	55.45	1.29153	-0.00185	1.29153	-4.17E-04	1.29153	0	1.29153	0.00746	1.48017	0.00115	1.48017	-0.00284	1.48017	0.00101	1.29153	-4.17E-04	1.29153	0	1.29153	-4.17E-04
														1.29099	48.41	1.29099	0	1.29099	-2.57E-04	1.29099	8.05E-05	1.29099	-0.0028	1.4796	-0.00167	1.4796	-0.00201	1.4796	0.00169	1.29099	-2.57E-04	1.29099	8.05E-05	1.29099	-2.57E-04
														1.29046	54.25	1.29046	0.00924	1.29046	-2.89E-04	1.29046	8.05E-05	1.29046	0.0028	1.47903	0.00145	1.47903	-9.46E-06	1.47903	0.00422	1.29046	-2.89E-04	1.29046	8.05E-05	1.29046	-2.89E-04
														1.28992	50.25	1.28992	0.00555	1.28992	-2.57E-04	1.28992	-4.02E-05	1.28992	0.00187	1.47846	0.00282	1.47846	0.0011	1.47846	0.00692	1.28992	-2.57E-04	1.28992	-4.02E-05	1.28992	-2.57E-04
														1.28939	49.48	1.28939	0	1.28939	-3.21E-04	1.28939	-8.05E-05	1.28939	0.00466	1.47789	0.00399	1.47789	-0.00255	1.47789	0.00878	1.28939	-3.21E-04	1.28939	-8.05E-05	1.28939	-3.21E-04
														1.28886	53.37	1.28886	-0.00185	1.28886	-2.89E-04	1.28886	-4.02E-05	1.28886	-0.00187	1.47732	-2.78E-04	1.47732	-0.00233	1.47732	0.0026	1.28886	-2.89E-04	1.28886	-4.02E-05	1.28886	-2.89E-04
														1.28832	52.77	1.28832	0	1.28832	-2.89E-04	1.28832	-8.05E-05	1.28832	0.00746	1.47675	-3.11E-04	1.47675	-3.39E-04	1.47675	-0.00361	1.28832	-2.89E-04	1.28832	-8.05E-05	1.28832	-2.89E-04
														1.28779	50.6	1.28779	0.00185	1.28779	-1.93E-04	1.28779	4.02E-05	1.28779	0.00653	1.47618	1.56E-04	1.47618	0.00302	1.47618	0.00127	1.28779	-1.93E-04	1.28779	4.02E-05	1.28779	-1.93E-04
														1.28726	51.93	1.28726	-0.00555	1.28726	-2.89E-04	1.28726	2.01E-04	1.28726	0	1.47561	0.00113	1.47561	0.00287	1.47561	0.00892	1.28726	-2.89E-04	1.28726	2.01E-04	1.28726	-2.89E-04
														1.28672	45.1	1.28672	0	1.28672	-1.93E-04	1.28672	1.21E-04	1.28672	0.00653	1.47505	-0.00349	1.47505	-0.00122	1.47505	0.01035	1.28672	-1.93E-04	1.28672	1.21E-04	1.28672	-1.93E-04
														1.28619	50	1.28619	-0.00185	1.28619	-3.21E-04	1.28619	8.05E-05	1.28619	0.00933	1.47448	-0.00351	1.47448	-0.00319	1.47448	0.00663	1.28619	-3.21E-04	1.28619	8.05E-05	1.28619	-3.21E-04
														1.28566	51.71	1.28566	0.00185	1.28566	-1.93E-04	1.28566	4.02E-05	1.28566	0.0084	1.47391	0.00206	1.47391	-0.00309	1.47391	0.01064	1.28566	-1.93E-04	1.28566	4.02E-05	1.28566	-1.93E-04
														1.28513	52.66	1.28513	-0.00739	1.28513	-3.21E-04	1.28513	8.05E-05	1.28513	0.00653	1.47335	0.00766	1.47335	0.00132	1.47335	0.01216	1.28513	-3.21E-04	1.28513	8.05E-05	1.28513	-3.21E-04
														1.2846	53.07	1.2846	0	1.2846	-4.49E-04	1.2846	1.61E-04	1.2846	9.33E-04	1.47278	0.00227	1.47278	0.00107	1.47278	0.00859	1.2846	-4.49E-04	1.2846	1.61E-04	1.2846	-4.49E-04
														1.28407	51.68	1.28407	0.0037	1.28407	-3.85E-04	1.28407	1.61E-04	1.28407	0.00653	1.47222	-0.00421	1.47222	9.88E-05	1.47222	0.00314	1.28407	-3.85E-04	1.28407	1.61E-04	1.28407	-3.85E-04
														1.28355	46.76	1.28355	0.00185	1.28355	-4.17E-04	1.28355	1.21E-04	1.28355	0.00653	1.47165	-0.00789	1.47165	-0.0011	1.47165	-0.00181	1.28355	-4.17E-04	1.28355	1.21E-04	1.28355	-4.17E-04
														1.28302	48.82	1.28302	-0.0037	1.28302	-2.57E-04	1.28302	2.01E-04	1.28302	0.0056	1.47109	-0.00277	1.47109	-0.00494	1.47109	-0.00945	1.28302	-2.57E-04	1.28302	2.01E-04	1.28302	-2.57E-04
														1.28249	46.16	1.28249	-0.01294	1.28249	-3.85E-04	1.28249	3.62E-04	1.28249	0.01026	1.47052	0.0015	1.47052	-0.00676	1.47052	-0.00982	1.28249	-3.85E-04	1.28249	3.62E-04	1.28249	-3.85E-04
														1.28196	51.64	1.28196	0	1.28196	-3.21E-04	1.28196	4.02E-04	1.28196	0.01306	1.46996	0.00356	1.46996	-9.44E-04	1.46996	-0.00814	1.28196	-3.21E-04	1.28196	4.02E-04	1.28196	-3.21E-04
														1.28144	52.71	1.28144	0.0037	1.28144	-1.93E-04	1.28144	2.82E-04	1.28144	0.01772	1.4694	-0.00138	1.4694	0.00584	1.4694	-9.73E-04	1.28144	-1.93E-04	1.28144	2.82E-04	1.28144	-1.93E-04
														1.28091	52.46	1.28091	0.0037	1.28091	-3.53E-04	1.28091	2.01E-04	1.28091	0.00933	1.46884	-0.00343	1.46884	0.00601	1.46884	0.00509	1.28091	-3.53E-04	1.28091	2.01E-04	1.28091	-3.53E-04
														1.28039	48.21	1.28039	0	1.28039	-2.89E-04	1.28039	1.21E-04	1.28039	0.00373	1.46827	-0.00187	1.46827	-2.09E-04	1.46827	0.00715	1.28039	-2.89E-04	1.28039	1.21E-04	1.28039	-2.89E-04
														1.27986	46.68	1.27986	0.01109	1.27986	-4.17E-04	1.27986	4.02E-05	1.27986	0.0028	1.46771	-0.00246	1.46771	-0.003	1.46771	-0.0025	1.27986	-4.17E-04	1.27986	4.02E-05	1.27986	-4.17E-04
														1.27934	49.9	1.27934	0.00739	1.27934	-2.89E-04	1.27934	8.05E-05	1.27934	0.01026	1.46715	-0.00133	1.46715	-0.00416	1.46715	-0.00779	1.27934	-2.89E-04	1.27934	8.05E-05	1.27934	-2.89E-04
														1.27881	49.91	1.27881	0.01848	1.27881	-2.89E-04	1.27881	2.01E-04	1.27881	0.00746	1.46659	-0.00269	1.46659	-0.00232	1.46659	-0.00634	1.27881	-2.89E-04	1.27881	2.01E-04	1.27881	-2.89E-04
														1.27829	50.32	1.27829	-0.00185	1.27829	-2.89E-04	1.27829	3.62E-04	1.27829	0.00187	1.46603	-0.00245	1.46603	3.88E-04	1.46603	3.81E-04	1.27829	-2.89E-04	1.27829	3.62E-04	1.27829	-2.89E-04
														1.27777	52.21	1.27777	-0.00185	1.27777	-5.46E-04	1.27777	4.02E-04	1.27777	-0.00373	1.46547	-0.00114	1.46547	0.00457	1.46547	0.00589	1.27777	-5.46E-04	1.27777	4.02E-04	1.27777	-5.46E-04
														1.27725	47.57	1.27725	0	1.27725	-4.17E-04	1.27725	2.41E-04	1.27725	0.00187	1.46491	0.00541	1.46491	7.91E-04	1.46491	0.00288	1.27725	-4.17E-04	1.27725	2.41E-04	1.27725	-4.17E-04
														1.27673	50.09	1.27673	0	1.27673	-2.89E-04	1.27673	1.61E-04	1.27673	0.00187	1.46435	0.00615	1.46435	-0.00362	1.46435	0.00889	1.27673	-2.89E-04	1.27673	1.61E-04	1.27673	-2.89E-04
														1.2762	44.38	1.2762	0	1.2762	-3.85E-04	1.2762	1.21E-04	1.2762	0.01213	1.4638	0.00428	1.4638	-0.00912	1.4638	0.01138	1.2762	-3.85E-04	1.2762	1.21E-04	1.2762	-3.85E-04
														1.27568	42.84	1.27568	-0.00185	1.27568	-2.25E-04	1.27568	8.05E-05	1.27568	-0.00187	1.46324	-9.18E-04	1.46324	-0.00331	1.46324	0.01652	1.27568	-2.25E-04	1.27568	8.05E-05	1.27568	-2.25E-04
														1.27517	47.44	1.27517	0.01109	1.27517	-1.28E-04	1.27517	0	1.27517	0.0056	1.46268	3.37E-04	1.46268	-0.00573	1.46268	0.00675	1.27517	-1.28E-04	1.27517	0	1.27517	-1.28E-04
														1.27465	46.15	1.27465	0.0037	1.27465	-1.93E-04	1.27465	-8.05E-05	1.27465	-0.00187	1.46212	0.00358	1.46212	-0.00328	1.46212	0.0025	1.27465	-1.93E-04	1.27465	-8.05E-05	1.27465	-1.93E-04
														1.27413	45.47	1.27413	0.00185	1.27413	-2.57E-04	1.27413	0	1.27413	0.00653	1.46157	0.00571	1.46157	6.93E-04	1.46157	-0.00301	1.27413	-2.57E-04	1.27413	0	1.27413	-2.57E-04
														1.27361	50.49	1.27361	0.00185	1.27361	-2.25E-04	1.27361	1.21E-04	1.27361	0.01866	1.46101	0.00201	1.46101	0.00762	1.46101	-0.00109	1.27361	-2.25E-04	1.27361	1.21E-04	1.27361	-2.25E-04
														1.27309	47.93	1.27309	0	1.27309	-3.21E-04	1.27309	8.05E-05	1.27309	0.01586	1.46046	8.43E-04	1.46046	0.00599	1.46046	-0.00252	1.27309	-3.21E-04	1.27309	8.05E-05	1.27309	-3.21E-04
														1.27258	49.19	1.27258	0.01664	1.27258	-1.28E-04	1.27258	-8.05E-05	1.27258	0.02425	1.4599	0.00306	1.4599	0.00593	1.4599	-0.00472	1.27258	-1.28E-04	1.27258	-8.05E-05	1.27258	-1.28E-04
														1.27206	47.85	1.27206	-0.00185	1.27206	-2.89E-04	1.27206	-8.05E-05	1.27206	0.00187	1.45935	5.15E-04	1.45935	0.00532	1.45935	-0.00336	1.27206	-2.89E-04	1.27206	-8.05E-05	1.27206	-2.89E-04
														1.27154	43.43	1.27154	0.00555	1.27154	-3.21E-04	1.27154	-8.05E-05	1.27154	0.00187	1.45879	9.66E-04	1.45879	9.86E-04	1.45879	0.00235	1.27154	-3.21E-04	1.27154	-8.05E-05	1.27154	-3.21E-04
														1.27103	41.79	1.27103	-0.00555	1.27103	-3.21E-04	1.27103	-4.02E-05	1.27103	-9.33E-04	1.45824	7.32E-04	1.45824	-0.00631	1.45824	0.01016	1.27103	-3.21E-04	1.27103	-4.02E-05	1.27103	-3.21E-04
														1.27051	46.3	1.27051	-0.00924	1.27051	-3.85E-04	1.27051	8.05E-05	1.27051	0.00746	1.45769	0.00336	1.45769	-0.00421	1.45769	0.01552	1.27051	-3.85E-04	1.27051	8.05E-05	1.27051	-3.85E-04
														1.27	46.37	1.27	0	1.27	-3.53E-04	1.27	0	1.27	0.00653	1.45713	0.00236	1.45713	-8.44E-04	1.45713	0.00764	1.27	-3.53E-04	1.27	0	1.27	-3.53E-04
														1.26949	43.68	1.26949	0	1.26949	-2.89E-04	1.26949	-1.61E-04	1.26949	0.01772	1.45658	0.00512	1.45658	0.00459	1.45658	0.00106	1.26949	-2.89E-04	1.26949	-1.61E-04	1.26949	-2.89E-04
														1.26897	41.64	1.26897	0.00924	1.26897	-4.49E-04	1.26897	-8.05E-05	1.26897	-0.01306	1.45603	0.00543	1.45603	0.00135	1.45603	6.19E-04	1.26897	-4.49E-04	1.26897	-8.05E-05	1.26897	-4.49E-04
														1.26846	42.74	1.26846	-0.00185	1.26846	-4.17E-04	1.26846	1.21E-04	1.26846	0.01026	1.45548	0.00254	1.45548	0.00206	1.45548	0.00602	1.26846	-4.17E-04	1.26846	1.21E-04	1.26846	-4.17E-04
														1.26795	50.59	1.26795	-0.00185	1.26795	-1.93E-04	1.26795	0	1.26795	0.00653	1.45493	-0.00152	1.45493	-0.00264	1.45493	0.00295	1.26795	-1.93E-04	1.26795	0	1.26795	-1.93E-04
														1.26744	42.11	1.26744	0.00739	1.26744	-3.53E-04	1.26744	-3.22E-04	1.26744	0.01026	1.45438	-4.18E-04	1.45438	3.71E-04	1.45438	1.32E-04	1.26744	-3.53E-04	1.26744	-3.22E-04	1.26744	-3.53E-04
														1.26692	47.52	1.26692	0	1.26692	-2.57E-04	1.26692	-3.22E-04	1.26692	0.00187	1.45383	0.00203	1.45383	-0.00257	1.45383	-2.27E-04	1.26692	-2.57E-04	1.26692	-3.22E-04	1.26692	-2.57E-04
														1.26641	41.76	1.26641	0	1.26641	-3.53E-04	1.26641	-1.21E-04	1.26641	0.01213	1.45328	0.00531	1.45328	-0.00275	1.45328	0.00146	1.26641	-3.53E-04	1.26641	-1.21E-04	1.26641	-3.53E-04
														1.2659	41.94	1.2659	0.0037	1.2659	-4.49E-04	1.2659	4.02E-05	1.2659	0.01213	1.45273	0.0032	1.45273	-0.00381	1.45273	1.77E-04	1.2659	-4.49E-04	1.2659	4.02E-05	1.2659	-4.49E-04
														1.2654	45.09	1.2654	0.00555	1.2654	-2.25E-04	1.2654	4.02E-05	1.2654	0.00187	1.45218	0.00258	1.45218	-0.00317	1.45218	0.00131	1.2654	-2.25E-04	1.2654	4.02E-05	1.2654	-2.25E-04
														1.26489	47.82	1.26489	0	1.26489	-3.53E-04	1.26489	-4.02E-05	1.26489	9.33E-04	1.45163	3.46E-04	1.45163	0.00251	1.45163	-0.00241	1.26489	-3.53E-04	1.26489	-4.02E-05	1.26489	-3.53E-04
														1.26438	43.1	1.26438	0.00185	1.26438	-2.57E-04	1.26438	-1.21E-04	1.26438	-0.00187	1.45108	0.00456	1.45108	0.00309	1.45108	0.00219	1.26438	-2.57E-04	1.26438	-1.21E-04	1.26438	-2.57E-04
														1.26387	44.82	1.26387	0	1.26387	-3.21E-04	1.26387	-2.01E-04	1.26387	-0.00466	1.45054	0.00324	1.45054	0.00443	1.45054	0.00121	1.26387	-3.21E-04	1.26387	-2.01E-04	1.26387	-3.21E-04
														1.26336	41.33	1.26336	0.00555	1.26336	-1.93E-04	1.26336	-8.05E-05	1.26336	0.00653	1.44999	0.00222	1.44999	-0.0011	1.44999	0.00966	1.26336	-1.93E-04	1.26336	-8.05E-05	1.26336	-1.93E-04
														1.26286	41.32	1.26286	-0.00739	1.26286	-3.53E-04	1.26286	4.02E-05	1.26286	-0.0084	1.44944	3.62E-04	1.44944	0.0028	1.44944	0.00764	1.26286	-3.53E-04	1.26286	4.02E-05	1.26286	-3.53E-04
														1.26235	42.15	1.26235	-0.0037	1.26235	-1.93E-04	1.26235	0	1.26235	0.00746	1.4489	0.00146	1.4489	0.00232	1.4489	0.00837	1.26235	-1.93E-04	1.26235	0	1.26235	-1.93E-04
														1.26184	44.06	1.26184	0.00185	1.26184	-3.53E-04	1.26184	-4.02E-05	1.26184	0.00373	1.44835	5.28E-04	1.44835	0.00524	1.44835	-3.74E-04	1.26184	-3.53E-04	1.26184	-4.02E-05	1.26184	-3.53E-04
														1.26134	43.93	1.26134	0	1.26134	-2.25E-04	1.26134	-4.02E-05	1.26134	9.33E-04	1.4478	-4.08E-05	1.4478	0.00511	1.4478	0.00771	1.26134	-2.25E-04	1.26134	-4.02E-05	1.26134	-2.25E-04
														1.26083	39.85	1.26083	0.00555	1.26083	-3.21E-04	1.26083	0	1.26083	0.01306	1.44726	-2.75E-05	1.44726	0.00367	1.44726	0.00855	1.26083	-3.21E-04	1.26083	0	1.26083	-3.21E-04
														1.26033	38.13	1.26033	0.00185	1.26033	-2.57E-04	1.26033	0	1.26033	-0.00466	1.44672	-0.00211	1.44672	-0.00156	1.44672	0.00394	1.26033	-2.57E-04	1.26033	0	1.26033	-2.57E-04
														1.25983	42.49	1.25983	0.0037	1.25983	-2.25E-04	1.25983	0	1.25983	0.00653	1.44617	-6.06E-04	1.44617	-0.00172	1.44617	-8.13E-04	1.25983	-2.25E-04	1.25983	0	1.25983	-2.25E-04
														1.25932	42.72	1.25932	0.01109	1.25932	-4.49E-04	1.25932	-1.21E-04	1.25932	-0.00187	1.44563	0.00334	1.44563	-7.61E-04	1.44563	0.00108	1.25932	-4.49E-04	1.25932	-1.21E-04	1.25932	-4.49E-04
														1.25882	40.54	1.25882	0	1.25882	-1.28E-04	1.25882	-4.02E-05	1.25882	-0.0028	1.44508	0.00531	1.44508	0.00384	1.44508	-5.85E-04	1.25882	-1.28E-04	1.25882	-4.02E-05	1.25882	-1.28E-04
														1.25832	42.66	1.25832	0.01109	1.25832	-2.25E-04	1.25832	4.02E-05	1.25832	0.01866	1.44454	0.00296	1.44454	0.00451	1.44454	-0.00209	1.25832	-2.25E-04	1.25832	4.02E-05	1.25832	-2.25E-04
														1.25782	38.9	1.25782	-0.00555	1.25782	-9.63E-05	1.25782	-4.02E-05	1.25782	0.01866	1.444	0.00157	1.444	0.00105	1.444	0.00193	1.25782	-9.63E-05	1.25782	-4.02E-05	1.25782	-9.63E-05
														1.25732	39.25	1.25732	0.0037	1.25732	-2.57E-04	1.25732	-1.21E-04	1.25732	9.33E-04	1.44346	0.00336	1.44346	-0.00203	1.44346	-0.00199	1.25732	-2.57E-04	1.25732	-1.21E-04	1.25732	-2.57E-04
														1.25681	38.07	1.25681	-0.00185	1.25681	-2.57E-04	1.25681	-2.01E-04	1.25681	0.01026	1.44292	0.00249	1.44292	-0.00132	1.44292	-0.00151	1.25681	-2.57E-04	1.25681	-2.01E-04	1.25681	-2.57E-04
														1.25631	41.16	1.25631	0.01109	1.25631	-4.17E-04	1.25631	-4.02E-05	1.25631	-0.0028	1.44238	0.00704	1.44238	-0.00342	1.44238	4.22E-04	1.25631	-4.17E-04	1.25631	-4.02E-05	1.25631	-4.17E-04
														1.25582	37.21	1.25582	-0.00739	1.25582	-5.78E-04	1.25582	8.05E-05	1.25582	-9.33E-04	1.44184	0.00645	1.44184	-0.0041	1.44184	0.0038	1.25582	-5.78E-04	1.25582	8.05E-05	1.25582	-5.78E-04
														1.25532	43.28	1.25532	0.00555	1.25532	-3.85E-04	1.25532	8.05E-05	1.25532	0.01772	1.4413	0.00537	1.4413	0.00124	1.4413	0.00132	1.25532	-3.85E-04	1.25532	8.05E-05	1.25532	-3.85E-04
														1.25482	36.94	1.25482	0.00924	1.25482	-6.42E-05	1.25482	0	1.25482	0.00187	1.44076	0.00128	1.44076	0.00729	1.44076	-0.00338	1.25482	-6.42E-05	1.25482	0	1.25482	-6.42E-05
														1.25432	40.2	1.25432	0.00555	1.25432	-6.10E-04	1.25432	-4.02E-05	1.25432	-9.33E-04	1.44022	0.0027	1.44022	0.00429	1.44022	-0.00134	1.25432	-6.10E-04	1.25432	-4.02E-05	1.25432	-6.10E-04
														1.25382	39.72	1.25382	0.00555	1.25382	-2.57E-04	1.25382	-1.21E-04	1.25382	0.0056	1.43968	-0.00309	1.43968	-0.00126	1.43968	4.00E-04	1.25382	-2.57E-04	1.25382	-1.21E-04	1.25382	-2.57E-04
														1.25333	38.03	1.25333	-0.00555	1.25333	-1.28E-04	1.25333	-2.01E-04	1.25333	-0.00187	1.43914	-0.00265	1.43914	4.24E-04	1.43914	0.00525	1.25333	-1.28E-04	1.25333	-2.01E-04	1.25333	-1.28E-04
														1.25283	40.63	1.25283	-0.00555	1.25283	-3.21E-04	1.25283	-1.61E-04	1.25283	0	1.4386	-5.03E-05	1.4386	0.00974	1.4386	-0.00211	1.25283	-3.21E-04	1.25283	-1.61E-04	1.25283	-3.21E-04
														1.25233	34.25	1.25233	-0.00185	1.25233	-1.93E-04	1.25233	-1.61E-04	1.25233	0.00373	1.43806	0.00548	1.43806	0.0088	1.43806	-0.00596	1.25233	-1.93E-04	1.25233	-1.61E-04	1.25233	-1.93E-04
														1.25184	34.66	1.25184	-0.00555	1.25184	-2.89E-04	1.25184	0	1.25184	0	1.43753	0.00154	1.43753	-0.00171	1.43753	-0.00548	1.25184	-2.89E-04	1.25184	0	1.25184	-2.89E-04
														1.25134	36.7	1.25134	-0.00555	1.25134	-4.49E-04	1.25134	1.61E-04	1.25134	0.00746	1.43699	-0.00143	1.43699	1.35E-04	1.43699	0.00286	1.25134	-4.49E-04	1.25134	1.61E-04	1.25134	-4.49E-04
														1.25085	39.49	1.25085	0.00739	1.25085	-3.21E-04	1.25085	2.01E-04	1.25085	-0.00653	1.43645	-0.00593	1.43645	-0.00147	1.43645	0.00499	1.25085	-3.21E-04	1.25085	2.01E-04	1.25085	-3.21E-04
														1.25035	37.19	1.25035	0.00555	1.25035	-2.89E-04	1.25035	1.61E-04	1.25035	0.01586	1.43592	-0.00585	1.43592	-0.00757	1.43592	0.0044	1.25035	-2.89E-04	1.25035	1.61E-04	1.25035	-2.89E-04
														1.24986	33.51	1.24986	0.00924	1.24986	-2.89E-04	1.24986	-4.02E-05	1.24986	0.01306	1.43538	-0.00473	1.43538	-0.01294	1.43538	1.16E-04	1.24986	-2.89E-04	1.24986	-4.02E-05	1.24986	-2.89E-04
														1.24937	34.01	1.24937	0	1.24937	-4.17E-04	1.24937	-1.21E-04	1.24937	0.01026	1.43485	-0.0022	1.43485	-0.01054	1.43485	-8.20E-04	1.24937	-4.17E-04	1.24937	-1.21E-04	1.24937	-4.17E-04
														1.24888	31.29	1.24888	-0.01479	1.24888	-3.21E-04	1.24888	0	1.24888	0.00373	1.43431	-0.0029	1.43431	-0.0079	1.43431	0.00232	1.24888	-3.21E-04	1.24888	0	1.24888	-3.21E-04
														1.24838	30.77	1.24838	0.01109	1.24838	-1.28E-04	1.24838	1.21E-04	1.24838	0.01306	1.43378	-6.98E-04	1.43378	-0.00399	1.43378	0.00474	1.24838	-1.28E-04	1.24838	1.21E-04	1.24838	-1.28E-04
														1.24789	36.52	1.24789	-0.00739	1.24789	-3.21E-04	1.24789	1.61E-04	1.24789	0.00653	1.43325	1.63E-04	1.43325	4.91E-04	1.43325	-0.00171	1.24789	-3.21E-04	1.24789	1.61E-04	1.24789	-3.21E-04
														1.2474	33.51	1.2474	0.00739	1.2474	-1.93E-04	1.2474	8.05E-05	1.2474	0.00187	1.43271	-2.47E-04	1.43271	-0.00492	1.43271	8.29E-04	1.2474	-1.93E-04	1.2474	8.05E-05	1.2474	-1.93E-04
														1.24691	36.34	1.24691	0.0037	1.24691	-3.85E-04	1.24691	1.21E-04	1.24691	0.00187	1.43218	-9.39E-04	1.43218	-0.00391	1.43218	0.01076	1.24691	-3.85E-04	1.24691	1.21E-04	1.24691	-3.85E-04
														1.24642	37.48	1.24642	0.00555	1.24642	-4.49E-04	1.24642	1.21E-04	1.24642	0.00746	1.43165	0.00304	1.43165	-7.81E-04	1.43165	0.01629	1.24642	-4.49E-04	1.24642	1.21E-04	1.24642	-4.49E-04
														1.24593	37.25	1.24593	0.0037	1.24593	-3.85E-04	1.24593	1.61E-04	1.24593	0.00187	1.43111	0.0041	1.43111	-1.44E-04	1.43111	0.00748	1.24593	-3.85E-04	1.24593	1.61E-04	1.24593	-3.85E-04
														1.24544	39.5	1.24544	0.00739	1.24544	-4.17E-04	1.24544	3.22E-04	1.24544	0.00466	1.43058	-1.23E-04	1.43058	-0.00271	1.43058	0.0041	1.24544	-4.17E-04	1.24544	3.22E-04	1.24544	-4.17E-04
														1.24496	34.97	1.24496	-0.01664	1.24496	-1.60E-04	1.24496	3.62E-04	1.24496	-9.33E-04	1.43005	7.50E-04	1.43005	-0.00341	1.43005	0.00288	1.24496	-1.60E-04	1.24496	3.62E-04	1.24496	-1.60E-04
														1.24447	37.92	1.24447	0.00185	1.24447	-2.25E-04	1.24447	2.01E-04	1.24447	0.00187	1.42952	4.89E-04	1.42952	0.00171	1.42952	7.35E-04	1.24447	-2.25E-04	1.24447	2.01E-04	1.24447	-2.25E-04
														1.24398	38.21	1.24398	0.00555	1.24398	-3.21E-04	1.24398	0	1.24398	0.0084	1.42899	-0.00131	1.42899	7.46E-05	1.42899	-0.00475	1.24398	-3.21E-04	1.24398	0	1.24398	-3.21E-04
														1.24349	35.94	1.24349	-0.0037	1.24349	-3.53E-04	1.24349	0	1.24349	0.00373	1.42846	-0.00503	1.42846	-0.00294	1.42846	-0.00668	1.24349	-3.53E-04	1.24349	0	1.24349	-3.53E-04
														1.24301	28.53	1.24301	-0.01109	1.24301	-3.85E-04	1.24301	-4.02E-05	1.24301	0.00653	1.42793	-0.00457	1.42793	-0.00403	1.42793	0.00371	1.24301	-3.85E-04	1.24301	-4.02E-05	1.24301	-3.85E-04
														1.24252	42.02	1.24252	0	1.24252	-1.28E-04	1.24252	-8.05E-05	1.24252	0.00746	1.4274	0.00138	1.4274	-0.0022	1.4274	0.00891	1.24252	-1.28E-04	1.24252	-8.05E-05	1.24252	-1.28E-04
														1.24204	34.82	1.24204	-0.0037	1.24204	-3.85E-04	1.24204	-8.05E-05	1.24204	0.0084	1.42687	0.0033	1.42687	-0.00766	1.42687	0.00556	1.24204	-3.85E-04	1.24204	-8.05E-05	1.24204	-3.85E-04
														1.24155	36.62	1.24155	0	1.24155	-3.21E-04	1.24155	-1.61E-04	1.24155	0.00653	1.42635	0.00612	1.42635	-0.00449	1.42635	-0.00284	1.24155	-3.21E-04	1.24155	-1.61E-04	1.24155	-3.21E-04
														1.24107	32.97	1.24107	0.00185	1.24107	-3.21E-04	1.24107	-1.61E-04	1.24107	-0.00373	1.42582	0.00379	1.42582	0.0037	1.42582	-6.23E-04	1.24107	-3.21E-04	1.24107	-1.61E-04	1.24107	-3.21E-04
														1.24058	32.43	1.24058	-0.00185	1.24058	-2.89E-04	1.24058	-1.21E-04	1.24058	-0.0084	1.42529	0.00303	1.42529	0.01039	1.42529	0.00795	1.24058	-2.89E-04	1.24058	-1.21E-04	1.24058	-2.89E-04
														1.2401	40.52	1.2401	-0.00185	1.2401	-3.21E-04	1.2401	-1.21E-04	1.2401	0.00653	1.42476	0.00103	1.42476	7.53E-04	1.42476	0.01133	1.2401	-3.21E-04	1.2401	-1.21E-04	1.2401	-3.21E-04
														1.23962	32.94	1.23962	0.01294	1.23962	-3.85E-04	1.23962	-4.02E-05	1.23962	0.00187	1.42424	0.00273	1.42424	-0.00247	1.42424	0.00768	1.23962	-3.85E-04	1.23962	-4.02E-05	1.23962	-3.85E-04
														1.23913	41.58	1.23913	-0.00555	1.23913	-1.60E-04	1.23913	8.05E-05	1.23913	0.0084	1.42371	-0.00129	1.42371	-0.00546	1.42371	-0.00204	1.23913	-1.60E-04	1.23913	8.05E-05	1.23913	-1.60E-04
														1.23865	34.99	1.23865	0.01479	1.23865	-5.78E-04	1.23865	1.61E-04	1.23865	0.01026	1.42318	-0.00336	1.42318	-0.00152	1.42318	-0.00957	1.23865	-5.78E-04	1.23865	1.61E-04	1.23865	-5.78E-04
														1.23817	31.78	1.23817	-0.00185	1.23817	-2.25E-04	1.23817	1.61E-04	1.23817	0.01399	1.42266	-1.40E-04	1.42266	0.00483	1.42266	-0.01136	1.23817	-2.25E-04	1.23817	1.61E-04	1.23817	-2.25E-04
														1.23769	34.07	1.23769	0.0037	1.23769	-3.21E-04	1.23769	1.61E-04	1.23769	0.00466	1.42213	0.00261	1.42213	0.01052	1.42213	-0.00624	1.23769	-3.21E-04	1.23769	1.61E-04	1.23769	-3.21E-04
														1.23721	30.52	1.23721	0.00739	1.23721	-3.85E-04	1.23721	4.02E-05	1.23721	-0.0056	1.42161	8.79E-04	1.42161	0.00656	1.42161	-0.001	1.23721	-3.85E-04	1.23721	4.02E-05	1.23721	-3.85E-04
														1.23673	37.02	1.23673	-0.00924	1.23673	-2.57E-04	1.23673	-1.21E-04	1.23673	0.00373	1.42109	1.03E-06	1.42109	-0.00214	1.42109	-0.00369	1.23673	-2.57E-04	1.23673	-1.21E-04	1.23673	-2.57E-04
														1.23625	36.05	1.23625	0.00185	1.23625	-2.25E-04	1.23625	-4.02E-05	1.23625	-0.00933	1.42056	-9.92E-04	1.42056	-0.00204	1.42056	-0.00772	1.23625	-2.25E-04	1.23625	-4.02E-05	1.23625	-2.25E-04
														1.23577	34.58	1.23577	-0.0037	1.23577	-2.89E-04	1.23577	1.21E-04	1.23577	0	1.42004	-5.98E-04	1.42004	0.00202	1.42004	-0.00577	1.23577	-2.89E-04	1.23577	1.21E-04	1.23577	-2.89E-04
														1.23529	33.8	1.23529	-0.00555	1.23529	-3.53E-04	1.23529	-8.05E-05	1.23529	0	1.41952	0.00231	1.41952	0.00302	1.41952	0.002	1.23529	-3.53E-04	1.23529	-8.05E-05	1.23529	-3.53E-04
														1.23482	32.25	1.23482	-0.00555	1.23482	-2.89E-04	1.23482	-2.41E-04	1.23482	0.01679	1.41899	0.0018	1.41899	0.00555	1.41899	0.00102	1.23482	-2.89E-04	1.23482	-2.41E-04	1.23482	-2.89E-04
														1.23434	30.31	1.23434	-0.0037	1.23434	-2.57E-04	1.23434	-1.61E-04	1.23434	-9.33E-04	1.41847	0.00142	1.41847	0.00222	1.41847	-0.00233	1.23434	-2.57E-04	1.23434	-1.61E-04	1.23434	-2.57E-04
														1.23386	33.57	1.23386	0	1.23386	-5.78E-04	1.23386	-2.01E-04	1.23386	-9.33E-04	1.41795	0.00448	1.41795	0.0018	1.41795	-0.00221	1.23386	-5.78E-04	1.23386	-2.01E-04	1.23386	-5.78E-04
														1.23338	35.59	1.23338	-0.0037	1.23338	-1.60E-04	1.23338	-2.01E-04	1.23338	0.00466	1.41743	0.0062	1.41743	0.00261	1.41743	5.47E-04	1.23338	-1.60E-04	1.23338	-2.01E-04	1.23338	-1.60E-04
														1.23291	32.99	1.23291	-0.0037	1.23291	-4.49E-04	1.23291	-4.02E-05	1.23291	0.00187	1.41691	0.00475	1.41691	0.00479	1.41691	-0.0019	1.23291	-4.49E-04	1.23291	-4.02E-05	1.23291	-4.49E-04
														1.23243	30.12	1.23243	-0.00185	1.23243	-2.89E-04	1.23243	-4.02E-05	1.23243	-0.00187	1.41639	0.00101	1.41639	-0.00128	1.41639	-0.00601	1.23243	-2.89E-04	1.23243	-4.02E-05	1.23243	-2.89E-04
														1.23196	32.82	1.23196	0.0037	1.23196	-3.85E-04	1.23196	-8.05E-05	1.23196	0.00933	1.41587	0.00145	1.41587	-0.00369	1.41587	-0.0049	1.23196	-3.85E-04	1.23196	-8.05E-05	1.23196	-3.85E-04
														1.23148	29.58	1.23148	-0.00555	1.23148	-3.53E-04	1.23148	-8.05E-05	1.23148	0.00653	1.41535	0.00242	1.41535	-5.99E-04	1.41535	-4.38E-06	1.23148	-3.53E-04	1.23148	-8.05E-05	1.23148	-3.53E-04
														1.23101	33.65	1.23101	0	1.23101	-3.21E-04	1.23101	-4.02E-05	1.23101	0.01866	1.41483	0.00284	1.41483	0.00818	1.41483	0.00662	1.23101	-3.21E-04	1.23101	-4.02E-05	1.23101	-3.21E-04
														1.23053	30.44	1.23053	-0.00185	1.23053	-1.28E-04	1.23053	0	1.23053	-0.0028	1.41431	-0.00164	1.41431	0.0069	1.41431	0.00406	1.23053	-1.28E-04	1.23053	0	1.23053	-1.28E-04
														1.23006	31.47	1.23006	-0.00185	1.23006	-1.93E-04	1.23006	-4.02E-05	1.23006	0.0056	1.41379	0.00164	1.41379	0.00333	1.41379	-8.98E-04	1.23006	-1.93E-04	1.23006	-4.02E-05	1.23006	-1.93E-04
														1.22959	31.78	1.22959	0.00185	1.22959	-6.42E-05	1.22959	-1.21E-04	1.22959	0.0056	1.41327	0.00192	1.41327	-8.73E-04	1.41327	0.00189	1.22959	-6.42E-05	1.22959	-1.21E-04	1.22959	-6.42E-05
														1.22912	31.79	1.22912	0.01294	1.22912	-2.57E-04	1.22912	0	1.22912	0.03078	1.41276	0.00135	1.41276	0.0042	1.41276	0.00928	1.22912	-2.57E-04	1.22912	0	1.22912	-2.57E-04
														1.22864	29.58	1.22864	-0.00924	1.22864	-2.89E-04	1.22864	8.05E-05	1.22864	0.0028	1.41224	0.00261	1.41224	0.00224	1.41224	0.01465	1.22864	-2.89E-04	1.22864	8.05E-05	1.22864	-2.89E-04
														1.22817	33.16	1.22817	0.0037	1.22817	-2.25E-04	1.22817	0	1.22817	0.0028	1.41172	0.00955	1.41172	0.00247	1.41172	0.00604	1.22817	-2.25E-04	1.22817	0	1.22817	-2.25E-04
														1.2277	30.11	1.2277	-0.00185	1.2277	-1.93E-04	1.2277	0	1.2277	0	1.41121	0.00997	1.41121	5.89E-05	1.41121	-0.00406	1.2277	-1.93E-04	1.2277	0	1.2277	-1.93E-04
														1.22723	29.01	1.22723	0.00739	1.22723	-1.93E-04	1.22723	1.21E-04	1.22723	0.0056	1.41069	0.00463	1.41069	0.00193	1.41069	-0.005	1.22723	-1.93E-04	1.22723	1.21E-04	1.22723	-1.93E-04
														1.22676	30.22	1.22676	0	1.22676	-3.53E-04	1.22676	2.82E-04	1.22676	0.01586	1.41017	-0.00178	1.41017	-0.00231	1.41017	0.00356	1.22676	-3.53E-04	1.22676	2.82E-04	1.22676	-3.53E-04
														1.22629	29.62	1.22629	0	1.22629	-3.53E-04	1.22629	2.41E-04	1.22629	0.01026	1.40966	-0.00166	1.40966	-0.00243	1.40966	0.00216	1.22629	-3.53E-04	1.22629	2.41E-04	1.22629	-3.53E-04
														1.22582	37.94	1.22582	0.01109	1.22582	-1.60E-04	1.22582	1.21E-04	1.22582	0.00466	1.40914	0.00249	1.40914	-0.0015	1.40914	-0.0049	1.22582	-1.60E-04	1.22582	1.21E-04	1.22582	-1.60E-04
														1.22536	30.95	1.22536	-0.00739	1.22536	-2.57E-04	1.22536	0	1.22536	9.33E-04	1.40863	0.00468	1.40863	0.00207	1.40863	-0.00743	1.22536	-2.57E-04	1.22536	0	1.22536	-2.57E-04
														1.22489	29.54	1.22489	0	1.22489	-5.13E-04	1.22489	-4.02E-05	1.22489	0.01213	1.40812	-0.00165	1.40812	0.00412	1.40812	-0.00674	1.22489	-5.13E-04	1.22489	-4.02E-05	1.22489	-5.13E-04
														1.22442	31.75	1.22442	-0.00555	1.22442	-3.21E-04	1.22442	-1.21E-04	1.22442	-0.00373	1.4076	-5.48E-06	1.4076	0.00404	1.4076	-0.00592	1.22442	-3.21E-04	1.22442	-1.21E-04	1.22442	-3.21E-04
														1.22395	32.38	1.22395	0	1.22395	-3.21E-04	1.22395	-1.61E-04	1.22395	0.00187	1.40709	-0.00183	1.40709	0.0025	1.40709	2.64E-04	1.22395	-3.21E-04	1.22395	-1.61E-04	1.22395	-3.21E-04
														1.22349	30.04	1.22349	0	1.22349	-6.42E-05	1.22349	-8.05E-05	1.22349	0	1.40658	0.00592	1.40658	-0.00213	1.40658	0.00345	1.22349	-6.42E-05	1.22349	-8.05E-05	1.22349	-6.42E-05
														1.22302	27.52	1.22302	0.00739	1.22302	-4.17E-04	1.22302	0	1.22302	-0.0028	1.40606	0.00629	1.40606	5.68E-04	1.40606	0.0053	1.22302	-4.17E-04	1.22302	0	1.22302	-4.17E-04
														1.22256	29.5	1.22256	0.0037	1.22256	-2.25E-04	1.22256	-4.02E-05	1.22256	-0.00466	1.40555	0.01144	1.40555	0.00504	1.40555	0.00622	1.22256	-2.25E-04	1.22256	-4.02E-05	1.22256	-2.25E-04
														1.22209	28.22	1.22209	-0.00185	1.22209	-3.53E-04	1.22209	4.02E-05	1.22209	-0.00187	1.40504	0.00389	1.40504	0.00239	1.40504	4.53E-04	1.22209	-3.53E-04	1.22209	4.02E-05	1.22209	-3.53E-04
														1.22163	31.98	1.22163	0.00185	1.22163	-3.85E-04	1.22163	1.61E-04	1.22163	0.0028	1.40453	0.00279	1.40453	0.00262	1.40453	4.51E-04	1.22163	-3.85E-04	1.22163	1.61E-04	1.22163	-3.85E-04
														1.22116	25.19	1.22116	-0.00185	1.22116	-5.78E-04	1.22116	1.61E-04	1.22116	0	1.40402	0.00271	1.40402	0.00229	1.40402	0.00578	1.22116	-5.78E-04	1.22116	1.61E-04	1.22116	-5.78E-04
														1.2207	25.39	1.2207	-0.00739	1.2207	-6.42E-05	1.2207	1.61E-04	1.2207	0	1.40351	0.00388	1.40351	0.00512	1.40351	0.01177	1.2207	-6.42E-05	1.2207	1.61E-04	1.2207	-6.42E-05
														1.22023	24.08	1.22023	-0.00555	1.22023	-3.21E-04	1.22023	1.21E-04	1.22023	-0.0028	1.403	0.00224	1.403	0.00198	1.403	-0.0022	1.22023	-3.21E-04	1.22023	1.21E-04	1.22023	-3.21E-04
														1.21977	26.87	1.21977	-0.0037	1.21977	-3.21E-04	1.21977	4.02E-05	1.21977	-0.00373	1.40249	-7.35E-04	1.40249	-2.34E-05	1.40249	-0.00669	1.21977	-3.21E-04	1.21977	4.02E-05	1.21977	-3.21E-04
														1.21931	26.98	1.21931	-0.00555	1.21931	-3.21E-04	1.21931	4.02E-05	1.21931	0.0084	1.40198	-0.00319	1.40198	-0.00931	1.40198	0.00191	1.21931	-3.21E-04	1.21931	4.02E-05	1.21931	-3.21E-04
														1.21885	28.28	1.21885	0	1.21885	-4.17E-04	1.21885	2.01E-04	1.21885	0.0056	1.40147	-0.00396	1.40147	-0.00664	1.40147	0.01111	1.21885	-4.17E-04	1.21885	2.01E-04	1.21885	-4.17E-04
														1.21839	32.13	1.21839	0.00739	1.21839	-1.93E-04	1.21839	2.82E-04	1.21839	0.01493	1.40096	-0.00138	1.40096	0.00311	1.40096	0.00565	1.21839	-1.93E-04	1.21839	2.82E-04	1.21839	-1.93E-04
														1.21793	33.92	1.21793	0	1.21793	-1.60E-04	1.21793	1.61E-04	1.21793	0.0028	1.40045	0.00354	1.40045	0.00929	1.40045	-0.00364	1.21793	-1.60E-04	1.21793	1.61E-04	1.21793	-1.60E-04
														1.21746	30.74	1.21746	0	1.21746	-1.60E-04	1.21746	1.21E-04	1.21746	0.0084	1.39995	0.00496	1.39995	0.00457	1.39995	-0.00741	1.21746	-1.60E-04	1.21746	1.21E-04	1.21746	-1.60E-04
														1.217	27.23	1.217	0.0037	1.217	-5.13E-04	1.217	2.01E-04	1.217	0.0084	1.39944	0.00779	1.39944	-0.0026	1.39944	-0.00507	1.217	-5.13E-04	1.217	2.01E-04	1.217	-5.13E-04
														1.21655	26.33	1.21655	0.00739	1.21655	-5.13E-04	1.21655	1.61E-04	1.21655	0.01399	1.39893	0.00617	1.39893	-0.00793	1.39893	-0.00284	1.21655	-5.13E-04	1.21655	1.61E-04	1.21655	-5.13E-04
														1.21609	29.98	1.21609	0.00555	1.21609	-1.93E-04	1.21609	8.05E-05	1.21609	-0.00653	1.39843	0.00444	1.39843	-0.00386	1.39843	0.00447	1.21609	-1.93E-04	1.21609	8.05E-05	1.21609	-1.93E-04
														1.21563	28.35	1.21563	0	1.21563	-4.49E-04	1.21563	1.21E-04	1.21563	0.00373	1.39792	6.14E-04	1.39792	0.00187	1.39792	0.00684	1.21563	-4.49E-04	1.21563	1.21E-04	1.21563	-4.49E-04
														1.21517	28.67	1.21517	0	1.21517	-3.85E-04	1.21517	0	1.21517	0.01119	1.39741	-0.00213	1.39741	0.00436	1.39741	0.00631	1.21517	-3.85E-04	1.21517	0	1.21517	-3.85E-04
														1.21471	28.51	1.21471	-0.0037	1.21471	-2.25E-04	1.21471	0	1.21471	0.01213	1.39691	-0.0039	1.39691	0.00709	1.39691	-0.00359	1.21471	-2.25E-04	1.21471	0	1.21471	-2.25E-04
														1.21425	22.65	1.21425	0.01109	1.21425	-3.21E-04	1.21425	1.61E-04	1.21425	0.00466	1.3964	1.00E-04	1.3964	0.0108	1.3964	-0.00132	1.21425	-3.21E-04	1.21425	1.61E-04	1.21425	-3.21E-04
														1.2138	28.15	1.2138	0.01109	1.2138	-1.60E-04	1.2138	8.05E-05	1.2138	9.33E-04	1.3959	0.00341	1.3959	0.00894	1.3959	0.00222	1.2138	-1.60E-04	1.2138	8.05E-05	1.2138	-1.60E-04
														1.21334	27.95	1.21334	-0.0037	1.21334	-2.57E-04	1.21334	-1.21E-04	1.21334	0.00373	1.3954	0.00282	1.3954	0.00828	1.3954	-1.86E-04	1.21334	-2.57E-04	1.21334	-1.21E-04	1.21334	-2.57E-04
														1.21288	24.15	1.21288	0.0037	1.21288	-2.57E-04	1.21288	-1.21E-04	1.21288	-0.0056	1.39489	0.00181	1.39489	0.00532	1.39489	-0.01093	1.21288	-2.57E-04	1.21288	-1.21E-04	1.21288	-2.57E-04
														1.21243	23.37	1.21243	0.0037	1.21243	-2.57E-04	1.21243	-4.02E-05	1.21243	-0.0028	1.39439	0.00254	1.39439	-0.00289	1.39439	-0.00867	1.21243	-2.57E-04	1.21243	-4.02E-05	1.21243	-2.57E-04
														1.21197	24.46	1.21197	0.0037	1.21197	-1.93E-04	1.21197	0	1.21197	0.01213	1.39389	0.00396	1.39389	-0.00941	1.39389	-0.00427	1.21197	-1.93E-04	1.21197	0	1.21197	-1.93E-04
														1.21152	27.09	1.21152	-0.0037	1.21152	-5.78E-04	1.21152	0	1.21152	0.01493	1.39338	0.00156	1.39338	-0.00775	1.39338	0.00334	1.21152	-5.78E-04	1.21152	0	1.21152	-5.78E-04
														1.21107	26.19	1.21107	-0.01109	1.21107	-5.13E-04	1.21107	-1.21E-04	1.21107	-9.33E-04	1.39288	5.32E-04	1.39288	-0.00302	1.39288	-0.00197	1.21107	-5.13E-04	1.21107	-1.21E-04	1.21107	-5.13E-04
														1.21061	21.5	1.21061	0.00739	1.21061	-2.57E-04	1.21061	-1.61E-04	1.21061	0.00187	1.39238	9.80E-04	1.39238	-3.55E-04	1.39238	-0.00558	1.21061	-2.57E-04	1.21061	-1.61E-04	1.21061	-2.57E-04
														1.21016	25.87	1.21016	0.00555	1.21016	-3.53E-04	1.21016	-1.61E-04	1.21016	-0.00653	1.39188	0.00324	1.39188	0.00311	1.39188	-0.00141	1.21016	-3.53E-04	1.21016	-1.61E-04	1.21016	-3.53E-04
														1.20971	26.65	1.20971	-0.00924	1.20971	-5.46E-04	1.20971	-4.02E-05	1.20971	0	1.39138	0.0048	1.39138	0.00439	1.39138	0.00932	1.20971	-5.46E-04	1.20971	-4.02E-05	1.20971	-5.46E-04
														1.20925	32.57	1.20925	0.0037	1.20925	-4.17E-04	1.20925	8.05E-05	1.20925	0.01493	1.39088	0.00366	1.39088	1.25E-04	1.39088	0.01225	1.20925	-4.17E-04	1.20925	8.05E-05	1.20925	-4.17E-04
														1.2088	25.13	1.2088	0	1.2088	-1.60E-04	1.2088	1.61E-04	1.2088	0.00373	1.39038	0.00296	1.39038	-0.0024	1.39038	0.01104	1.2088	-1.60E-04	1.2088	1.61E-04	1.2088	-1.60E-04
														1.20835	7.05	1.20835	0.0037	1.20835	-1.60E-04	1.20835	1.61E-04	1.20835	-0.01679	1.38988	-0.00131	1.38988	-0.00696	1.38988	0.01014	1.20835	-1.60E-04	1.20835	1.61E-04	1.20835	-1.60E-04
														1.2079	27.23	1.2079	0.0037	1.2079	-4.49E-04	1.2079	2.41E-04	1.2079	0.00187	1.38938	-1.54E-04	1.38938	-0.00581	1.38938	0.00111	1.2079	-4.49E-04	1.2079	2.41E-04	1.2079	-4.49E-04
														1.20745	22.98	1.20745	0.00739	1.20745	-9.63E-05	1.20745	2.82E-04	1.20745	0.0084	1.38888	0.00292	1.38888	-0.00161	1.38888	-0.00367	1.20745	-9.63E-05	1.20745	2.82E-04	1.20745	-9.63E-05
														1.207	26.29	1.207	-0.00739	1.207	-2.89E-04	1.207	2.41E-04	1.207	0.01586	1.38838	0.00299	1.38838	0.00333	1.38838	-5.01E-04	1.207	-2.89E-04	1.207	2.41E-04	1.207	-2.89E-04
														1.20655	21.55	1.20655	0.00924	1.20655	-1.28E-04	1.20655	1.61E-04	1.20655	0.01026	1.38788	2.53E-04	1.38788	-9.72E-04	1.38788	-7.57E-05	1.20655	-1.28E-04	1.20655	1.61E-04	1.20655	-1.28E-04
														1.2061	22.51	1.2061	-0.00924	1.2061	-3.85E-04	1.2061	1.21E-04	1.2061	0.00373	1.38738	0.00122	1.38738	5.06E-04	1.38738	3.83E-04	1.2061	-3.85E-04	1.2061	1.21E-04	1.2061	-3.85E-04
														1.20565	27.95	1.20565	0.00924	1.20565	-2.57E-04	1.20565	2.41E-04	1.20565	0.0084	1.38688	0.00634	1.38688	0.00659	1.38688	0.00487	1.20565	-2.57E-04	1.20565	2.41E-04	1.20565	-2.57E-04
														1.2052	29.95	1.2052	0.00185	1.2052	-3.53E-04	1.2052	2.01E-04	1.2052	-0.00466	1.38639	0.00409	1.38639	0.00504	1.38639	0.00606	1.2052	-3.53E-04	1.2052	2.01E-04	1.2052	-3.53E-04
														1.20475	27.15	1.20475	0	1.20475	-2.57E-04	1.20475	0	1.20475	0.00746	1.38589	0.00116	1.38589	-0.00232	1.38589	0.00249	1.20475	-2.57E-04	1.20475	0	1.20475	-2.57E-04
														1.20431	30.13	1.20431	0.0037	1.20431	-2.89E-04	1.20431	4.02E-05	1.20431	-0.0028	1.38539	-0.00301	1.38539	-0.0031	1.38539	-0.00545	1.20431	-2.89E-04	1.20431	4.02E-05	1.20431	-2.89E-04
														1.20386	19	1.20386	-0.00185	1.20386	-2.25E-04	1.20386	8.05E-05	1.20386	0.0084	1.3849	-0.00163	1.3849	-0.00218	1.3849	-0.00597	1.20386	-2.25E-04	1.20386	8.05E-05	1.20386	-2.25E-04
														1.20341	24.32	1.20341	0.00739	1.20341	-4.81E-04	1.20341	-8.05E-05	1.20341	0.0028	1.3844	-0.00131	1.3844	-0.00302	1.3844	-0.00678	1.20341	-4.81E-04	1.20341	-8.05E-05	1.20341	-4.81E-04
														1.20297	22.28	1.20297	-0.01109	1.20297	-2.57E-04	1.20297	-8.05E-05	1.20297	0	1.38391	9.29E-04	1.38391	5.94E-05	1.38391	-0.00268	1.20297	-2.57E-04	1.20297	-8.05E-05	1.20297	-2.57E-04
														1.20252	32.37	1.20252	-0.00185	1.20252	-3.85E-04	1.20252	1.21E-04	1.20252	0.00653	1.38341	0.00106	1.38341	0.00387	1.38341	-0.0057	1.20252	-3.85E-04	1.20252	1.21E-04	1.20252	-3.85E-04
														1.20208	23.7	1.20208	0	1.20208	-3.85E-04	1.20208	1.21E-04	1.20208	0.0084	1.38292	-0.00194	1.38292	0.00406	1.38292	-0.00194	1.20208	-3.85E-04	1.20208	1.21E-04	1.20208	-3.85E-04
														1.20163	24.79	1.20163	-0.00185	1.20163	-4.17E-04	1.20163	0	1.20163	-0.00187	1.38242	-0.00281	1.38242	0.00126	1.38242	0.00147	1.20163	-4.17E-04	1.20163	0	1.20163	-4.17E-04
														1.20119	29.38	1.20119	-0.00185	1.20119	-3.85E-04	1.20119	-8.05E-05	1.20119	0.00187	1.38193	-0.00274	1.38193	0.00176	1.38193	0.00883	1.20119	-3.85E-04	1.20119	-8.05E-05	1.20119	-3.85E-04
														1.20074	25.27	1.20074	-0.01479	1.20074	-5.78E-04	1.20074	-1.21E-04	1.20074	-0.01586	1.38144	-7.47E-04	1.38144	0.00227	1.38144	0.00819	1.20074	-5.78E-04	1.20074	-1.21E-04	1.20074	-5.78E-04
														1.2003	30.6	1.2003	0.01848	1.2003	-3.85E-04	1.2003	-1.61E-04	1.2003	-9.33E-04	1.38094	1.30E-04	1.38094	-0.00275	1.38094	0.00875	1.2003	-3.85E-04	1.2003	-1.61E-04	1.2003	-3.85E-04
														1.19986	24.57	1.19986	0.00185	1.19986	-4.49E-04	1.19986	-2.01E-04	1.19986	0.0028	1.38045	0.00435	1.38045	-0.00156	1.38045	0.00496	1.19986	-4.49E-04	1.19986	-2.01E-04	1.19986	-4.49E-04
														1.19942	21.01	1.19942	-0.00185	1.19942	-2.57E-04	1.19942	-1.61E-04	1.19942	0.00653	1.37996	0.00599	1.37996	-0.00129	1.37996	0.00639	1.19942	-2.57E-04	1.19942	-1.61E-04	1.19942	-2.57E-04
														1.19897	31.12	1.19897	-0.00924	1.19897	-3.53E-04	1.19897	-1.21E-04	1.19897	0.00746	1.37947	8.53E-04	1.37947	-0.00366	1.37947	0.00871	1.19897	-3.53E-04	1.19897	-1.21E-04	1.19897	-3.53E-04
														1.19853	20.18	1.19853	-0.00555	1.19853	-2.89E-04	1.19853	-2.01E-04	1.19853	0.0056	1.37897	-0.00168	1.37897	-0.00665	1.37897	0.01133	1.19853	-2.89E-04	1.19853	-2.01E-04	1.19853	-2.89E-04
														1.19809	22.91	1.19809	-0.00739	1.19809	-4.81E-04	1.19809	-1.21E-04	1.19809	0	1.37848	-8.95E-04	1.37848	-0.00161	1.37848	0.01413	1.19809	-4.81E-04	1.19809	-1.21E-04	1.19809	-4.81E-04
														1.19765	19.05	1.19765	-0.0037	1.19765	-3.85E-04	1.19765	4.02E-05	1.19765	0.0056	1.37799	0.00614	1.37799	0.00219	1.37799	0.0158	1.19765	-3.85E-04	1.19765	4.02E-05	1.19765	-3.85E-04
														1.19721	23.01	1.19721	0.0037	1.19721	-3.85E-04	1.19721	8.05E-05	1.19721	0.0056	1.3775	0.00529	1.3775	-1.37E-07	1.3775	0.01366	1.19721	-3.85E-04	1.19721	8.05E-05	1.19721	-3.85E-04
														1.19677	24.11	1.19677	0	1.19677	-2.89E-04	1.19677	0	1.19677	0.00933	1.37701	5.98E-04	1.37701	-1.49E-04	1.37701	0.00827	1.19677	-2.89E-04	1.19677	0	1.19677	-2.89E-04
														1.19633	19.42	1.19633	0	1.19633	-3.53E-04	1.19633	0	1.19633	0.00653	1.37652	-0.00294	1.37652	-0.00139	1.37652	3.55E-04	1.19633	-3.53E-04	1.19633	0	1.19633	-3.53E-04
														1.19589	26.1	1.19589	0	1.19589	-2.89E-04	1.19589	4.02E-05	1.19589	0.00933	1.37603	-0.00239	1.37603	3.85E-04	1.37603	-0.00445	1.19589	-2.89E-04	1.19589	4.02E-05	1.19589	-2.89E-04
														1.19545	22.36	1.19545	0.00185	1.19545	-3.21E-04	1.19545	0	1.19545	0.01026	1.37554	-0.00279	1.37554	0.00329	1.37554	-0.00873	1.19545	-3.21E-04	1.19545	0	1.19545	-3.21E-04
														1.19501	38.18	1.19501	0.00185	1.19501	-4.81E-04	1.19501	4.02E-05	1.19501	-0.00187	1.37506	-0.00129	1.37506	0.00227	1.37506	-0.00461	1.19501	-4.81E-04	1.19501	4.02E-05	1.19501	-4.81E-04
														1.19458	19.94	1.19458	-0.01109	1.19458	-1.93E-04	1.19458	2.41E-04	1.19458	-0.00187	1.37457	0.00384	1.37457	2.93E-04	1.37457	-0.00213	1.19458	-1.93E-04	1.19458	2.41E-04	1.19458	-1.93E-04
														1.19414	24.6	1.19414	-0.00739	1.19414	-3.85E-04	1.19414	2.41E-04	1.19414	0.00746	1.37408	0.00812	1.37408	-0.00558	1.37408	0.00295	1.19414	-3.85E-04	1.19414	2.41E-04	1.19414	-3.85E-04
														1.1937	24.91	1.1937	0.00185	1.1937	-2.89E-04	1.1937	1.21E-04	1.1937	0.0084	1.37359	0.00582	1.37359	-0.00572	1.37359	-0.00193	1.1937	-2.89E-04	1.1937	1.21E-04	1.1937	-2.89E-04
														1.19326	25.67	1.19326	0	1.19326	-1.93E-04	1.19326	1.61E-04	1.19326	0.0028	1.3731	0.0022	1.3731	4.01E-04	1.3731	1.36E-04	1.19326	-1.93E-04	1.19326	1.61E-04	1.19326	-1.93E-04
														1.19283	22.99	1.19283	-0.0037	1.19283	-2.57E-04	1.19283	1.61E-04	1.19283	0.01306	1.37262	-0.00284	1.37262	0.00515	1.37262	0.00267	1.19283	-2.57E-04	1.19283	1.61E-04	1.19283	-2.57E-04
														1.19239	19.37	1.19239	-0.0037	1.19239	-3.21E-05	1.19239	4.02E-05	1.19239	0.00746	1.37213	-0.00275	1.37213	1.17E-04	1.37213	0.00137	1.19239	-3.21E-05	1.19239	4.02E-05	1.19239	-3.21E-05
														1.19196	27.74	1.19196	-0.0037	1.19196	-2.57E-04	1.19196	4.02E-05	1.19196	0.01399	1.37165	0.00174	1.37165	-0.00288	1.37165	-0.00726	1.19196	-2.57E-04	1.19196	4.02E-05	1.19196	-2.57E-04
														1.19152	30	1.19152	-0.00924	1.19152	-2.57E-04	1.19152	8.05E-05	1.19152	-9.33E-04	1.37116	0.00425	1.37116	0.00287	1.37116	-0.01276	1.19152	-2.57E-04	1.19152	8.05E-05	1.19152	-2.57E-04
														1.19109	17.23	1.19109	-0.00555	1.19109	-9.63E-05	1.19109	1.61E-04	1.19109	-9.33E-04	1.37067	0.00216	1.37067	8.26E-04	1.37067	-0.00284	1.19109	-9.63E-05	1.19109	1.61E-04	1.19109	-9.63E-05
														1.19065	20.07	1.19065	0.0037	1.19065	-4.17E-04	1.19065	2.41E-04	1.19065	0.01866	1.37019	-2.60E-05	1.37019	-0.00221	1.37019	-0.00311	1.19065	-4.17E-04	1.19065	2.41E-04	1.19065	-4.17E-04
														1.19022	24.66	1.19022	0.00924	1.19022	-4.17E-04	1.19022	0	1.19022	0.01026	1.36971	7.43E-04	1.36971	-0.00228	1.36971	-0.00612	1.19022	-4.17E-04	1.19022	0	1.19022	-4.17E-04
														1.18979	21.82	1.18979	0.00739	1.18979	-9.63E-05	1.18979	-1.21E-04	1.18979	0.01026	1.36922	-0.00133	1.36922	0.00134	1.36922	-0.01259	1.18979	-9.63E-05	1.18979	-1.21E-04	1.18979	-9.63E-05
														1.18935	19.11	1.18935	0.00185	1.18935	-2.57E-04	1.18935	-8.05E-05	1.18935	-0.0084	1.36874	-7.61E-04	1.36874	0.002	1.36874	0.00303	1.18935	-2.57E-04	1.18935	-8.05E-05	1.18935	-2.57E-04
														1.18892	19.29	1.18892	-0.00185	1.18892	-4.17E-04	1.18892	-1.21E-04	1.18892	0.01026	1.36825	0.00145	1.36825	0.00435	1.36825	0.00818	1.18892	-4.17E-04	1.18892	-1.21E-04	1.18892	-4.17E-04
														1.18849	26.34	1.18849	0.00555	1.18849	-3.21E-04	1.18849	-1.21E-04	1.18849	-0.00933	1.36777	0.00418	1.36777	0.00314	1.36777	0.00713	1.18849	-3.21E-04	1.18849	-1.21E-04	1.18849	-3.21E-04
														1.18806	15.87	1.18806	-0.00185	1.18806	-1.93E-04	1.18806	-8.05E-05	1.18806	-0.00187	1.36729	0.00588	1.36729	4.96E-05	1.36729	-0.00273	1.18806	-1.93E-04	1.18806	-8.05E-05	1.18806	-1.93E-04
														1.18763	28.92	1.18763	0.00555	1.18763	-3.85E-04	1.18763	-8.05E-05	1.18763	0.00933	1.36681	0.00384	1.36681	-0.00345	1.36681	-0.00323	1.18763	-3.85E-04	1.18763	-8.05E-05	1.18763	-3.85E-04
														1.1872	24.8	1.1872	0.01294	1.1872	-2.57E-04	1.1872	-2.01E-04	1.1872	0.0084	1.36632	-0.00168	1.36632	1.76E-04	1.36632	-0.00356	1.1872	-2.57E-04	1.1872	-2.01E-04	1.1872	-2.57E-04
														1.18677	23.86	1.18677	0.00185	1.18677	-1.60E-04	1.18677	-2.41E-04	1.18677	0.00746	1.36584	-0.00298	1.36584	0.00136	1.36584	-0.00153	1.18677	-1.60E-04	1.18677	-2.41E-04	1.18677	-1.60E-04
														1.18634	27.55	1.18634	0	1.18634	-9.63E-05	1.18634	-1.61E-04	1.18634	0.0028	1.36536	-0.00105	1.36536	-3.63E-04	1.36536	-0.00201	1.18634	-9.63E-05	1.18634	-1.61E-04	1.18634	-9.63E-05
														1.18591	21.17	1.18591	0.00185	1.18591	-2.57E-04	1.18591	-1.61E-04	1.18591	-0.00466	1.36488	-0.00317	1.36488	-0.00155	1.36488	0.00122	1.18591	-2.57E-04	1.18591	-1.61E-04	1.18591	-2.57E-04
														1.18548	23.47	1.18548	0.0037	1.18548	-2.57E-04	1.18548	-2.82E-04	1.18548	-0.00653	1.3644	-0.00389	1.3644	0.00271	1.3644	0.00326	1.18548	-2.57E-04	1.18548	-2.82E-04	1.18548	-2.57E-04
														1.18505	33.58	1.18505	0.00555	1.18505	-4.17E-04	1.18505	-3.62E-04	1.18505	0	1.36392	-0.00262	1.36392	0.00184	1.36392	6.95E-04	1.18505	-4.17E-04	1.18505	-3.62E-04	1.18505	-4.17E-04
														1.18462	23.91	1.18462	-0.00185	1.18462	-2.25E-04	1.18462	-3.22E-04	1.18462	-0.00466	1.36344	-0.00261	1.36344	-6.69E-04	1.36344	-0.00101	1.18462	-2.25E-04	1.18462	-3.22E-04	1.18462	-2.25E-04
														1.1842	23.55	1.1842	0.00924	1.1842	-1.93E-04	1.1842	-8.05E-05	1.1842	9.33E-04	1.36296	-8.84E-04	1.36296	0.00145	1.36296	-0.00448	1.1842	-1.93E-04	1.1842	-8.05E-05	1.1842	-1.93E-04
														1.18377	18.39	1.18377	-0.00739	1.18377	-4.81E-04	1.18377	8.05E-05	1.18377	0.01119	1.36248	-4.30E-04	1.36248	0.00397	1.36248	-0.00511	1.18377	-4.81E-04	1.18377	8.05E-05	1.18377	-4.81E-04
														1.18334	13.36	1.18334	0.00739	1.18334	-4.81E-04	1.18334	-1.21E-04	1.18334	0.01399	1.362	0.00398	1.362	0.0076	1.362	-0.00387	1.18334	-4.81E-04	1.18334	-1.21E-04	1.18334	-4.81E-04
														1.18291	20	1.18291	0	1.18291	-6.74E-04	1.18291	-4.02E-04	1.18291	0.0056	1.36152	0.00661	1.36152	0.00714	1.36152	0.00177	1.18291	-6.74E-04	1.18291	-4.02E-04	1.18291	-6.74E-04
														1.18249	22.27	1.18249	-0.00555	1.18249	-2.89E-04	1.18249	-3.62E-04	1.18249	0.0056	1.36105	0.00786	1.36105	0.00172	1.36105	0.00726	1.18249	-2.89E-04	1.18249	-3.62E-04	1.18249	-2.89E-04
														1.18206	22.32	1.18206	0.01294	1.18206	-3.85E-04	1.18206	-2.01E-04	1.18206	0.00187	1.36057	0.00149	1.36057	-0.00293	1.36057	0.00506	1.18206	-3.85E-04	1.18206	-2.01E-04	1.18206	-3.85E-04
														1.18164	26.6	1.18164	-0.00185	1.18164	-2.57E-04	1.18164	-1.21E-04	1.18164	0.00466	1.36009	-0.00157	1.36009	2.64E-06	1.36009	0.00748	1.18164	-2.57E-04	1.18164	-1.21E-04	1.18164	-2.57E-04
[truncated: 631 more rows]
