# Supplementary material for: Coherence transfer from optically induced THz magnons to charges
Source: Nat Commun. 2026 Feb 6;17:1480. doi: 10.1038/s41467-026-69261-y (PMC12886983; doi:10.1038/s41467-026-69261-y)
Supplement: Supplementary file 3 — Source data [file 41467_2026_69261_MOESM3_ESM.zip › Data of the figures/Data_Figure2.txt]

a				b
Time Delay	Polarisation Rotation	Time Delay	DT/T	Fluence	ATHz	ATHz	Fluence	ATHz
ps	mdeg	ps		mJ/cm2		errorbar	mJ/cm2
-1.50304	-0.00161	-5.0088	1.21E-05	24	8.33E-05	3.43E-06	0	0
-1.4003	3.24E-04	-4.90006	-7.02E-06	21	6.45E-05	3.27E-06	24.1	8.35E-05
-1.2989	0.00129	-4.80065	-5.08E-06	18	6.37E-05	2.82E-06
-1.1995	-0.0018	-4.70059	-4.87E-06	15	5.97E-05	2.58E-06
-1.09876	-0.00133	-4.59918	-8.86E-06	12	3.96E-05	2.51E-06
-0.99936	0.00172	-4.49978	-1.44E-06	9	3.73E-05	2.97E-06
-0.89996	-4.98E-04	-4.39771	-8.97E-07	6	2.38E-05	2.20E-06
-0.79989	-0.00152	-4.30031	-3.80E-06
-0.69982	-0.00134	-4.1989	-6.07E-06
-0.60042	-5.87E-04	-4.09817	4.08E-06
-0.49968	-0.00117	-3.99943	-4.18E-06
-0.39961	-7.42E-05	-3.8987	-5.91E-08
-0.29954	-0.00326	-3.79729	-4.91E-06
-0.20014	-0.01794	-3.69923	9.30E-06
-0.0994	-0.58131	-3.59849	-3.67E-06
6.67E-04	-3.29684	-3.49909	-1.04E-05
0.10074	-0.3478	-3.40035	-7.94E-06
0.20014	-0.10638	-3.29695	6.77E-07
0.30087	-0.01865	-3.19755	-1.93E-05
0.40028	-0.02534	-3.09948	-1.26E-05
0.50101	-0.04788	-2.99874	4.30E-07
0.60042	-0.0823	-2.89667	-6.95E-06
0.70115	-0.05488	-2.7986	-1.33E-05
0.80055	-0.04018	-2.69787	-9.78E-06
0.90129	-0.02013	-2.60047	-2.44E-06
0.99936	-0.00587	-2.4984	-1.47E-06
1.10076	-0.01472	-2.39766	3.99E-06
1.20016	-0.00632	-2.30226	-3.29E-06
1.30023	0.00104	-2.19752	-1.57E-05
1.4003	-0.00115	-2.10079	-2.43E-05
1.50037	-2.58E-04	-1.99872	4.19E-06
1.60044	8.53E-04	-1.89931	-1.16E-05
1.70118	0.00299	-1.80125	-1.63E-05
1.80125	0.00272	-1.69918	3.39E-06
1.90065	4.59E-04	-1.60244	-7.56E-06
2.00138	-0.00244	-1.50037	-1.18E-05
2.10145	0.00125	-1.39963	-6.98E-06
2.20019	-0.0018	-1.30023	-4.46E-06
2.30093	-2.48E-04	-1.2015	-4.54E-06
2.40099	9.32E-04	-1.09609	3.08E-06
2.50173	-0.00162	-0.99936	4.22E-06
2.60113	-0.00377	-0.89996	-8.79E-06
2.7012	-0.00448	-0.79989	-4.65E-06
2.80127	-0.00543	-0.70315	-1.18E-05
2.90067	-0.00219	-0.59908	-7.54E-06
3.00074	4.05E-06	-0.49901	-2.24E-06
3.10081	0.00503	-0.39961	5.51E-06
3.20088	0.00481	-0.30154	5.36E-06
3.30028	0.00402	-0.20014	4.40E-05
3.40102	0.00161	-0.10074	7.90E-04
3.50042	-1.32E-04	6.67E-04	0.0283
3.60049	-0.00266	0.0974	-0.01278
3.70056	-0.00326	0.1988	-0.00779
3.8013	-0.00141	0.30021	-4.30E-04
3.90137	4.26E-04	0.40094	1.79E-04
4.00077	0.00256	0.49901	2.08E-04
4.10084	0.00334	0.59975	3.60E-04
4.20157	0.00441	0.70115	5.73E-05
4.30164	0.00173	0.80256	1.79E-04
4.40171	8.85E-05	0.90129	9.54E-05
4.50178	-0.00213	0.99869	1.61E-04
4.60118	-0.00273	1.09943	5.23E-05
4.70125	-0.00277	1.19883	8.01E-05
4.80132	-0.00227	1.29957	5.80E-05
4.90006	-2.94E-04	1.39963	6.20E-05
5.00013	7.40E-04	1.50171	2.93E-05
5.10086	0.00166	1.59977	4.28E-05
5.20026	0.00284	1.70051	4.32E-05
5.301	-0.00144	1.80058	5.48E-05
5.4004	-0.00223	1.90265	5.35E-05
5.50114	-0.00382	2.00339	4.31E-05
5.59987	-0.00435	2.09945	2.61E-05
5.70128	-0.00486	2.20152	1.38E-05
5.80068	-0.00283	2.30026	-4.49E-07
5.90075	-3.19E-05	2.40099	-3.21E-05
6.00149	3.87E-04	2.50106	-2.19E-05
6.10155	0.00223	2.6018	-2.30E-05
6.20162	0.00249	2.70187	-2.56E-06
6.30169	-0.00168	2.80127	1.09E-06
6.40109	-0.0017	2.89734	9.48E-06
6.50116	-0.00312	3.00008	7.98E-06
6.60123	-0.00434	3.09748	-1.59E-06
6.7013	-0.00186	3.19821	-2.34E-05
6.8007	7.21E-04	3.30028	-3.76E-05
6.90011	0.00145	3.40235	-2.52E-05
7.00018	0.00236	3.50176	-9.94E-06
7.10025	0.00246	3.59982	-1.63E-05
7.20031	-9.05E-05	3.69856	1.32E-05
7.30038	-0.00212	3.80063	2.22E-05
7.40045	-0.00333	3.9007	3.27E-05
7.50119	-0.00305	4.0001	1.77E-05
7.60059	-0.00164	4.10017	7.93E-06
7.70066	-3.32E-04	4.20357	-2.08E-05
7.80073	0.00162	4.29897	-1.42E-05
7.90147	0.00151	4.40305	-1.73E-05
8.00154	0.00181	4.50312	1.84E-06
8.1016	-5.89E-04	4.60318	2.01E-05
8.20167	-0.00182	4.70259	3.90E-05
8.30174	-0.00269	4.80399	3.39E-05
8.40115	-0.00264	4.90339	2.79E-05
8.50121	-9.36E-04	5.00213	9.63E-06
8.60128	-9.96E-04	5.1002	-6.82E-06
8.70069	0.00114	5.20227	-1.38E-05
8.80076	4.62E-04	5.299	-2.40E-05
8.90016	0.00187	5.39974	-1.38E-05
9.00023	0.00159	5.50314	5.67E-06
9.10096	9.15E-04	5.60321	2.35E-05
9.20103	-5.64E-04	5.70128	2.95E-05
9.30043	-0.00153	5.80268	1.69E-05
9.4005	-0.00203	5.90275	4.83E-06
9.50057	-0.00135	6.00082	-1.74E-05
9.60064	1.60E-04	6.10022	-2.89E-05
9.70071	0.00174	6.20162	-3.22E-05
9.80078	0.00133	6.30103	-1.93E-05
9.90085	9.84E-04	6.39909	-7.98E-06
10.00092	0.00193	6.49783	2.82E-06
10.10099	-2.11E-04	6.6019	2.27E-05
10.20106	-0.00193	6.7013	2.45E-05
10.30113	-0.00321	6.80271	1.03E-05
10.4012	-0.00205	6.89877	-8.39E-06
10.50126	-6.63E-04	6.99951	-1.85E-05
10.602	-6.21E-05	7.09958	-3.70E-05
10.7014	0.00122	7.20232	-2.76E-05
10.80081	0.00151	7.30105	-1.45E-05
10.90087	6.03E-04	7.39979	3.24E-06
11.00094	-3.55E-04	7.50119	2.33E-05
11.10168	-9.43E-04	7.60059	2.61E-05
11.20108	-0.0024	7.70199	2.41E-05
11.30115	-0.00281	7.80006	1.22E-05
11.40055	-0.00193	7.9028	-1.97E-05
11.50062	-4.79E-04	8.00287	-2.25E-05
11.60069	0.001	8.10094	-2.67E-05
11.70143	0.00165	8.20101	-6.59E-06
11.8015	1.58E-04	8.30308	2.51E-06
11.9009	-0.00104	8.40248	1.95E-05
12.00097	-0.00169	8.50121	2.95E-05
12.10171	-0.00291	8.59995	2.04E-05
12.20111	-0.00195	8.69868	7.30E-06
12.30118	-0.00135	8.80276	-1.01E-05
12.40125	-8.83E-04	8.90149	-2.48E-05
12.50132	4.86E-04	9.00089	-1.67E-05
12.59938	1.00E-03	9.1003	-1.18E-05
12.70012	3.30E-04	9.20103	3.75E-06
12.80019	6.97E-04	9.30244	2.16E-05
12.90092	-4.09E-04	9.40184	3.55E-05
13.00033	8.41E-05	9.50257	3.11E-05
13.1004	-0.00197	9.60264	1.40E-05
13.20113	-0.00147	9.70004	4.27E-06
13.3012	4.09E-04	9.80078	-2.63E-05
13.40127	-0.00151	9.89952	-1.74E-05
13.50067	4.84E-04	10.00025	-2.27E-06
13.60074	0.00123	10.10299	-3.65E-06
13.70081	0.00129	10.20106	1.26E-05
13.80088	3.78E-04	10.30113	2.75E-05
13.90162	-9.35E-04	10.4032	2.42E-05
14.00169	-7.71E-04	10.50126	2.85E-05
14.10176	-0.0018	10.60133	1.83E-06
14.20116	-0.00126	10.70207	-1.61E-05
14.30123	8.88E-04	10.79947	-2.86E-05
14.4013	7.88E-04	10.90021	-8.98E-06
14.50003	6.93E-04	10.99961	-2.13E-05
14.6001	0.00169	11.09901	7.46E-06
14.70017	8.66E-04	11.19975	1.70E-05
14.80024	4.94E-05	11.30249	2.14E-05
14.90098	-0.00108	11.40189	1.38E-05
15.00104	-5.65E-04	11.50062	4.81E-06
15.10111	-8.56E-04	11.60136	-4.11E-06
15.20052	7.45E-04	11.70076	-2.29E-05
15.30125	0.0013	11.80216	-1.72E-05
15.40065	0.00132	11.9009	-1.48E-05
15.50139	0.00139	12.00164	-6.57E-07
15.60079	8.20E-04	12.10171	1.56E-05
15.70153	0.00236	12.20244	3.68E-05
15.80093	3.01E-04	12.30184	3.31E-05
15.90033	5.85E-04	12.40391	1.82E-05
16.00107	-1.67E-04	12.50265	-1.91E-07
16.10181	2.21E-04	12.60072	-1.22E-05
16.20121	-0.00133	12.70145	-2.41E-05
16.30128	8.65E-04	12.80219	-1.91E-05
16.39935	9.81E-04	12.90293	-5.10E-06
16.50075	4.80E-04	13.00233	8.76E-06
16.59948	2.77E-04	13.10306	2.59E-05
16.70022	6.58E-05	13.20113	3.04E-05
16.80029	-5.61E-04	13.30053	2.51E-05
16.90103	-0.00113	13.40194	1.97E-05
17.00043	-0.00244	13.50067	-6.52E-06
17.10183	4.77E-04	13.59807	-9.71E-06
17.20057	1.56E-04	13.70081	-2.12E-05
17.30064	1.66E-04	13.80222	-9.80E-06
17.4007	5.41E-04	13.90295	8.13E-06
17.50144	3.42E-04	14.00302	1.16E-05
17.60084	-5.73E-05	14.10109	3.86E-05
17.70158	-4.82E-04	14.20116	2.20E-05
17.80632	-0.0012	14.30323	1.86E-06
17.90172	1.34E-04	14.4013	2.10E-06
18.00112	-5.05E-04	14.50003	-1.31E-05
18.10186	3.83E-05	14.59943	-2.03E-05
18.20126	2.26E-04	14.69817	-1.73E-05
18.30199	3.70E-04	14.80091	-1.16E-06
18.40006	0.00146	14.90164	1.90E-05
18.5008	-1.80E-04	15.00171	1.87E-05
18.59953	-1.24E-04	15.10111	2.65E-05
18.70027	-9.38E-04	15.20185	2.03E-05
18.80034	-5.18E-04	15.30125	-5.78E-07
18.90108	3.24E-04	15.40266	-1.36E-05
19.00048	6.40E-04	15.50139	-7.52E-06
19.10121	0.00118	15.60279	-7.43E-06
19.20128	2.94E-04	15.69819	3.32E-06
19.30135	0.00151	15.80227	9.12E-06
19.40075	0.0025	15.90167	1.79E-05
19.50082	-0.0013	16.0004	2.72E-05
19.60089	5.47E-05	16.10114	1.65E-05
19.70163	0.00147	16.20121	1.42E-05
19.8017	0.0012	16.29794	-4.44E-06
19.90177	9.35E-04	16.39868	-1.37E-05
20.00117	0.00143	16.49808	-1.02E-06
20.10191	0.00158	16.60082	3.80E-06
20.20331	9.53E-04	16.70022	1.68E-06
20.30071	0.00137	16.80029	2.36E-05
20.39945	-1.07E-04	16.89969	3.22E-05
20.50018	0.00177	16.99976	2.93E-05
20.59958	4.24E-04	17.10116	2.37E-05
20.70165	-1.25E-05	17.20123	1.34E-05
20.80039	9.27E-04	17.30197	-7.15E-06
20.90113	0.00107	17.4007	-2.18E-05
21.00053	0.00175	17.50211	-1.13E-05
21.10126	0.00319	17.60151	1.06E-06
21.20067	0.00152	17.69958	6.40E-06
21.3014	0.00305	17.79965	2.93E-05
21.40081	0.00205	17.90038	3.16E-05
21.50087	9.10E-04	18.00245	2.41E-05
21.60028	0.00232	18.10119	9.89E-06
21.70101	0.0018	18.20259	-8.13E-06
21.80108	0.00164	18.30333	-3.62E-06
21.90182	0.00198	18.40006	-1.66E-05
22.00122	0.00289	18.49946	1.38E-05
22.10129	0.00166	18.59753	1.98E-05
22.20002	0.00153	18.70094	1.25E-05
22.30009	-2.46E-04	18.80034	2.69E-05
22.40016	0.00173	18.90174	1.78E-05
22.50023	0.00141	19.00048	1.15E-05
22.6003	-2.61E-04	19.10055	-1.84E-05
22.70104	5.39E-04	19.20262	-2.43E-05
22.79977	0.00201	19.30069	-2.32E-05
22.90051	0.00132	19.39742	-1.09E-05
22.99924	5.41E-04	19.50283	-4.26E-06
23.10065	0.00267	19.60289	8.29E-06
23.20005	2.43E-04	19.70296	1.42E-05
23.30145	-3.13E-05	19.80303	1.33E-05
23.40086	3.93E-04	19.9011	1.36E-05
23.50159	-7.64E-05	19.99984	3.48E-06
23.60099	-5.40E-04	20.10124	-7.39E-06
23.70173	0.00129	20.19864	-2.07E-05
23.80113	6.20E-04	20.30138	-1.47E-05
23.90187	7.52E-04	20.40011	-5.26E-07
24.00127	-0.00111	20.49885	1.10E-05
24.10067	-1.90E-04	20.60025	2.12E-05
24.20008	-0.0012	20.70032	2.28E-05
24.30081	-0.00113	20.79906	2.08E-05
24.40021	-4.70E-04	20.90046	1.48E-05
24.50162	-2.35E-04	20.99919	5.46E-06
24.60035	-4.24E-04	21.1006	-8.68E-06
24.70042	-0.00147	21.20067	-1.22E-05
24.80049	-8.07E-04	21.3014	-2.10E-06
24.90189	-8.33E-04	21.40014	3.06E-06
22.49957	0.0013	21.50021	2.51E-05
22.6003	0.0021	21.60161	2.43E-05
22.6997	-0.00132	21.70101	1.87E-05
22.80244	-1.88E-04	21.80175	7.48E-06
22.90051	-2.43E-04	21.90115	-3.80E-06
23.00391	-0.00264	22.00055	1.35E-07
23.09931	-0.0026	22.10262	-1.03E-05
23.20138	-0.00737	22.20203	-4.05E-06
23.30012	-0.00332	22.3021	-1.14E-05
23.40086	-0.00312	22.40083	1.19E-05
23.50026	0.00126	22.50223	1.72E-05
23.60233	0.00196	22.59963	2.24E-05
23.70106	-4.78E-04	22.70237	8.09E-06
23.80113	-0.00295	22.80044	-2.22E-06
23.9012	5.77E-04	22.90051	-9.51E-06
24.00127	-0.00366	23.00058	-1.13E-05
24.10001	7.08E-07
24.20008	-1.28E-06
24.30014	1.07E-05
24.39955	1.86E-05
24.50295	2.26E-05
24.60035	1.24E-05
24.69975	5.31E-06
24.80116	-5.51E-06
24.90056	-6.85E-06
25.00063	-1.65E-05
	23.10131	-2.63E-06
	23.20072	1.53E-05
	23.29878	1.58E-05
	23.40086	2.20E-05
	23.50293	1.83E-05
	23.60033	-6.93E-08
	23.70373	-4.06E-06
	23.80313	-5.04E-06
	23.90187	-1.24E-05
	24.00127	-2.32E-06
	24.10001
	24.19941
	24.29814
	24.40288
	24.50295
	24.60102
	24.70042
	24.80249
	24.90123
	25.0013
