# Supplementary material for: Coherence transfer from optically induced THz magnons to charges
Source: Nat Commun. 2026 Feb 6;17:1480. doi: 10.1038/s41467-026-69261-y (PMC12886983; doi:10.1038/s41467-026-69261-y)
Supplement: Supplementary file 3 — Source data [file 41467_2026_69261_MOESM3_ESM.zip › Data of the figures/Data_Figure1.txt]

b
Photon Energy	Transmission
eV	%
6.51363	75
6.49545	75
6.47733	75
6.45934	64.58
6.44142	43.75
6.42364	100
6.40592	120
6.38833	7.27E+01
6.37083	6.25E+00
6.35344	-1.50E+01
6.33613	1.18E+01
6.31892	5.75E+01
6.30181	9.12E+01
6.28478	2.31E+01
6.26785	9.09E+00
6.25104	1.29E+01
6.23429	3.50E+01
6.21766	1.08E+02
6.20109	-9.00E+00
6.18463	4.74E+01
6.16826	6.92E+01
6.15195	4.46E+01
6.13576	7.93E+01
6.11965	7.78E+01
6.10362	8.33E+00
6.08768	-9.00E+00
6.07182	3.85E+01
6.05608	1.05E+02
6.04038	4.82E+01
6.02477	1.10E+03
6.00927	1.00E+02
5.99381	3.33E+01
5.97847	6.00E+01
5.96317	-9.00E+00
5.94798	2.90E+01
5.93287	6.25E+01
5.91784	1.84E+01
5.90288	8.00E+01
5.888	0.00E+00
5.87319	3.20E+01
5.85845	1.35E+02
5.84379	4.76E+00
5.8292	-4.00E+00
5.81472	4.32E+01
5.80027	0.00E+00
5.78593	6.00E+01
5.77163	-8.00E+00
5.75743	-6.00E+00
5.74329	3.75E+01
5.7292	3.33E+01
5.71521	6.25
5.70128	28.57
5.68742	7.50E+01
5.67363	0.00E+00
5.6599	-2.00E+00
5.64627	-3.00E+00
5.63268	1.00E+02
5.61915	1.30E+02
5.60571	1.40E+02
5.59231	3.94E+01
5.579	5.39E+01
5.56575	2.43E+01
5.55255	4.52E+01
5.53942	5.76E+01
5.52636	2.73E+01
5.51337	7.24E+01
5.50043	4.67E+01
5.48755	0.00E+00
5.47473	6.90E+01
5.462	6.50E+01
5.4493	4.44E+01
5.43667	8.33E+01
5.42411	5.00E+02
5.41159	0.00E+00
5.39914	1.38E+02
5.38676	1.36E+01
5.37441	7.33E+01
5.36214	-4.00E+00
5.34992	3.85E+01
5.33776	1.18E+01
5.32566	2.83E+01
5.31361	-5.00E+00
5.30164	4.71E+01
5.2897	5.68E+01
5.27781	-4.00E+00
5.266	1.43E+01
5.25422	2.43E+01
5.24251	0.00E+00
5.23083	-8.00E+00
5.21923	8.00E+01
5.20768	-9.00E+00
5.19618	2.86E+00
5.18473	5.96E+01
5.17333	1.14E+02
5.16198	1.88E+01
5.15068	2.86E+01
5.13943	1.19E+02
5.12823	-2.20E+01
5.11709	4.78E+01
5.10599	4.06E+01
5.09496	5.33E+01
5.08395	5.00E+01
5.07301	5.48E+01
5.06211	-5.00E+00
5.05127	-8.00E+00
5.04047	-1.00E+01
5.02971	-7.00E+00
5.019	5.20E+01
5.00834	2.94E+01
4.99772	6.67E+01
4.98715	6.13E+01
4.97662	5.00E+01
4.96616	3.02E+01
4.95572	3.94E+01
4.94534	5.00E+01
4.93499	5.12E+01
4.9247	7.10E+01
4.91445	4.88E+01
4.90425	8.05E+01
4.89409	0.00E+00
4.88397	3.85E+01
4.87389	7.50E+01
4.86385	1.00E+02
4.85386	5.71E+01
4.8439	2.63E+01
4.83401	9.46E+01
4.82413	9.29E+01
4.81432	4.04E+01
4.80453	-1.00E+01
4.79479	2.00E+01
4.7851	5.93E+01
4.77542	-1.50E+01
4.7658	1.00E+02
4.75622	8.44E+01
4.74668	2.09E+01
4.73718	1.33E+01
4.72774	1.96E+01
4.71831	0.00E+00
4.70892	4.12E+01
4.69959	7.41E+01
4.69027	3.64E+01
4.68101	6.57E+01
4.67177	7.59E+01
4.66258	-5.00E+00
4.65343	2.31E+01
4.64432	6.25E+00
4.63522	9.09E+00
4.62618	3.33E+01
4.61717	2.17E+01
4.60821	4.60E+01
4.59927	-1.10E+01
4.59037	1.64E+01
4.5815	5.36E+01
4.57268	2.82E+01
4.56387	-5.00E+00
4.55512	4.58E+01
4.5464	7.91E+01
4.5377	2.31E+01
4.52905	2.94E+01
4.52043	5.09E+01
4.51185	4.40E+01
4.50329	3.78E+01
4.49477	5.46E+01
4.48628	1.11E+01
4.47783	3.85E+01
4.46942	6.13E+01
4.46103	6.98E+00
4.45268	1.95E+01
4.44435	4.78E+01
4.43607	3.91E+01
4.4278	3.20E+01
4.41957	2.73E+01
4.41138	9.70E+01
4.40322	5.11E+01
4.39509	4.49E+01
4.38699	4.24E+01
4.37892	1.50E+01
4.37088	0.00E+00
4.36288	8.82E+00
4.3549	-1.00E+00
4.34694	5.20E+01
4.33903	6.58E+01
4.33114	1.00E+02
4.32328	3.55E+01
4.31546	1.43E+01
4.30766	2.00E+01
4.29988	9.68E+00
4.29214	-9.00E+00
4.28443	3.33E+01
4.27676	1.94E+01
4.26911	9.09E+00
4.26148	5.63E+01
4.25387	9.14E+01
4.24631	1.22E+02
4.23877	5.63E+01
4.23126	8.26E+01
4.22376	1.00E+01
4.21631	3.00E+01
4.20888	1.00E+02
4.20148	6.47E+01
4.19409	6.74E+01
4.18676	6.00E+01
4.17943	-7.00E+00
4.17213	6.67E+01
4.16486	3.03E+00
4.15761	1.00E+02
4.15041	1.53E+02
4.14321	-1.00E+00
4.13605	4.00E+01
4.1289	2.67E+02
4.12179	5.29E+01
4.11471	6.50E+01
4.10763	4.55E+01
4.1006	5.63E+01
4.09358	5.63E+01
4.0866	3.64E+01
4.07963	8.44E+01
4.0727	5.59E+01
4.06579	1.56E+01
4.05889	2.50E+01
4.05204	3.68E+01
4.04519	3.13E+00
4.03838	6.55E+01
4.03158	9.23E+01
4.02481	-1.00E+00
4.01807	-9.00E+00
4.01135	4.00E+01
4.00464	7.92E+01
3.99796	2.22E+01
3.99132	2.59E+01
3.98469	5.39E+01
3.97808	6.67E+01
3.97149	4.78E+01
3.96494	4.50E+01
3.9584	1.26E+02
3.95189	-9.00E+00
3.94539	4.69E+01
3.93892	2.56E+00
3.93248	4.25E+01
3.92605	6.18E+01
3.91963	5.28E+01
3.91325	6.67E+01
3.9069	9.06E+01
3.90056	1.13E+02
3.89424	1.04E+02
3.88794	3.00E+01
3.88166	6.00E+01
3.87541	7.22E+01
3.86917	8.75E+01
3.86296	1.00E+02
3.85678	5.25E+01
3.8506	9.38E+01
3.84445	-3.00E+00
3.83832	1.00E+02
3.83221	7.90E+01
3.82612	7.38E+01
3.82005	8.96E+01
3.814	9.54E+01
3.80798	1.88E+02
3.80197	1.00E+02
3.79597	7.23E+01
3.79001	1.09E+02
3.78405	1.13E+02
3.77813	7.71E+01
3.77222	6.40E+01
3.76633	6.39E+01
3.76045	0.00E+00
3.75459	1.88E+02
3.74876	5.56E+01
3.74294	4.24E+01
3.73716	-1.00E+01
3.73138	5.39E+01
3.72561	1.14E+01
3.71988	7.86E+01
3.71415	5.00E+01
3.70846	6.07E+01
3.70276	3.50E+01
3.6971	1.08E+02
3.69145	-5.00E+00
3.68583	4.92E+01
3.6802	5.37E+01
3.67461	6.82E+00
3.66903	3.57E+01
3.66348	-2.00E+00
3.65794	2.75E+01
3.65241	7.78E+01
3.64691	5.71E+01
3.64141	3.09E+01
3.63595	3.45E+00
3.63049	9.12E+01
3.62505	7.25E+01
3.61963	6.54E+01
3.61422	6.04E+01
3.60884	5.00E+01
3.60347	4.36E+01
3.59811	3.33E+01
3.59278	4.13E+01
3.58746	5.00E+01
3.58216	-8.00E+00
3.57687	1.36E+01
3.5716	2.08E+01
3.56634	73.33
3.56111	32.61
3.55588	40
3.55068	18.18
3.54549	32.5
3.54032	1.82
3.53516	52.46
3.53002	36.84
3.52489	40.79
3.51978	75
3.51468	24.29
3.50961	42.62
3.50454	41.94
3.49949	45.45
3.49445	26.25
3.48944	38.46
3.48444	11.84
3.47944	58.11
3.47447	48.05
3.46951	27.78
3.46457	3.13
3.45964	25
3.45473	32.2
3.44983	36.36
3.44494	38.24
3.44008	32.05
3.43522	26.67
3.43038	9.47
3.42555	15.79
3.42074	15.31
3.41594	16.22
3.41116	36.56
3.40639	21.59
3.40163	6.67
3.39689	27.27
3.39216	26.14
3.38744	35.65
3.38274	10
3.37806	21.43
3.37338	13.73
3.36872	9.68
3.36407	19.44
3.35944	29.25
3.35482	6.54
3.35022	15.65
3.34563	16.18
3.34105	1.85
3.33648	19.85
3.33193	-4
3.32739	7.91
3.32286	7.86
3.31835	14.58
3.31384	18.75
3.30936	5.03
3.30488	1.59
3.30042	25.57
3.29597	14
3.29153	15.91
3.28711	11.9
3.2827	27.57
3.2783	10.34
3.27391	6.83
3.26953	16.3
3.26517	15.66
3.26082	15.43
3.25648	12.58
3.25216	17.99
3.24784	15.17
3.24354	15.25
3.23926	14.71
3.23498	14.29
3.23071	1.52
3.22646	7.34
3.22222	20.8
3.21799	10.26
3.21377	-5
3.20956	13.81
3.20537	7.55
3.20118	0.44
3.19701	11.93
3.19285	5.09
3.1887	10.05
3.18457	8.11
3.18044	12.55
3.17633	11.79
3.17222	12.5
3.16813	7.11
3.16405	2.77
3.15998	5.02
3.15591	8.39
3.15187	3.79
3.14783	9.47
3.14381	1.71
3.13979	15.79
3.13579	7.12
3.1318	3.87
3.12781	2.3
3.12384	6.55
3.11987	6.4
3.11593	3.6
3.11199	-12
3.10806	5.77
3.10414	6.79
3.10023	6.69
3.09633	5.21
3.09245	6.81
3.08856	8.55
3.0847	10.45
3.08084	8.75
3.07699	7.81
3.07316	7.75
3.06933	5.13
3.06551	5.49
3.06171	4.24
3.05792	8.78
3.05413	6.75
3.05036	4.69
3.04659	7.75
3.04283	4.36
3.03908	4.99
3.03535	3.6
3.03162	8.83
3.0279	4.06
3.02419	2.68
3.02049	4.97
3.0168	2.19
3.01313	2.89
3.00946	6.58
3.0058	6.91
3.00215	5.76
2.99851	6.61
2.99488	1.39
2.99125	2.6
2.98764	2.16
2.98404	2.73
2.98044	4.59
2.97685	2.05
2.97328	3.21
2.96971	5.28
2.96616	3.47
2.96261	2.71
2.95907	0.13
2.95554	2.88
2.95202	3.96
2.94851	3.5
2.945	4.73
2.9415	3.71
2.93802	1.56
2.93454	1.67
2.93107	3.61
2.92761	4.11
2.92416	3.09
2.92072	3.29
2.91728	2.85
2.91386	1.29
2.91044	2.92
2.90703	2.51
2.90363	3.15
2.90024	2.74
2.89686	4.13
2.89348	4.08
2.89012	3.51
2.88676	1.83
2.88341	2.65
2.88007	0.21
2.87674	4
2.87341	1.05
2.8701	0.69
2.86679	3.61
2.86348	4.34
2.86019	3.09
2.85691	2.35
2.85363	5.28
2.85037	1.35
2.84711	4.54
2.84385	3.03
2.84061	3.14
2.83737	3.01
2.83414	2.43
2.83093	3.79
2.82771	1.59
2.8245	2.28
2.82131	4.21
2.81812	1.74
2.81494	1.81
2.81177	2.88
2.8086	2.11
2.80544	2.1
2.80229	2.59
2.79915	1.89
2.79601	1.55
2.79288	2.66
2.78976	2.46
2.78665	1.17
2.78354	2.69
2.78044	1.69
2.77735	2.92
2.77427	1.79
2.77119	1.01
2.76812	1.58
2.76506	2.33
2.762	2.33
2.75895	1.13
2.75591	1.03
2.75288	2.28
2.74985	1.94
2.74683	2.27
2.74382	0.54
2.74082	1.83
2.73782	0.83
2.73483	1.15
2.73184	1.97
2.72887	2.76
2.7259	1.77
2.72293	0.84
2.71998	1.59
2.71703	1
2.71409	1.9
2.71115	1.58
2.70822	2.13
2.7053	1.5
2.70238	1.22
2.69948	1.89
2.69658	1.81
2.69368	2.05
2.69079	2.24
2.68791	-3
2.68503	2.06
2.68217	1.63
2.67931	1.12
2.67645	2.7
2.6736	2.94
2.67076	2.6
2.66792	2.86
2.6651	3.82
2.66227	3.04
2.65945	3.37
2.65665	3.49
2.65384	4.36
2.65105	3.81
2.64825	4.46
2.64547	6.54
2.64269	6.2
2.63992	7.1
2.63715	8.9
2.63439	10.06
2.63164	9.98
2.62889	10.42
2.62615	13.3
2.62342	13.46
2.62069	13.49
2.61797	14.78
2.61525	16.26
2.61254	18.61
2.60983	19.48
2.60713	20.32
2.60444	23.13
2.60176	22.5
2.59907	24.82
2.5964	24.85
2.59373	26.07
2.59107	29.91
2.58841	31.24
2.58576	35.87
2.58312	36.76
2.58048	38.45
2.57784	39.08
2.57522	39.33
2.57259	41.05
2.56997	42.48
2.56737	43.8
2.56476	46.57
2.56216	44.65
2.55957	45.77
2.55698	49.05
2.5544	49.92
2.55182	48.17
2.54925	50.42
2.54669	48.94
2.54413	50.81
2.54157	48.6
2.53903	49.53
2.53648	52.77
2.53394	52.32
2.53141	55.65
2.52889	54.78
2.52636	52.82
2.52385	57.21
2.52134	53.29
2.51884	55.66
2.51634	55.99
2.51384	54.7
2.51135	53.81
2.50887	56.1
2.50639	57.17
2.50392	55.35
2.50145	53.22
2.49899	54.14
2.49653	54.54
2.49408	53.44
2.49163	54.84
2.48919	53.98
2.48675	52.52
2.48432	53.23
2.4819	53.16
2.47947	54.5
2.47706	53.85
2.47465	53.46
2.47224	54.35
2.46984	51.72
2.46745	52.52
2.46506	52.51
2.46267	53.73
2.46029	52.34
2.45792	53.08
2.45555	52.57
2.45318	51.42
2.45082	52.26
2.44846	50.56
2.44611	50.82
2.44377	53.21
2.44143	51.33
2.43909	52.29
2.43676	50.05
2.43443	50.56
2.43211	49.74
2.4298	51.33
2.42748	50.01
2.42518	50.77
2.42287	48.75
2.42057	51.34
2.41828	49.69
2.41599	50.37
2.41371	49.17
2.41143	48.89
2.40916	47.55
2.40689	47.93
2.40462	46.64
2.40236	46.07
2.40011	46.7
2.39785	48.41
2.39561	47.79
2.39336	48.01
2.39113	47.93
2.3889	47.75
2.38667	47.32
2.38445	46.37
2.38222	45.82
2.38001	45.28
2.3778	45.61
2.37559	47.23
2.37339	45.94
2.3712	45.21
2.369	43.57
2.36681	43.39
2.36463	42.7
2.36245	43.97
2.36028	43.67
2.3581	42.08
2.35594	44.73
2.35378	45.22
2.35162	41.43
2.34947	42.98
2.34732	41.43
2.34518	41.16
2.34303	40.84
2.3409	41.68
2.33877	40.36
2.33664	40.52
2.33451	39.78
2.3324	39.36
2.33028	38.8
2.32817	41.22
2.32606	38.61
2.32396	39.88
2.32186	38.48
2.31977	40.15
2.31768	39.26
2.31559	37.88
2.31351	38.41
2.31143	36.73
2.30936	38.19
2.30729	38.82
2.30522	37.3
2.30316	38.57
2.3011	38.36
2.29905	36.92
2.297	37.48
2.29495	35.13
2.29291	35.9
2.29087	34.85
2.28884	36.71
2.28681	36.16
2.28479	35.57
2.28276	35.16
2.28074	35.42
2.27873	34.79
2.27672	35.16
2.27472	34.24
2.27271	34.58
2.27072	34.69
2.26872	35.96
2.26673	33.64
2.26474	35.62
2.26276	33.98
2.26078	33.41
2.2588	33.71
2.25683	33.03
2.25487	32.47
2.2529	33.77
2.25094	33.46
2.24898	32.48
2.24703	34.76
2.24508	32.11
2.24313	32.74
2.24119	33.12
2.23925	31.13
2.23732	33.02
2.23539	33.38
2.23346	31.39
2.23154	32.1
2.22962	32.43
2.2277	32.56
2.22579	32.62
2.22388	31.78
2.22198	32.9
2.22007	32
2.21818	31.53
2.21628	32.66
2.21439	31.38
2.2125	32.68
2.21061	32.24
2.20874	30.9
2.20686	30.75
2.20499	32.98
2.20311	32.51
2.20125	32.13
2.19938	31.71
2.19753	32.03
2.19567	32.24
2.19382	31.3
2.19197	32.29
2.19012	30.95
2.18828	32.64
2.18644	32.69
2.1846	31.82
2.18277	32.33
2.18094	32.05
2.17912	31.77
2.1773	31.67
2.17547	31.71
2.17366	32.85
2.17185	31.3
2.17004	31.89
2.16823	31.11
2.16643	31.55
2.16463	30.89
2.16284	31.3
2.16104	31.83
2.15926	31.44
2.15747	32.29
2.15569	31.94
2.15391	31.38
2.15213	31.67
2.15036	32.42
2.14859	31
2.14682	31.61
2.14506	32.89
2.1433	32.71
2.14154	32.08
2.13979	32.12
2.13804	31.69
2.13629	32.23
2.13455	33.13
2.1328	31.55
2.13107	33.05
2.12933	34.31
2.1276	32.2
2.12587	33.81
2.12415	33.94
2.12243	32.25
2.12071	33.75
2.11899	32.88
2.11728	31.43
2.11557	32.63
2.11386	32.49
2.11216	32.89
2.11046	33.26
2.10876	30.67
2.10706	32.45
2.10537	32.61
2.10368	30.84
2.102	32.28
2.10031	33.01
2.09863	32.69
2.09696	31.73
2.09528	31.25
2.09361	31.46
2.09194	31.95
2.09028	31.74
2.08862	31.11
2.08696	30.12
2.0853	31.3
2.08365	30.74
2.082	31.04
2.08035	30.51
2.07871	29.56
2.07706	29.51
2.07542	29.67
2.07379	29.54
2.07215	29.68
2.07052	29
2.0689	27.32
2.06727	29.35
2.06565	28.49
2.06403	27.47
2.06242	28.34
2.0608	26.46
2.05919	27.91
2.05759	27.57
2.05598	26.43
2.05438	26.1
2.05278	25.93
2.05118	25.62
2.04959	25.65
2.048	24.64
2.04641	24.2
2.04482	23.43
2.04324	23.48
2.04166	23.14
2.04008	22.33
2.03851	23.02
2.03693	20.57
2.03537	20.92
2.0338	20.48
2.03224	19.42
2.03068	18.3
2.02912	19.31
2.02756	18.47
2.02601	17.64
2.02446	17.32
2.02291	17.28
2.02136	15.98
2.01982	16.15
2.01828	15.24
2.01674	14.81
2.01521	13.42
2.01368	13.8
2.01215	13.01
2.01062	12.73
2.0091	11.5
2.00757	11.91
2.00605	11.37
2.00454	10.77
2.00302	10.86
2.00151	11.22
2	11.39
1.99849	10.53
1.99699	10.65
1.99549	10.48
1.99399	9.48
1.99249	10.02
1.991	9.82
1.98951	8.6
1.98802	9.48
1.98653	8.16
1.98505	8.17
1.98357	8.18
1.98209	7.52
1.98061	7.32
1.97914	7.44
1.97767	6.96
1.9762	6.57
1.97473	5.67
1.97327	6.02
1.9718	5.85
1.97034	5.29
1.96889	5.25
1.96743	4.78
1.96598	4.68
1.96453	4.8
1.96308	4.44
1.96164	4.28
1.9602	3.62
1.95876	3.47
1.95732	3.85
1.95588	3.86
1.95445	3.58
1.95302	4.2
1.95159	3.71
1.95016	2.74
1.94874	3.89
1.94732	3.27
1.9459	3.42
1.94448	3.56
1.94307	3.65
1.94166	3.32
1.94025	3.27
1.93884	3.81
1.93743	3.67
1.93603	3.65
1.93463	3.59
1.93323	3.83
1.93183	4.1
1.93044	4.21
1.92905	4.94
1.92766	4.32
1.92627	5
1.92489	4.63
1.9235	4.78
1.92212	6
1.92074	5.1
1.91937	5.08
1.918	5.25
1.91662	4.62
1.91525	4.45
1.91389	4.72
1.91252	5.08
1.91116	4.99
1.9098	4.73
1.90844	4.71
1.90708	4.59
1.90573	4.94
1.90438	4.86
1.90303	4.93
1.90168	4.35
1.90034	4.92
1.89899	4.75
1.89765	4.37
1.89631	4.88
1.89498	4.92
1.89364	4.55
1.89231	4.89
1.89098	4.38
1.88965	4.38
1.88832	4.27
1.887	3.86
1.88568	4
1.88436	4.19
1.88304	3.59
1.88172	4.27
1.88041	3.23
1.8791	3.4
1.87779	3.66
1.87648	3.56
1.87517	2.91
1.87387	3.32
1.87257	2.82
1.87127	3.58
1.86997	2.94
1.86868	3.22
1.86738	3.35
1.86609	3.62
1.8648	3.98
1.86352	3.35
1.86223	3.75
1.86095	3.76
1.85967	3.81
1.85839	3.56
1.85711	3.72
1.85583	3.78
1.85456	3.48
1.85329	3.88
1.85202	3.3
1.85075	2.7
1.84949	3.4
1.84822	3.09
1.84696	3.44
1.8457	2.87
1.84444	2.56
1.84319	2.96
1.84194	2.58
1.84069	2.93
1.83944	2.67
1.83819	3.27
1.83694	3.46
1.8357	3.58
1.83446	2.97
1.83321	3.34
1.83198	3.49
1.83074	3.45
1.8295	3.91
1.82827	3.53
1.82704	3.16
1.82581	3.19
1.82459	2.8
1.82336	3
1.82214	2.6
1.82092	2.92
1.8197	2.71
1.81848	2.46
1.81726	2.04
1.81605	2.64
1.81484	2.34
1.81363	2.04
1.81242	1.93
1.81121	1.58
1.81001	1.93
1.8088	1.5
1.8076	1.8
1.8064	2.05
1.80521	1.73
1.80401	2.29
1.80282	1.98
1.80162	1.81
1.80043	1.66
1.79924	2.03
1.79806	2.45
1.79687	2
1.79569	1.99
1.79451	2.05
1.79333	2.27
1.79215	1.67
1.79098	1.16
1.7898	1.41
1.78863	1.04
1.78746	1.17
1.78629	1.11
1.78512	0.83
1.78396	0.9
1.78279	0.94
1.78163	0.92
1.78047	1.13
1.77931	0.98
1.77816	0.9
1.777	1.28
1.77585	1.38
1.77469	1.39
1.77354	0.67
1.7724	0.76
1.77125	1.06
1.7701	1.01
1.76896	0.84
1.76782	1.15
1.76668	0.92
1.76554	0.98
1.7644	0.75
1.76327	0.27
1.76214	0.49
1.761	1.32
1.75987	0.56
1.75875	0.67
1.75762	0.88
1.7565	1
1.75537	0.75
1.75425	0.71
1.75313	0.76
1.75201	0.83
1.7509	0.59
1.74978	0.73
1.74867	0.84
1.74755	0.76
1.74644	0.53
1.74534	0.72
1.74423	0.51
1.74312	0.64
1.74202	0.7
1.74092	0.45
1.73982	0.62
1.73872	0.34
1.73762	0.57
1.73652	0.5
1.73543	0.94
1.73434	0.45
1.73325	0.16
1.73216	0.63
1.73107	0.58
1.72999	0.91
1.7289	0.55
1.72782	0.6
1.72674	0.21
1.72565	0.91
1.72458	0.96
1.7235	1.21
1.72243	0.89
1.72135	1.07
1.72028	0.64
1.71921	0.85
1.71814	1.12
1.71707	1.29
1.716	1.37
1.71494	1.28
1.71388	1.13
1.71282	1.19
1.71175	1.28
1.7107	1.54
1.70964	1.58
1.70858	1.59
1.70753	2.08
1.70648	2.27
1.70543	2.14
1.70438	2.2
1.70333	2.53
1.70228	2.7
1.70124	3.2
1.7002	3.04
1.69915	3.12
1.69811	3.38
1.69707	3.8
1.69603	3.83
1.695	4.07
1.69396	3.9
1.69293	4.12
1.6919	4.57
1.69087	4.28
1.68984	5.01
1.68881	4.9
1.68779	4.62
1.68676	5.07
1.68574	5.1
1.68472	5.38
1.6837	4.91
1.68268	5.03
1.68166	4.98
1.68064	5.22
1.67963	5.89
1.67862	5.51
1.6776	5.94
1.67659	5.91
1.67559	6.67
1.67458	6.4
1.67357	7.72
1.67257	8.02
1.67156	8.01
1.67056	8.83
1.66956	9.86
1.66856	10.25
1.66757	10.16
1.66657	11.08
1.66557	11.15
1.66458	10.63
1.66359	11.21
1.6626	12.19
1.66161	11.45
1.66062	11.75
1.65963	11.14
1.65865	12.12
1.65766	11.89
1.65668	12.03
1.6557	12.12
1.65472	12.07
1.65374	11.86
1.65276	11.52
1.65179	12.39
1.65081	12.2
1.64984	13.02
1.64887	12.48
1.6479	12.97
1.64693	12.93
1.64596	13.34
1.64499	15.4
1.64403	16.35
1.64306	18.59
1.6421	21.24
1.64114	22.8
1.64018	24.06
1.63922	25.94
1.63826	26.18
1.63731	27.35
1.63635	26.79
1.6354	28.95
1.63445	28.65
1.6335	29.67
1.63255	30.87
1.6316	29.66
1.63065	29.81
1.62971	30.71
1.62876	30.77
1.62782	31.09
1.62688	29.68
1.62594	31.31
1.625	29.37
1.62406	29.26
1.62312	30.49
1.62219	31.38
1.62125	31.14
1.62032	32.76
1.61939	31.11
1.61846	31.46
1.61753	32.67
1.6166	33.2
1.61567	34.59
1.61475	34.48
1.61382	35.86
1.6129	36.94
1.61198	39.14
1.61106	39.65
1.61014	40.93
1.60922	41.71
1.6083	41.23
1.60739	42.17
1.60647	44.78
1.60556	45.87
1.60465	45.98
1.60374	45.45
1.60283	46.92
1.60192	47.4
1.60101	47.57
1.60011	48.22
1.5992	47.06
1.5983	47.33
1.59739	46.44
1.59649	47.58
1.59559	47.39
1.5947	46.28
1.5938	46.02
1.5929	48.04
1.59201	46.5
1.59111	47.66
1.59022	46.41
1.58933	48.16
1.58844	49.63
1.58755	53.35
1.58666	55.65
1.58577	58.17
1.58489	59.06
1.584	61.41
1.58312	63.08
1.58224	67.75
1.58135	69.27
1.58048	68.21
1.5796	73.7
1.57872	72.01
1.57784	73.58
1.57697	73.21
1.57609	73.11
1.57522	77.04
1.57435	77.57
1.57348	79.24
1.57261	76.51
1.57174	76.64
1.57087	75.35
1.57	76.83
1.56914	77.9
1.56828	79.12
1.56741	76.81
1.56655	79.9
1.56569	79.25
1.56483	76.27
1.56397	78.94
1.56311	80.42
1.56226	79.89
1.5614	78.57
1.56055	79.38
1.5597	81.26
1.55884	78.35
1.55799	81.75
1.55715	81.09
1.5563	79.28
1.55545	79.97
1.5546	81.14
1.55376	80.94
1.55291	81.56
1.55207	79.94
1.55123	78.66
1.55039	75.69
1.54955	81.39
1.54871	79.38
1.54787	80.86
1.54703	82.03
1.5462	79.85
1.54536	78.63
1.54453	81.52
1.5437	79.33
1.54287	81.11
1.54204	81.04
1.54121	81.92
1.54038	79.09
1.53955	80
1.53873	80.3
1.5379	79.92
1.53708	80.17
1.53626	81
1.53543	81.38
1.53461	81.52
1.53379	80.35
1.53297	80.32
1.53216	81.68
1.53134	81.85
1.53053	81.35
1.52971	83.8
1.5289	82.46
1.52809	84.24
1.52727	80.96
1.52646	79.48
1.52565	80.65
1.52485	78.76
1.52404	82.47
1.52323	82.24
1.52243	80.55
1.52162	80.71
1.52082	82.05
1.52002	80.15
1.51922	82.43
1.51842	82.51
1.51762	82.5
1.51682	81.09
1.51602	81.12
1.51523	82.31
1.51443	82.36
1.51364	81.96
1.51284	81.57
1.51205	81.07
1.51126	79.59
1.51047	80.01
1.50968	81.44
1.50889	80.09
1.5081	79.69
1.50732	79.41
1.50653	80.79
1.50575	82.32
1.50497	79.58
1.50418	83.08
1.5034	79.79
1.50262	83.17
1.50184	82.49
1.50106	83.39
1.50029	79.42
1.49951	77.25
1.49873	81.69
1.49796	81.4
1.49719	84.14
1.49641	81.04
1.49564	84.07
1.49487	82.58
1.4941	81.88
1.49333	84.41
1.49256	83.48
1.4918	83
1.49103	80.52
1.49027	80.53
1.4895	81.36
1.48874	81.03
1.48798	83.86
1.48722	79.93
1.48645	80.42
1.4857	80.96
1.48494	81.22
1.48418	81.71
1.48342	82.69
1.48267	83.32
1.48191	85.17
1.48116	83.66
1.4804	82.54
1.47965	81
1.4789	82.54
1.47815	80.82
1.4774	84.04
1.47665	81.17
1.47591	83.29
1.47516	84.03
1.47441	83.1
1.47367	82.75
1.47293	83.24
1.47218	83.14
1.47144	81.47
1.4707	83.24
1.46996	83.22
1.46922	82.44
1.46848	83.26
1.46774	83.14
1.46701	82.21
1.46627	81.52
1.46554	83.35
1.4648	83.57
1.46407	84.9
1.46334	82.45
1.46261	84.93
1.46188	78.83
1.46115	81.45
1.46042	83.14
1.45969	84.13
1.45896	82.58
1.45824	84.36
1.45751	81.13
1.45679	82.13
1.45607	81.59
1.45534	83.67
1.45462	80.33
1.4539	78.48
1.45318	83.4
1.45246	79.74
1.45174	83.92
1.45103	81.49
1.45031	77.6
1.44959	80.41
1.44888	81.78
1.44817	80.7
1.44745	80.51
1.44674	84.34
1.44603	79.51
1.44532	82.23
1.44461	81.64
1.4439	81.25
1.44319	78.48
1.44248	82.64
1.44178	81.68
1.44107	82.16
1.44037	78.03
1.43966	79.73
1.43896	83.13
1.43826	82.65
1.43756	78.03
1.43686	79.98
1.43616	81.64
1.43546	85.05
1.43476	80.89
1.43406	81.43
1.43337	80.47
1.43267	84.69
1.43198	83.62
1.43128	81.94
1.43059	80.26
1.4299	83.9
1.42921	80.09
1.42852	83.1
1.42783	79.1
1.42714	80.24
1.42645	77.58
1.42576	82.51
1.42508	78.91
1.42439	76.93
1.42371	78.88
1.42302	85.87
1.42234	80.63
1.42166	77.45
1.42098	80.14
1.42029	82
1.41961	81.35
1.41893	79.07
1.41826	81.73
1.41758	80.13
1.4169	77.91
1.41623	79.13
1.41555	82.58
1.41488	79.37
1.4142	77.96
1.41353	78.33
1.41286	82.15
1.41218	78.72
1.41151	81.66
1.41084	80.38
1.41018	77.87
1.40951	81.02
1.40884	78.92
1.40817	82.86
1.40751	79.91
1.40684	80.32
1.40618	77.75
1.40551	82.03
1.40485	75.7
1.40419	78.39
1.40353	80
1.40287	80.19
1.40221	79.23
1.40155	80.9
1.40089	76.67
1.40023	77.26
1.39958	77.04
1.39892	81.99
1.39827	79.41
1.39761	78
1.39696	76.23
1.3963	78.05
1.39565	76.82
1.395	76.06
1.39435	77.62
1.3937	74.82
1.39305	77.23
1.3924	78.19
1.39175	76.13
1.39111	76.59
1.39046	77.36
1.38982	75.79
1.38917	78.59
1.38853	78.31
1.38788	74.25
1.38724	77.31
1.3866	83.92
1.38596	76.25
1.38532	78.61
1.38468	73.04
1.38404	73.35
1.3834	74.4
1.38276	79.43
1.38213	76.09
1.38149	74.8
1.38086	79.55
1.38022	75.99
1.37959	71.32
1.37895	74.9
1.37832	75.56
1.37769	75.97
1.37706	75.68
1.37643	73.65
1.3758	79.07
1.37517	75.59
1.37454	74.77
1.37392	73.45
1.37329	76.85
1.37266	72.87
1.37204	72.97
1.37141	75.6
1.37079	74.35
1.37017	73.62
1.36954	76.7
1.36892	71.78
1.3683	75.28
1.36768	71.44
1.36706	77.29
1.36644	72.8
1.36582	73.92
1.36521	74.45
1.36459	71.7
1.36397	72.75
1.36336	71.87
1.36274	72.45
1.36213	73.95
1.36152	70.82
1.3609	72.67
1.36029	74.03
1.35968	74.76
1.35907	75.54
1.35846	76.4
1.35785	69.65
1.35724	75.11
1.35663	72.32
1.35603	73.1
1.35542	72.47
1.35481	72.24
1.35421	70.22
1.3536	70.36
1.353	71.04
1.3524	73.93
1.35179	70.84
1.35119	72.65
1.35059	71.52
1.34999	72.88
1.34939	75.14
1.34879	72.95
1.34819	71.73
1.34759	71.21
1.347	66.41
1.3464	68.39
1.34581	72.44
1.34521	71.44
1.34462	66.82
1.34402	69.93
1.34343	66.59
1.34284	66.38
1.34224	68.32
1.34165	71.61
1.34106	67.43
1.34047	66.65
1.33988	65.57
1.3393	69.2
1.33871	64.75
1.33812	68.19
1.33753	68.79
1.33695	65.76
1.33636	67.72
1.33578	70.66
1.33519	68.06
1.33461	68.94
1.33403	70.45
1.33344	67.53
1.33286	66.82
1.33228	68.7
1.3317	66.5
1.33112	63.85
1.33054	61.91
1.32996	69.82
1.32939	65.47
1.32881	64.09
1.32823	63.12
1.32766	64.38
1.32708	65.01
1.32651	65.23
1.32593	61.48
1.32536	60.62
1.32479	67.07
1.32421	66.18
1.32364	62.66
1.32307	61.87
1.3225	61.54
1.32193	64.08
1.32136	60.68
1.32079	61.18
1.32023	60.87
1.31966	63.68
1.31909	61.97
1.31853	64.36
1.31796	65.72
1.3174	61.83
1.31683	62.14
1.31627	59.26
1.31571	61.15
1.31514	63.78
1.31458	62.95
1.31402	63.09
1.31346	59.35
1.3129	57.59
1.31234	62.26
1.31178	62.48
1.31123	59.28
1.31067	54.83
1.31011	56.5
1.30956	58.02
1.309	60.13
1.30844	58.79
1.30789	59.2
1.30734	59.75
1.30678	58.33
1.30623	60.32
1.30568	58.55
1.30513	58.53
1.30458	60.38
1.30403	62.73
1.30348	59.03
1.30293	57.64
1.30238	56.27
1.30183	54.24
1.30128	58.21
1.30074	56.06
1.30019	58.4
1.29965	55.39
1.2991	54.56
1.29856	55.68
1.29801	56.57
1.29747	53.31
1.29693	53.64
1.29638	54.21
1.29584	56.44
1.2953	53.55
1.29476	53.55
1.29422	53.07
1.29368	55.13
1.29314	49.18
1.29261	50.49
1.29207	53.61
1.29153	55.45
1.29099	48.41
1.29046	54.25
1.28992	50.25
1.28939	49.48
1.28886	53.37
1.28832	52.77
1.28779	50.6
1.28726	51.93
1.28672	45.1
1.28619	50
1.28566	51.71
1.28513	52.66
1.2846	53.07
1.28407	51.68
1.28355	46.76
1.28302	48.82
1.28249	46.16
1.28196	51.64
1.28144	52.71
1.28091	52.46
1.28039	48.21
1.27986	46.68
1.27934	49.9
1.27881	49.91
1.27829	50.32
1.27777	52.21
1.27725	47.57
1.27673	50.09
1.2762	44.38
1.27568	42.84
1.27517	47.44
1.27465	46.15
1.27413	45.47
1.27361	50.49
1.27309	47.93
1.27258	49.19
1.27206	47.85
1.27154	43.43
1.27103	41.79
1.27051	46.3
1.27	46.37
1.26949	43.68
1.26897	41.64
1.26846	42.74
1.26795	50.59
1.26744	42.11
1.26692	47.52
1.26641	41.76
1.2659	41.94
1.2654	45.09
1.26489	47.82
1.26438	43.1
1.26387	44.82
1.26336	41.33
1.26286	41.32
1.26235	42.15
1.26184	44.06
1.26134	43.93
1.26083	39.85
1.26033	38.13
1.25983	42.49
1.25932	42.72
1.25882	40.54
1.25832	42.66
1.25782	38.9
1.25732	39.25
1.25681	38.07
1.25631	41.16
1.25582	37.21
1.25532	43.28
1.25482	36.94
1.25432	40.2
1.25382	39.72
1.25333	38.03
1.25283	40.63
1.25233	34.25
1.25184	34.66
1.25134	36.7
1.25085	39.49
1.25035	37.19
1.24986	33.51
1.24937	34.01
1.24888	31.29
1.24838	30.77
1.24789	36.52
1.2474	33.51
1.24691	36.34
1.24642	37.48
1.24593	37.25
1.24544	39.5
1.24496	34.97
1.24447	37.92
1.24398	38.21
1.24349	35.94
1.24301	28.53
1.24252	42.02
1.24204	34.82
1.24155	36.62
1.24107	32.97
1.24058	32.43
1.2401	40.52
1.23962	32.94
1.23913	41.58
1.23865	34.99
1.23817	31.78
1.23769	34.07
1.23721	30.52
1.23673	37.02
1.23625	36.05
1.23577	34.58
1.23529	33.8
1.23482	32.25
1.23434	30.31
1.23386	33.57
1.23338	35.59
1.23291	32.99
1.23243	30.12
1.23196	32.82
1.23148	29.58
1.23101	33.65
1.23053	30.44
1.23006	31.47
1.22959	31.78
1.22912	31.79
1.22864	29.58
1.22817	33.16
1.2277	30.11
1.22723	29.01
1.22676	30.22
1.22629	29.62
1.22582	37.94
1.22536	30.95
1.22489	29.54
1.22442	31.75
1.22395	32.38
1.22349	30.04
1.22302	27.52
1.22256	29.5
1.22209	28.22
1.22163	31.98
1.22116	25.19
1.2207	25.39
1.22023	24.08
1.21977	26.87
1.21931	26.98
1.21885	28.28
1.21839	32.13
1.21793	33.92
1.21746	30.74
1.217	27.23
1.21655	26.33
1.21609	29.98
1.21563	28.35
1.21517	28.67
1.21471	28.51
1.21425	22.65
1.2138	28.15
1.21334	27.95
1.21288	24.15
1.21243	23.37
1.21197	24.46
1.21152	27.09
1.21107	26.19
1.21061	21.5
1.21016	25.87
1.20971	26.65
1.20925	32.57
1.2088	25.13
1.20835	7.05
1.2079	27.23
1.20745	22.98
1.207	26.29
1.20655	21.55
1.2061	22.51
1.20565	27.95
1.2052	29.95
1.20475	27.15
1.20431	30.13
1.20386	19
1.20341	24.32
1.20297	22.28
1.20252	32.37
1.20208	23.7
1.20163	24.79
1.20119	29.38
1.20074	25.27
1.2003	30.6
1.19986	24.57
1.19942	21.01
1.19897	31.12
1.19853	20.18
1.19809	22.91
1.19765	19.05
1.19721	23.01
1.19677	24.11
1.19633	19.42
1.19589	26.1
1.19545	22.36
1.19501	38.18
1.19458	19.94
1.19414	24.6
1.1937	24.91
1.19326	25.67
1.19283	22.99
1.19239	19.37
1.19196	27.74
1.19152	30
1.19109	17.23
1.19065	20.07
1.19022	24.66
1.18979	21.82
1.18935	19.11
1.18892	19.29
1.18849	26.34
1.18806	15.87
1.18763	28.92
1.1872	24.8
1.18677	23.86
1.18634	27.55
1.18591	21.17
1.18548	23.47
1.18505	33.58
1.18462	23.91
1.1842	23.55
1.18377	18.39
1.18334	13.36
1.18291	20
1.18249	22.27
1.18206	22.32
1.18164	26.6
1.18121	19.56
1.18079	15.24
1.18037	22.59
1.17994	24.55
1.17952	22.46
1.1791	24.03
1.17867	21.26
1.17825	22.67
1.17783	31.38
1.17741	27.04
1.17699	25.53
1.17657	28.3
1.17615	22.98
1.17573	20.39
1.17531	19.47
1.17489	16.13
1.17447	28.57
1.17406	28.79
1.17364	19.77
1.17322	27.91
1.1728	12
1.17239	16.57
1.17197	20.44
1.17156	20.34
1.17114	28.87
1.17073	10.53
1.17031	22.16
1.1699	19.59
1.16949	25.55
1.16907	23.03
1.16866	29.28
1.16825	28.04
1.16784	18.44
1.16742	11.93
1.16701	14.29
1.1666	16.46
1.16619	26.67
1.16578	15.89
1.16537	14.86
1.16496	28.98
1.16456	18.79
1.16415	32.7
1.16374	25.56
1.16333	18.67
1.16292	18.59
1.16252	37.5
1.16211	15.17
1.16171	22.15
1.1613	26.06
1.1609	22.06
1.16049	27.4
1.16009	22.48
1.15968	32.82
1.15928	26.35
1.15888	11.36
1.15847	5.93
1.15807	20.27
1.15767	17.99
1.15727	26.81
1.15686	21.64
1.15646	26.87
1.15606	38.73
1.15566	24.63
1.15526	38.76
1.15486	23.66
1.15446	13.22
1.15407	58.68
1.15367	32.04
1.15327	22.12
1.15287	22.39
1.15248	29.57
1.15208	24.43
1.15168	21.09
1.15129	26.56
1.15089	18.1
1.15049	28.72
1.1501	23.78
1.14971	36.96
1.14931	42.71
1.14892	27.35
1.14852	27.73
1.14813	30.39
1.14774	26.24
1.14735	31.67
1.14695	8.33
1.14656	48.82
1.14617	22.61
1.14578	23.74
1.14539	33.04
1.145	14
1.14461	7.89
1.14422	24.27
1.14383	27.68
1.14344	29.25
1.14305	36.89
1.14267	17.58
1.14228	13.54
1.14189	20.41
1.14151	24.24
1.14112	22.22
1.14073	30.23
1.14035	27.5
1.13996	34.23
1.13958	25.45
1.13919	43.33
1.13881	36.45
1.13842	30.39
1.13804	27.19
1.13766	47.24
1.13727	37.93
1.13689	12.64
1.13651	36.04
1.13613	22.22
1.13575	30.77
1.13536	42.71
1.13498	10
1.1346	30.99
1.13422	25.27
1.13384	30.77
1.13346	34.38
1.13309	30.43
1.13271	46.09
1.13233	12.5
1.13195	19.18
1.13157	50
[truncated: 506 more rows]
