# Supplementary material for: Coherence transfer from optically induced THz magnons to charges
Source: Nat Commun. 2026 Feb 6;17:1480. doi: 10.1038/s41467-026-69261-y (PMC12886983; doi:10.1038/s41467-026-69261-y)
Supplement: Supplementary file 3 — Source data [file 41467_2026_69261_MOESM3_ESM.zip › Data of the figures/Data_Figure5.txt]

a														b
TIme Delay	DT/T	TIme Delay	DT/T	TIme Delay	DT/T	TIme Delay	DT/T	TIme Delay	DT/T	TIme Delay	DT/T	TIme Delay	DT/T	Probe Polarization
ps		ps		ps		ps		ps		ps		ps		deg	DT/T	DT/T
	0�		30�		60�		90�		120�		150�		180�			Errorbars
-5.00079	-7.16E-06	-5.00346	3.99E-04	-4.99879	8.01E-04	-5.00213	0.00117	-5.00013	0.0016	-5.00613	0.00207	-5.00813	0.00239	30	4.59E-05	6.20E-06
-4.89939	-1.41E-05	-4.89806	3.98E-04	-4.89939	8.14E-04	-4.89939	0.00122	-4.89939	0.00161	-4.89939	0.00197	-4.89939	0.0024	60	-8.13E-05	6.84E-06
-4.80065	-2.52E-05	-4.80065	3.89E-04	-4.80065	8.12E-04	-4.80132	0.00121	-4.80065	0.00159	-4.80065	0.00196	-4.79999	0.0024	90	-6.94E-05	5.91E-06
-4.70059	-2.09E-05	-4.70059	3.76E-04	-4.70059	8.05E-04	-4.69992	0.00122	-4.70059	0.00159	-4.69992	0.00193	-4.69925	0.00239	120	5.57E-05	6.50E-06
-4.59918	-2.76E-05	-4.59918	4.03E-04	-4.59985	8.28E-04	-4.60052	0.00121	-4.60052	0.0016	-4.60052	0.002	-4.60118	0.00239	150	1.74E-04	5.60E-06
-4.50312	-2.46E-05	-4.50245	3.98E-04	-4.50045	8.29E-04	-4.50045	0.00129	-4.50045	0.00161	-4.50178	0.00199	-4.50178	0.0024	180	1.41E-04	5.35E-06
-4.40038	-7.06E-06	-4.39904	3.89E-04	-4.40038	8.19E-04	-4.39971	0.00123	-4.40038	0.0016	-4.40038	0.00209	-4.40038	0.00239
-4.30031	-6.11E-06	-4.30031	3.81E-04	-4.30031	8.02E-04	-4.30031	0.00121	-4.30231	0.0016	-4.29897	0.00192	-4.29831	0.00241
-4.20024	-8.58E-06	-4.20024	3.90E-04	-4.1989	8.05E-04	-4.19957	0.00119	-4.20024	0.0016	-4.20091	0.00198	-4.19957	0.00242
-4.10017	-1.73E-06	-4.09884	4.13E-04	-4.10217	8.31E-04	-4.10017	0.00122	-4.10017	0.00161	-4.10084	0.00198	-4.09884	0.00242
-3.99943	-1.67E-05	-4.00277	3.62E-04	-4.0001	8.16E-04	-4.00077	0.00123	-3.99943	0.00163	-4.00077	0.00201	-4.0001	0.00241
-3.90003	-1.98E-05	-3.90003	3.92E-04	-3.89936	8.40E-04	-3.90003	0.00124	-3.90137	0.00159	-3.90003	0.00195	-3.90203	0.00239
-3.79863	-8.89E-06	-3.79996	3.97E-04	-3.79996	8.17E-04	-3.79863	0.00121	-3.79996	0.00159	-3.8013	0.00217	-3.79796	0.00239
-3.70323	-3.21E-05	-3.69989	3.94E-04	-3.69989	8.30E-04	-3.69989	0.00121	-3.69989	0.00157	-3.69989	0.0018	-3.69989	0.00239
-3.59982	-4.93E-05	-3.59982	3.92E-04	-3.59982	8.25E-04	-3.59982	0.0012	-3.59849	0.0016	-3.59916	0.00193	-3.59982	0.00237
-3.49975	-3.07E-05	-3.49975	3.98E-04	-3.49909	8.13E-04	-3.49909	0.0012	-3.49975	0.00158	-3.49975	0.00197	-3.49975	0.00238
-3.39835	-4.87E-06	-3.39969	3.92E-04	-3.39969	8.28E-04	-3.39969	0.00121	-3.39902	0.00158	-3.39902	0.00198	-3.40035	0.00239
-3.30028	-1.75E-05	-3.29962	3.94E-04	-3.29962	8.49E-04	-3.29828	0.00121	-3.29962	0.00161	-3.29962	0.00198	-3.29962	0.00241
-3.19955	-1.13E-05	-3.19888	3.97E-04	-3.19821	8.15E-04	-3.20021	0.00121	-3.19955	0.00159	-3.19821	0.00195	-3.19955	0.00241
-3.09881	-1.28E-05	-3.09948	3.83E-04	-3.10148	8.34E-04	-3.09948	0.00122	-3.09881	0.0016	-3.10215	0.00194	-3.09814	0.00239
-2.99941	-2.58E-05	-2.99807	3.77E-04	-2.99941	8.36E-04	-2.99807	0.00122	-2.99941	0.00161	-2.99941	0.00197	-2.99941	0.00239
-2.89934	-3.26E-05	-2.90001	3.81E-04	-2.89934	8.52E-04	-2.90201	0.00121	-2.90001	0.00157	-2.90067	0.00193	-2.89934	0.00238
-2.8006	-2.70E-05	-2.8006	3.70E-04	-2.79927	8.24E-04	-2.8006	0.00123	-2.8006	0.00158	-2.8006	0.00194	-2.8006	0.00237
-2.70254	-3.56E-05	-2.7012	3.69E-04	-2.70187	8.31E-04	-2.6992	0.00122	-2.6992	0.00159	-2.69987	0.00193	-2.70053	0.00236
-2.60047	-2.47E-05	-2.60047	3.77E-04	-2.60047	8.36E-04	-2.6018	0.0012	-2.60113	0.00159	-2.59913	0.00194	-2.60047	0.00237
-2.5004	-3.04E-05	-2.50306	3.85E-04	-2.5004	8.02E-04	-2.49906	0.00123	-2.49973	0.00159	-2.50106	0.00196	-2.5004	0.00238
-2.40033	-1.07E-05	-2.39966	3.92E-04	-2.40033	8.38E-04	-2.39966	0.00122	-2.40033	0.0016	-2.39966	0.00195	-2.40033	0.00239
-2.30026	-1.42E-05	-2.30026	4.06E-04	-2.30026	8.33E-04	-2.30093	0.00124	-2.29692	0.00166	-2.29892	0.00197	-2.30093	0.0024
-2.19952	-7.49E-06	-2.19885	4.06E-04	-2.19952	8.24E-04	-2.19885	0.00123	-2.20019	0.0016	-2.19885	0.00196	-2.19752	0.00238
-2.10079	-8.17E-06	-2.09745	3.82E-04	-2.10212	8.32E-04	-2.10012	0.00125	-2.10012	0.00163	-2.09879	0.00196	-2.09612	0.00238
-2.00005	-1.06E-05	-2.00005	3.69E-04	-2.00005	8.40E-04	-2.00005	0.00121	-2.00005	0.00164	-2.00138	0.00194	-2.00005	0.00237
-1.90132	-3.28E-05	-1.89998	3.93E-04	-1.89998	8.40E-04	-1.89998	0.00123	-1.89998	0.00154	-1.89865	0.00194	-1.89998	0.00237
-1.79991	-3.49E-05	-1.79858	3.89E-04	-1.79991	8.52E-04	-1.79991	0.00121	-1.79991	0.00155	-1.79991	0.00195	-1.79991	0.00237
-1.69984	-3.79E-05	-1.70184	3.89E-04	-1.69984	8.36E-04	-1.69918	0.00123	-1.69851	0.00146	-1.69918	0.00194	-1.69984	0.00239
-1.59977	-3.44E-05	-1.59977	3.86E-04	-1.59977	8.25E-04	-1.59977	0.00122	-1.59977	0.00159	-1.59977	0.00193	-1.59977	0.00238
-1.49837	-5.92E-05	-1.4997	3.86E-04	-1.49837	8.36E-04	-1.4997	0.00118	-1.50104	0.00153	-1.4997	0.00188	-1.4997	0.00235
-1.4023	-2.06E-04	-1.3983	2.72E-04	-1.39963	7.75E-04	-1.39963	0.00113	-1.39963	0.00138	-1.39963	0.00168	-1.39963	0.00218
-1.29957	-1.92E-04	-1.3009	3.26E-04	-1.29957	7.99E-04	-1.29957	0.00116	-1.29957	0.00149	-1.29957	0.00178	-1.29957	0.00223
-1.1995	-8.81E-05	-1.19816	3.53E-04	-1.1995	7.80E-04	-1.1995	0.00121	-1.1995	0.00154	-1.1995	0.00184	-1.1995	0.00229
-1.09943	-9.73E-05	-1.09943	3.49E-04	-1.10143	8.04E-04	-1.10009	0.00119	-1.09943	0.00152	-1.09943	0.00187	-1.09809	0.00233
-0.99936	-7.84E-05	-0.99936	3.62E-04	-0.99669	8.12E-04	-0.99936	0.00123	-0.99869	0.00154	-0.99936	0.00187	-1.00003	0.0023
-0.90062	-8.57E-05	-0.90062	3.67E-04	-0.90062	8.26E-04	-0.90062	0.00121	-0.90129	0.00155	-0.90062	0.00187	-0.90062	0.00233
-0.79989	-8.16E-05	-0.80055	3.66E-04	-0.80122	8.17E-04	-0.80055	0.00123	-0.80055	0.00155	-0.80055	0.00188	-0.80055	0.00232
-0.70048	-6.14E-05	-0.69982	3.79E-04	-0.70115	7.94E-04	-0.70048	0.00122	-0.70048	0.00157	-0.70048	0.0019	-0.70048	0.00234
-0.60042	-6.55E-05	-0.60042	3.85E-04	-0.60042	8.11E-04	-0.59975	0.00122	-0.59908	0.00159	-0.60042	0.00191	-0.60042	0.00235
-0.50035	-3.98E-05	-0.49901	3.65E-04	-0.50035	8.17E-04	-0.50035	0.00123	-0.50301	0.00165	-0.49901	0.00192	-0.50035	0.00235
-0.40028	6.08E-05	-0.40028	5.59E-04	-0.40094	9.85E-04	-0.40028	0.00132	-0.40028	0.00166	-0.40028	0.0021	-0.40028	0.0025
-0.30021	0.00207	-0.30021	0.00343	-0.30021	0.00308	-0.29887	0.00295	-0.30021	0.00331	-0.30021	0.005	-0.30021	0.00472
-0.20014	0.01283	-0.20014	0.01259	-0.1988	0.00911	-0.1988	0.00828	-0.20081	0.01083	-0.20014	0.01419	-0.20014	0.01391
-0.10007	-0.01277	-0.0994	-0.0171	-0.10074	-0.00768	-0.10007	-0.01102	-0.10074	-0.01552	-0.10007	-0.03157	-0.10007	-0.01559
0	-0.06471	-6.67E-04	-0.06054	6.67E-04	-0.03942	0.00133	-0.05627	0	-0.09281	0	-0.0958	0	-0.07907
0.10074	-0.0331	0.10007	-0.01232	0.10007	-0.00625	0.0994	-0.01147	0.10007	-0.02934	0.10007	-0.02021	0.10007	-0.01913
0.19747	-7.52E-04	0.19947	2.48E-04	0.19947	7.33E-04	0.20014	7.78E-04	0.20014	0.00553	0.20014	0.00142	0.20014	0.00183
0.30021	-2.54E-04	0.30021	2.02E-04	0.29954	7.49E-04	0.30021	9.25E-04	0.30021	0.00473	0.30021	0.00154	0.30021	0.00206
0.40028	-5.77E-04	0.40028	-6.12E-05	0.40028	6.65E-04	0.40161	7.65E-04	0.40161	0.00337	0.40094	9.79E-04	0.40028	0.0016
0.50035	-0.0014	0.50035	-5.33E-04	0.50101	4.86E-04	0.49968	3.03E-04	0.50035	0.00186	0.50035	-6.51E-05	0.50035	8.23E-04
0.60042	-0.00135	0.60042	-3.32E-04	0.59908	7.02E-04	0.60042	4.38E-04	0.60042	0.00144	0.59975	2.53E-04	0.60042	9.90E-04
0.70048	-9.52E-04	0.70048	-1.12E-04	0.70048	7.56E-04	0.70048	6.96E-04	0.70048	0.00145	0.70048	7.08E-04	0.70048	0.00138
0.80122	-6.41E-04	0.80055	1.17E-04	0.80055	7.97E-04	0.80055	8.68E-04	0.80055	0.00148	0.80055	0.00121	0.80055	0.00177
0.90062	-2.13E-04	0.90129	3.52E-04	0.90062	8.24E-04	0.90062	0.00104	0.90062	0.00167	0.90062	0.00175	0.90062	0.00217
0.99936	-6.37E-05	0.99936	3.41E-04	0.99936	6.94E-04	0.99936	0.00104	0.99936	0.00167	0.99936	0.0018	0.99936	0.00223
1.10076	-2.01E-05	1.09943	3.48E-04	1.09943	7.00E-04	1.09943	0.00105	1.09943	0.00162	1.09943	0.00192	1.09943	0.00229
1.1995	6.23E-05	1.1995	5.08E-04	1.1995	8.34E-04	1.1995	0.00122	1.1995	0.00168	1.1995	0.00206	1.1995	0.0024
1.29957	8.71E-06	1.29957	4.68E-04	1.29957	9.25E-04	1.29957	0.00124	1.29957	0.00164	1.29957	0.00195	1.29957	0.00236
1.39963	-1.95E-04	1.39963	3.42E-04	1.39963	9.06E-04	1.39963	0.00118	1.4003	0.00145	1.4003	0.00173	1.39963	0.0022
1.4997	-1.90E-04	1.4997	3.74E-04	1.4997	9.12E-04	1.4997	0.00121	1.4997	0.0014	1.4997	0.00171	1.4997	0.00216
1.59977	-1.59E-04	1.59977	3.72E-04	1.60111	8.72E-04	1.59977	0.0012	1.59977	0.00147	1.59977	0.0018	1.59977	0.00219
1.69984	-4.49E-05	1.69984	4.12E-04	1.69984	8.34E-04	1.69984	0.0012	1.69984	0.00156	1.69984	0.002	1.69984	0.00234
1.79991	9.52E-05	1.79991	4.53E-04	1.79991	7.88E-04	1.79991	0.0012	1.79991	0.00166	1.79991	0.00215	1.79991	0.00248
1.89998	1.58E-04	1.90065	4.78E-04	1.90065	7.33E-04	1.90065	0.00116	1.89998	0.00163	1.89998	0.00218	1.89998	0.00251
2.00005	1.24E-04	2.00005	4.65E-04	2.00005	7.48E-04	2.00005	0.00118	2.00005	0.00167	2.00005	0.00217	2.00072	0.0025
2.10012	6.46E-05	2.09945	4.25E-04	2.10012	7.69E-04	2.10145	0.00118	2.10079	0.00162	2.10079	0.00203	2.10012	0.00242
2.20086	-3.75E-05	2.20019	3.91E-04	2.20086	8.23E-04	2.20019	0.0012	2.19685	0.00156	2.19952	0.00195	2.20019	0.00234
2.29959	-1.02E-04	2.30026	3.55E-04	2.30026	8.75E-04	2.30026	0.00124	2.30026	0.00156	2.30026	0.00185	2.30026	0.0023
2.40033	-1.16E-04	2.40033	3.38E-04	2.39833	8.51E-04	2.40033	0.00128	2.40033	0.00154	2.40033	0.00189	2.40033	0.00228
2.5004	-9.97E-05	2.5004	3.45E-04	2.5004	8.51E-04	2.5004	0.00123	2.5004	0.00158	2.5004	0.00187	2.5004	0.00228
2.60047	-6.60E-05	2.60047	3.31E-04	2.60047	8.07E-04	2.60047	0.0012	2.60047	0.00156	2.60047	0.00196	2.60047	0.00234
2.70053	1.70E-05	2.70053	4.03E-04	2.70053	7.72E-04	2.70053	0.00118	2.70053	0.00163	2.70053	0.00205	2.70053	0.00244
2.80194	8.54E-05	2.80127	4.31E-04	2.8006	7.02E-04	2.8006	0.00116	2.8006	0.00168	2.8006	0.00214	2.8006	0.00249
2.89934	1.24E-04	2.90001	4.56E-04	2.89934	7.02E-04	2.89934	0.00114	2.89934	0.00172	2.89934	0.00216	2.898	0.00253
2.99941	9.14E-05	3.00008	3.98E-04	2.99941	7.76E-04	2.99941	0.00118	2.99941	0.00168	2.99941	0.00211	2.99941	0.00249
3.09948	1.04E-05	3.10014	3.66E-04	3.09948	8.12E-04	3.10081	0.00119	3.09948	0.00163	3.09948	0.00201	3.10014	0.00242
3.19955	-5.08E-05	3.19955	3.50E-04	3.19955	8.08E-04	3.19755	0.00122	3.20021	0.00158	3.19955	0.00196	3.19955	0.00239
3.29962	-9.46E-05	3.30028	3.59E-04	3.29962	8.73E-04	3.29962	0.00124	3.30028	0.00155	3.29962	0.00187	3.29962	0.00229
3.39969	-1.14E-04	3.39768	3.50E-04	3.39969	8.74E-04	3.39969	0.00124	3.39969	0.00154	3.39969	0.00186	3.39969	0.00228
3.49975	-8.64E-05	3.49975	3.82E-04	3.49975	8.08E-04	3.49975	0.00123	3.49975	0.00156	3.49975	0.0019	3.49975	0.00231
3.59982	-1.46E-05	3.60049	4.27E-04	3.60049	7.90E-04	3.59982	0.00119	3.59982	0.00162	3.59982	0.00195	3.59982	0.0024
3.69989	3.31E-05	3.69789	4.20E-04	3.69989	7.71E-04	3.69989	0.0012	3.69989	0.00158	3.69989	0.00202	3.69989	0.00244
3.7993	6.81E-05	3.79996	4.35E-04	3.79996	7.78E-04	3.79796	0.00116	3.79996	0.00163	3.80063	0.0021	3.79996	0.00252
3.90003	6.90E-05	3.9007	4.17E-04	3.90003	7.68E-04	3.90003	0.00115	3.90003	0.00162	3.90003	0.00207	3.90003	0.00251
4.0001	5.70E-05	4.0001	4.62E-04	4.0001	7.90E-04	4.0001	0.00117	4.0001	0.0016	4.0001	0.00202	4.0001	0.00245
4.10017	-6.22E-06	4.10017	4.03E-04	4.10017	8.68E-04	4.10017	0.00123	4.10017	0.00158	4.10017	0.00195	4.10017	0.00239
4.20091	-5.68E-05	4.20091	3.96E-04	4.20024	8.80E-04	4.20091	0.00124	4.20024	0.00156	4.20024	0.0019	4.20024	0.00232
4.30098	-8.33E-05	4.30031	4.35E-04	4.30031	9.23E-04	4.30098	0.00125	4.30031	0.00158	4.30031	0.00186	4.30031	0.00232
4.39971	-5.51E-05	4.40038	3.41E-04	4.40038	8.79E-04	4.40038	0.00121	4.40038	0.00154	4.40104	0.00186	4.40038	0.00232
4.50045	-3.46E-05	4.50111	3.75E-04	4.50045	8.45E-04	4.50045	0.00118	4.50178	0.00155	4.50045	0.0019	4.50045	0.00235
4.59985	-2.99E-05	4.60052	4.66E-04	4.60052	7.53E-04	4.60118	0.00118	4.60052	0.00159	4.60052	0.00198	4.60052	0.00244
4.70059	7.23E-05	4.70059	4.10E-04	4.70059	7.92E-04	4.70059	0.00116	4.70059	0.00165	4.70059	0.00202	4.70059	0.00249
4.80132	9.47E-05	4.80065	4.45E-04	4.79865	7.82E-04	4.80065	0.00113	4.80065	0.00161	4.80199	0.00207	4.80065	0.00248
4.89939	9.53E-05	4.89939	4.34E-04	4.89939	8.10E-04	4.89939	0.00115	4.89872	0.00159	4.89872	0.00204	4.89939	0.00246
4.99946	4.13E-05	5.00013	4.25E-04	4.99946	8.46E-04	4.99946	0.0012	4.99946	0.00157	4.99946	0.00199	4.99946	0.00242
5.09953	-2.48E-05	5.1002	4.00E-04	5.1002	8.42E-04	5.09953	0.00122	5.09953	0.00157	5.09886	0.0019	5.09953	0.00237
5.1996	-4.94E-05	5.1976	4.22E-04	5.1996	8.77E-04	5.1996	0.00124	5.1996	0.00153	5.1996	0.00185	5.1996	0.00232
5.29967	-7.06E-05	5.29967	3.63E-04	5.29967	8.83E-04	5.29967	0.00124	5.29967	0.00156	5.29967	0.00186	5.29967	0.00229
5.39974	-7.64E-05	5.39974	3.77E-04	5.39974	8.90E-04	5.39974	0.00123	5.39974	0.00155	5.39974	0.00189	5.39974	0.00236
5.4998	-1.16E-05	5.50047	3.82E-04	5.4998	8.34E-04	5.50114	0.00121	5.50047	0.00159	5.4998	0.00193	5.4998	0.00239
5.59987	5.75E-05	5.59921	4.01E-04	5.59987	8.04E-04	5.59921	0.00114	5.59787	0.00158	5.59987	0.002	5.59987	0.00244
5.69994	4.25E-05	5.69994	3.81E-04	5.69994	7.96E-04	5.69994	0.00114	5.69994	0.00159	5.69994	0.00207	5.69994	0.00248
5.80001	5.71E-05	5.79801	3.89E-04	5.80001	7.89E-04	5.79868	0.00117	5.80001	0.00162	5.80001	0.00207	5.80001	0.00246
5.90008	7.31E-05	5.90008	4.10E-04	5.90008	7.91E-04	5.90008	0.0012	5.90075	0.0016	5.90008	0.00206	5.90075	0.00242
6.00082	-1.31E-05	6.00015	4.01E-04	6.00082	8.48E-04	5.99748	0.0012	6.00082	0.00162	6.00015	0.00199	6.00082	0.00238
6.10022	-3.40E-05	6.10022	4.07E-04	6.10022	8.64E-04	6.10022	0.00123	6.10022	0.00158	6.10022	0.00191	6.10089	0.00234
6.20029	-4.31E-05	6.20096	3.59E-04	6.20029	8.66E-04	6.19829	0.00121	6.20029	0.00155	6.20029	0.00193	6.20029	0.00231
6.30103	-6.52E-05	6.30103	3.10E-04	6.30036	7.99E-04	6.30036	0.00122	6.30036	0.00158	6.30036	0.00194	6.30036	0.00232
6.40043	-4.61E-05	6.40043	3.68E-04	6.40043	8.17E-04	6.40109	0.00122	6.40043	0.00159	6.40043	0.00198	6.40043	0.00238
6.5005	4.34E-06	6.50116	4.13E-04	6.5005	7.63E-04	6.50116	0.00119	6.5005	0.00161	6.5005	0.00204	6.4985	0.00241
6.60057	2.18E-05	6.60057	4.27E-04	6.60057	7.67E-04	6.60123	0.00114	6.60057	0.0016	6.60057	0.00208	6.60123	0.00245
6.70064	6.96E-05	6.70197	4.16E-04	6.70064	8.13E-04	6.7013	0.00118	6.7013	0.00167	6.70197	0.00209	6.7013	0.00249
6.79937	3.96E-05	6.80004	4.40E-04	6.79937	7.60E-04	6.79937	0.00117	6.80004	0.00163	6.80004	0.00209	6.80004	0.00248
6.89944	2.96E-05	6.90077	4.09E-04	6.89944	8.12E-04	6.90011	0.00122	6.90011	0.00162	6.89944	0.00203	6.89944	0.00243
6.99951	-2.77E-05	6.99951	3.85E-04	6.99951	8.29E-04	6.99951	0.00122	7.00018	0.0016	7.00018	0.00196	7.00084	0.00237
7.09958	-5.51E-05	7.10025	3.96E-04	7.09958	8.47E-04	7.09958	0.00126	7.09958	0.00157	7.10025	0.00194	7.10025	0.00235
7.20031	-6.99E-05	7.20031	3.57E-04	7.20031	8.32E-04	7.19965	0.00125	7.20031	0.00157	7.20031	0.00194	7.20031	0.00236
7.29838	-4.30E-05	7.30038	3.43E-04	7.30038	8.24E-04	7.30038	0.00123	7.30038	0.00158	7.30038	0.00196	7.30038	0.00235
7.39979	-1.48E-05	7.40045	3.61E-04	7.40045	7.86E-04	7.39979	0.00121	7.40045	0.0016	7.40045	0.00201	7.40112	0.00242
7.49919	3.70E-05	7.50052	4.19E-04	7.50052	7.72E-04	7.50052	0.00119	7.50052	0.0016	7.49986	0.00207	7.50052	0.00244
7.59992	6.29E-05	7.60126	4.28E-04	7.60059	7.76E-04	7.60059	0.00115	7.60059	0.00163	7.60059	0.00211	7.60059	0.00247
7.69999	4.51E-05	7.69999	4.23E-04	7.69999	7.91E-04	7.69999	0.00118	7.70066	0.00163	7.69999	0.00212	7.70066	0.00249
7.7994	-1.30E-06	7.80206	4.42E-04	7.8014	8.26E-04	7.80073	0.0012	7.80006	0.00159	7.80006	0.00203	7.80073	0.00242
7.90013	-3.18E-05	7.90013	4.21E-04	7.9008	8.07E-04	7.90013	0.00122	7.90147	0.00157	7.90013	0.002	7.90147	0.00241
8.0002	-4.55E-05	8.0002	3.99E-04	8.0022	8.14E-04	7.99953	0.00124	8.00087	0.00159	8.00087	0.00193	8.0002	0.00236
8.0996	-6.02E-05	8.10027	4.20E-04	8.10027	8.57E-04	8.0996	0.00124	8.1016	0.00161	8.1016	0.00193	8.1016	0.00234
8.19967	-8.73E-05	8.20034	3.71E-04	8.20034	8.28E-04	8.20034	0.00123	8.20034	0.00161	8.20101	0.00196	8.20101	0.00236
8.30108	-1.28E-05	8.30041	3.47E-04	8.29841	8.03E-04	8.30041	0.00121	8.29974	0.00163	8.30041	0.00201	8.30108	0.00243
8.40115	6.59E-06	8.40048	3.77E-04	8.40048	7.73E-04	8.40181	0.00119	8.40115	0.0016	8.40181	0.00203	8.40115	0.00242
8.50121	4.11E-05	8.50121	4.31E-04	8.50055	7.70E-04	8.50055	0.00119	8.50055	0.00163	8.50121	0.00209	8.50121	0.00246
8.60062	3.34E-05	8.60062	3.89E-04	8.59995	8.02E-04	8.60062	0.00118	8.60128	0.0016	8.60128	0.00209	8.60062	0.00246
8.69935	3.28E-05	8.69935	4.19E-04	8.69935	8.03E-04	8.69735	0.0012	8.70002	0.00162	8.70002	0.0021	8.70002	0.00244
8.79942	1.81E-05	8.80009	3.98E-04	8.80076	7.84E-04	8.79942	0.0012	8.80009	0.0016	8.80009	0.00203	8.79809	0.0024
8.89949	-2.64E-06	8.89949	4.07E-04	8.89949	8.50E-04	8.90082	0.00119	8.90016	0.00161	8.90016	0.002	8.89949	0.00238
9.00023	-6.86E-05	8.99889	3.86E-04	9.00089	8.67E-04	9.00023	0.00121	9.00023	0.00159	9.00023	0.00196	9.00023	0.00234
9.1003	-4.55E-05	9.1003	4.01E-04	9.1003	8.28E-04	9.1003	0.00123	9.1003	0.00158	9.10163	0.00196	9.09963	0.00235
9.20036	1.13E-05	9.2017	4.44E-04	9.20237	8.04E-04	9.1997	0.00121	9.20103	0.00161	9.20036	0.00198	9.20036	0.00238
9.30043	3.98E-05	9.30043	4.13E-04	9.29777	7.79E-04	9.29977	0.00117	9.30043	0.00161	9.2991	0.00205	9.29977	0.00243
9.40117	7.69E-05	9.4005	3.82E-04	9.39984	7.61E-04	9.4005	0.00115	9.4005	0.00164	9.39984	0.00205	9.40184	0.00242
9.50057	6.45E-05	9.50124	3.57E-04	9.50191	7.52E-04	9.50057	0.00114	9.50257	0.0016	9.49924	0.00208	9.50057	0.00243
9.59997	7.81E-05	9.60198	4.11E-04	9.59997	7.58E-04	9.60064	0.00112	9.59997	0.00161	9.59997	0.00206	9.60264	0.00243
9.70205	2.86E-05	9.69938	4.28E-04	9.70071	7.97E-04	9.70071	0.00119	9.70071	0.00161	9.70205	0.00205	9.70271	0.00242
9.80078	-3.85E-06	9.80078	3.93E-04	9.80078	7.91E-04	9.80078	0.00122	9.80078	0.00161	9.80011	0.002	9.80078	0.00238
9.90152	-1.12E-05	9.90218	4.13E-04	9.90018	8.36E-04	9.90085	0.0012	9.90085	0.00162	9.90018	0.00198	9.90085	0.00236
10.00025	2.45E-05	9.99958	3.65E-04	10.00092	8.38E-04	10.00159	0.00119	10.00092	0.0016	9.99825	0.00197	10.00092	0.00237
10.10166	1.19E-05	10.10099	3.64E-04	10.10166	7.85E-04	10.10099	0.0012	10.10099	0.00159	10.10099	0.00198	10.10032	0.00236
10.20039	-1.15E-05	10.20039	3.74E-04	10.20106	7.79E-04	10.20106	0.00117	10.20106	0.00155	10.20106	0.00202	10.19772	0.00237
10.30113	1.51E-05	10.30113	4.18E-04	10.30246	7.67E-04	10.30113	0.00116	10.30113	0.00161	10.30046	0.00204	10.30113	0.00242
10.40186	5.39E-05	10.40253	4.12E-04	10.40186	7.79E-04	10.4012	0.00117	10.40253	0.0016	10.4012	0.00206	10.39986	0.00244
10.50193	2.86E-05	10.50126	4.17E-04	10.50193	7.66E-04	10.50126	0.00115	10.5006	0.0016	10.50126	0.00205	10.50126	0.00243
10.60067	2.82E-05	10.602	3.94E-04	10.60133	8.18E-04	10.60133	0.00119	10.60133	0.0016	10.60133	0.00203	10.602	0.00242
10.70007	4.11E-06	10.70074	3.77E-04	10.7014	8.08E-04	10.70074	0.00121	10.7014	0.0016	10.70074	0.002	10.70007	0.00242
10.79747	-2.85E-05	10.80081	3.62E-04	10.80014	8.09E-04	10.79947	0.00124	10.80014	0.00165	10.80014	0.00197	10.80147	0.00236
10.90021	-5.79E-05	10.90021	3.95E-04	10.90087	8.29E-04	10.90021	0.00122	10.89821	0.00163	10.90021	0.00196	10.90154	0.00237
10.99961	-2.56E-05	11.00028	3.67E-04	11.00161	8.00E-04	11.00028	0.0012	11.00028	0.00162	11.00028	0.00195	10.99961	0.00238
11.09968	-1.32E-05	11.10035	4.28E-04	11.10035	8.14E-04	11.10035	0.00122	11.09834	0.0016	11.10101	0.00196	11.10035	0.00239
11.20108	1.76E-05	11.20042	4.10E-04	11.20175	8.25E-04	11.20108	0.00121	11.19975	0.00159	11.20042	0.00202	11.20042	0.00243
11.29782	1.31E-05	11.30182	3.92E-04	11.29982	7.97E-04	11.30048	0.00117	11.30048	0.00163	11.30048	0.00205	11.30182	0.00246
11.40122	9.60E-06	11.40055	4.32E-04	11.40055	7.76E-04	11.39989	0.00119	11.40055	0.00165	11.40055	0.00206	11.39922	0.00245
11.49996	2.41E-05	11.50196	4.38E-04	11.50196	7.66E-04	11.50062	0.00119	11.50062	0.00161	11.50062	0.00204	11.49929	0.0024
11.60136	2.52E-06	11.60002	4.23E-04	11.59936	7.54E-04	11.60069	0.00123	11.60069	0.00159	11.60069	0.00204	11.60002	0.0024
11.70009	-1.61E-05	11.70076	4.04E-04	11.70009	7.62E-04	11.70009	0.00121	11.70076	0.00158	11.70009	0.00199	11.69809	0.00241
11.80016	-2.57E-05	11.8015	3.72E-04	11.80016	7.77E-04	11.80083	0.00121	11.80083	0.00162	11.80083	0.00196	11.80016	0.00237
11.9009	-2.12E-05	11.9009	4.58E-04	11.89957	7.54E-04	11.9009	0.00122	11.9009	0.00162	11.90023	0.002	11.90157	0.00234
12.00097	-2.13E-05	12.00097	4.00E-04	12.0003	7.65E-04	12.00164	0.00123	12.00097	0.0016	12.00097	0.00201	12.0003	0.00241
12.10104	1.55E-05	12.10104	4.23E-04	12.09904	7.38E-04	12.10104	0.00136	12.10037	0.00159	12.10171	0.00201	12.09837	0.00242
12.20177	3.38E-05	12.20311	4.13E-04	12.20111	7.09E-04	12.20111	0.00124	12.20111	0.00165	12.20111	0.00203	12.20044	0.00246
12.30051	3.43E-05	12.30251	4.09E-04	12.29984	7.26E-04	12.30118	0.00115	12.30118	0.00164	12.30118	0.00202	12.30118	0.00244
12.40058	2.24E-05	12.40125	3.74E-04	12.40058	7.76E-04	12.40191	0.00122	12.40191	0.00165	12.40125	0.00203	12.40058	0.00245
12.50132	3.65E-06	12.50198	3.58E-04	12.50198	7.46E-04	12.50132	0.00126	12.50132	0.00161	12.50265	0.00202	12.50198	0.00241
12.60138	2.12E-05	12.60005	3.70E-04	12.60205	7.63E-04	12.60205	0.00137	12.60005	0.00162	12.59738	0.00199	12.60005	0.00242
12.70012	-2.68E-05	12.69812	3.94E-04	12.70012	7.95E-04	12.69945	0.0012	12.70079	0.0016	12.69745	0.002	12.70012	0.00239
12.80152	-3.32E-05	12.79952	3.75E-04	12.80152	7.52E-04	12.79952	0.0012	12.80019	0.0016	12.79819	0.00194	12.80086	0.00235
12.90026	-6.23E-06	12.89826	4.21E-04	12.90026	7.62E-04	12.89892	0.00122	12.89892	0.00166	12.90026	0.00195	12.90026	0.00236
12.99966	-9.73E-06	13.00033	4.00E-04	13.00099	7.49E-04	12.99766	0.00122	12.99833	0.00164	13.00099	0.00199	13.00033	0.00239
13.09839	1.03E-06	13.10173	4.11E-04	13.1004	7.48E-04	13.1004	0.00117	13.09973	0.00163	13.1004	0.00204	13.1004	0.00241
13.1998	3.68E-05	13.20113	3.99E-04	13.2018	6.91E-04	13.20113	0.00119	13.19913	0.00163	13.20247	0.0021	13.19913	0.00241
13.29987	6.55E-05	13.3012	4.15E-04	13.30053	7.40E-04	13.30053	0.00118	13.30053	0.00165	13.30053	0.00208	13.30053	0.00241
13.4006	-1.37E-05	13.40127	3.96E-04	13.40127	7.73E-04	13.4006	0.0012	13.39927	0.00164	13.40194	0.00206	13.39794	0.00241
13.50201	-5.26E-05	13.50201	3.90E-04	13.50134	7.87E-04	13.50067	0.0012	13.50067	0.00161	13.50067	0.00203	13.50067	0.0024
13.60208	-3.50E-05	13.60141	3.98E-04	13.60074	7.97E-04	13.60008	0.0012	13.60208	0.0016	13.60074	0.00201	13.60274	0.00238
13.70081	-5.82E-05	13.70281	4.19E-04	13.70081	7.67E-04	13.70014	0.00124	13.70081	0.00164	13.70281	0.00197	13.70014	0.00237
13.80288	1.14E-06	13.80155	3.99E-04	13.80155	7.99E-04	13.80088	0.00121	13.80288	0.0016	13.80088	0.00197	13.80222	0.0024
13.89895	8.85E-06	13.90295	3.93E-04	13.89895	7.88E-04	13.90162	0.00121	13.90028	0.00158	13.90228	0.002	13.90228	0.00239
14.00035	2.72E-05	14.00102	3.63E-04	14.00035	7.45E-04	14.00169	0.00119	13.99902	0.00158	14.00035	0.00203	14.00169	0.00242
14.10042	4.34E-05	14.09975	3.57E-04	14.10109	7.70E-04	14.10042	0.00117	14.10042	0.00157	14.10109	0.00204	14.10176	0.00241
14.20182	5.91E-05	14.20116	4.00E-04	14.20049	7.65E-04	14.20116	0.00116	14.20049	0.00159	14.20116	0.00205	14.20116	0.00239
14.30123	6.37E-05	14.30123	4.59E-04	14.30189	7.91E-04	14.30123	0.00118	14.30056	0.00159	14.30123	0.00204	14.30056	0.00241
14.40063	4.76E-05	14.4013	4.24E-04	14.39796	8.01E-04	14.40196	0.00118	14.39996	0.00154	14.40196	0.002	14.40196	0.0024
14.49736	1.81E-05	14.50003	4.16E-04	14.50003	7.96E-04	14.50003	0.00118	14.49936	0.00158	14.50003	0.00197	14.49936	0.00236
14.6001	4.83E-05	14.59877	4.21E-04	14.60077	8.18E-04	14.60077	0.00117	14.60077	0.00155	14.60077	0.00196	14.6001	0.00236
14.70017	-1.70E-05	14.70017	3.73E-04	14.69884	8.26E-04	14.69884	0.00118	14.70017	0.00155	14.70017	0.00198	14.7015	0.00236
14.80024	-2.53E-05	14.80224	4.00E-04	14.80024	8.10E-04	14.79757	0.00118	14.80091	0.00158	14.80024	0.002	14.80024	0.00237
14.89964	2.43E-05	14.90164	4.24E-04	14.89964	7.80E-04	14.90031	0.00116	14.90031	0.00162	14.89964	0.00199	14.90098	0.00237
15.00038	2.20E-05	14.99971	3.65E-04	14.99838	8.14E-04	15.00104	0.00117	15.00038	0.00162	14.99971	0.00203	15.00104	0.00239
15.09911	3.26E-05	15.10045	4.13E-04	15.09978	8.21E-04	15.10111	0.00117	15.10111	0.00159	15.10245	0.00204	15.10045	0.00239
15.20052	2.70E-05	15.20252	4.94E-04	15.19985	8.10E-04	15.20052	0.00114	15.20052	0.00156	15.20052	0.00206	15.20118	0.00241
15.30125	2.37E-05	15.30059	4.08E-04	15.29992	8.19E-04	15.30059	0.00119	15.30059	0.00157	15.29992	0.00205	15.30059	0.00239
15.40065	-2.84E-05	15.40065	4.07E-04	15.40065	8.13E-04	15.40266	0.00121	15.40266	0.00157	15.40065	0.00201	15.40132	0.00237
15.50272	-2.14E-05	15.50139	4.18E-04	15.50206	8.02E-04	15.50272	0.00122	15.50139	0.00156	15.50072	0.00197	15.50206	0.00234
15.60079	-2.79E-05	15.60146	4.16E-04	15.60079	8.58E-04	15.60079	0.00123	15.60146	0.00159	15.59946	0.00195	15.60213	0.00235
15.70086	-3.74E-05	15.70019	4.06E-04	15.70153	8.63E-04	15.70086	0.00121	15.70153	0.00155	15.70086	0.00197	15.70153	0.00235
15.7996	-5.08E-05	15.79893	3.91E-04	15.8016	8.20E-04	15.80093	0.00119	15.80093	0.00155	15.8016	0.002	15.80093	0.00237
15.90167	9.67E-06	15.901	3.62E-04	15.901	8.26E-04	15.901	0.00123	15.901	0.00162	15.901	0.002	15.901	0.00235
16.0004	3.59E-05	16.00174	3.67E-04	16.00107	8.39E-04	16.00107	0.0012	16.00107	0.0016	16.00174	0.00204	16.00107	0.00237
16.10047	1.84E-05	16.10114	3.76E-04	16.10114	8.12E-04	16.10047	0.00118	16.10114	0.00157	16.10114	0.00203	16.10114	0.00239
16.19987	1.04E-05	16.20121	3.79E-04	16.20121	8.08E-04	16.20121	0.00116	16.20054	0.00155	16.20121	0.002	16.19854	0.00238
16.30061	-2.29E-05	16.30128	3.83E-04	16.30194	8.02E-04	16.30061	0.00119	16.30128	0.00154	16.30128	0.00199	16.30061	0.00234
16.40068	-2.36E-05	16.40068	3.67E-04	16.40068	8.10E-04	16.40001	0.00118	16.40001	0.00152	16.40068	0.00198	16.40068	0.00234
16.50008	-3.88E-05	16.50008	3.73E-04	16.50008	8.37E-04	16.50075	0.00121	16.50008	0.00157	16.50008	0.00198	16.50008	0.00233
16.60015	-4.02E-05	16.60082	4.07E-04	16.60015	8.32E-04	16.59948	0.00121	16.60015	0.00157	16.60015	0.00196	16.60082	0.00234
16.70022	-2.23E-05	16.70022	3.77E-04	16.70022	8.01E-04	16.69755	0.00121	16.70022	0.00156	16.70022	0.002	16.70022	0.00237
16.79962	-4.28E-05	16.80029	4.21E-04	16.80029	7.89E-04	16.80096	0.00122	16.80162	0.00156	16.80029	0.00201	16.80096	0.00235
16.89836	-1.87E-05	16.90036	3.92E-04	16.90036	7.68E-04	16.89902	0.0012	16.90036	0.00158	16.90103	0.00201	16.90036	0.00236
17.00176	-2.43E-05	17.00043	4.21E-04	16.99976	7.81E-04	16.99976	0.0012	17.00043	0.00159	17.00109	0.00202	17.00043	0.00239
17.09983	-9.35E-06	17.1005	4.07E-04	17.1005	7.86E-04	17.09716	0.00119	17.1005	0.00159	17.1005	0.00202	17.10116	0.00236
17.20123	7.83E-07	17.20057	4.58E-04	17.20057	7.98E-04	17.20057	0.00119	17.20057	0.00156	17.20057	0.002	17.19923	0.00238
17.29997	-1.52E-06	17.29997	3.87E-04	17.30064	8.10E-04	17.29797	0.00119	17.30064	0.00159	17.30064	0.00198	17.3013	0.00235
17.40004	-1.59E-05	17.4007	3.99E-04	17.4007	8.02E-04	17.40004	0.00119	17.40137	0.00154	17.4007	0.00197	17.40004	0.00235
17.49944	-2.89E-05	17.50077	4.04E-04	17.50077	7.85E-04	17.49877	0.00122	17.50077	0.00153	17.50144	0.00196	17.50077	0.00233
17.60018	-2.15E-05	17.60084	4.35E-04	17.60084	7.90E-04	17.60018	0.00118	17.60084	0.00156	17.60084	0.00198	17.60018	0.00235
17.70025	-5.69E-06	17.70091	4.10E-04	17.70091	7.92E-04	17.69758	0.0012	17.70091	0.00154	17.70091	0.00197	17.69891	0.00236
17.79965	1.23E-05	17.80098	4.47E-04	17.80098	7.80E-04	17.80031	0.00119	17.80098	0.00155	17.80098	0.00202	17.80098	0.00239
17.90105	1.34E-05	17.90238	4.17E-04	17.90105	7.97E-04	17.89838	0.00119	17.90105	0.00156	17.90105	0.00203	17.90172	0.00241
18.00312	1.98E-05	18.00179	3.97E-04	18.00112	7.84E-04	17.99979	0.00118	18.00112	0.00157	18.00112	0.002	18.00112	0.00238
18.10186	-1.02E-05	18.10186	4.08E-04	18.10119	8.06E-04	18.10052	0.0012	18.10119	0.00157	18.10119	0.00199	18.10186	0.00238
18.20126	4.08E-05	18.20259	4.04E-04	18.20126	8.11E-04	18.20126	0.00121	18.20126	0.00157	18.20126	0.00198	18.20126	0.00235
18.30199	-2.49E-05	18.30133	3.89E-04	18.30133	8.18E-04	18.29933	0.00121	18.30133	0.00156	18.30199	0.00196	18.29866	0.00236
18.40006	-2.25E-05	18.4014	3.92E-04	18.40006	8.12E-04	18.40206	0.00124	18.4014	0.00154	18.40206	0.00194	18.40006	0.00236
18.49946	-5.58E-05	18.5028	3.87E-04	18.49946	7.75E-04	18.50147	0.00121	18.5028	0.00161	18.5028	0.00194	18.49946	0.00234
18.59953	-1.96E-05	18.60087	3.59E-04	18.59887	7.74E-04	18.60154	0.00121	18.6002	0.00157	18.60087	0.002	18.59753	0.00238
18.70027	6.71E-07	18.70094	4.33E-04	18.69894	7.66E-04	18.6996	0.00117	18.70094	0.00159	18.6996	0.00198	18.70027	0.00241
18.79967	2.66E-05	18.79967	3.80E-04	18.79967	7.80E-04	18.79967	0.00117	18.79967	0.00155	18.79967	0.00204	18.79967	0.00243
18.89907	1.34E-05	18.90108	3.69E-04	18.89841	7.61E-04	18.90108	0.00118	18.90174	0.00159	18.90241	0.00202	18.90108	0.00243
18.99981	6.06E-06	19.00115	4.11E-04	19.00115	8.21E-04	18.99981	0.00117	18.99981	0.0016	18.99981	0.00201	18.99981	0.00243
19.09988	2.65E-05	19.09988	4.54E-04	19.10121	7.66E-04	19.10055	0.0012	19.09988	0.00155	19.10055	0.00201	19.10055	0.0024
19.19995	1.24E-05	19.20128	3.80E-04	19.19995	7.86E-04	19.19995	0.00125	19.20062	0.00158	19.20128	0.00199	19.19995	0.00239
19.30069	5.77E-06	19.30002	3.81E-04	19.30135	7.51E-04	19.30069	0.00123	19.30002	0.00155	19.30069	0.00198	19.30069	0.00241
19.40009	1.49E-06	19.40075	4.13E-04	19.40009	7.87E-04	19.40075	0.0012	19.40142	0.00157	19.40142	0.00197	19.40009	0.00239
19.50082	-1.18E-05	19.50082	3.83E-04	19.50149	8.02E-04	19.50082	0.00114	19.50016	0.00155	19.50082	0.00197	19.50082	0.00238
19.59822	8.04E-06	19.60089	3.47E-04	19.60023	8.04E-04	19.60089	0.00118	19.60156	0.00155	19.60089	0.00199	19.60089	0.00241
19.70096	4.33E-05	19.70096	3.50E-04	19.70096	7.74E-04	19.7023	0.00116	19.7003	0.00155	19.70096	0.00199	19.7003	0.00244
19.80036	4.47E-05	19.80036	4.17E-04	19.80036	8.24E-04	19.80103	0.00119	19.8037	0.00156	19.8017	0.00204	19.8017	0.00245
19.89777	-2.46E-05	19.89977	3.85E-04	19.9011	7.56E-04	19.9011	0.0012	19.9031	0.00156	19.9011	0.00198	19.90377	0.00241
20.00117	-9.52E-05	19.99984	3.58E-04	20.0005	7.64E-04	20.00117	0.00118	20.0005	0.00154	20.00117	0.00193	20.00117	0.00236
20.10057	-3.49E-05	20.10257	3.94E-04	20.10057	7.78E-04	20.10124	0.00117	20.10124	0.00152	20.10057	0.00199	20.10057	0.00241
20.20064	-3.59E-05	20.20064	4.33E-04	20.20064	8.04E-04	20.20064	0.00119	20.20131	0.00154	20.20131	0.00196	20.20064	0.0024
20.30004	-3.31E-05	20.29938	4.47E-04	20.29938	7.80E-04	20.30071	0.00118	20.29938	0.00159	20.29938	0.00198	20.30004	0.0024
20.40145	-3.94E-05	20.39945	3.55E-04	20.39945	7.68E-04	20.40011	0.00118	20.39945	0.00156	20.39945	0.00196	20.39945	0.00241
20.49952	3.62E-05	20.49952	4.15E-04	20.49952	8.13E-04	20.49952	0.00115	20.49952	0.00155	20.50018	0.002	20.49818	0.0024
20.59758	2.91E-05	20.59892	3.96E-04	20.59958	8.03E-04	20.60092	0.00117	20.59958	0.00155	20.59892	0.002	20.59958	0.00241
20.69965	2.26E-05	20.69965	4.28E-04	20.69965	7.76E-04	20.69965	0.00117	20.70032	0.00152	20.70032	0.00203	20.69965	0.00242
20.79972	4.75E-06	20.79772	4.15E-04	20.79972	7.89E-04	20.80172	0.00117	20.79972	0.00155	20.80039	0.00203	20.80039	0.00242
20.90113	2.56E-05	20.90046	4.08E-04	20.89979	8.08E-04	20.89979	0.00118	20.89979	0.00155	20.90113	0.00202	20.89712	0.00242
20.99986	-2.61E-05	21.00053	4.11E-04	20.99986	7.84E-04	20.99719	0.00119	21.00053	0.00157	20.99986	0.002	21.00186	0.00241
21.10126	-5.17E-05	21.1006	3.92E-04	21.09993	8.08E-04	21.1006	0.00119	21.09993	0.00158	21.1006	0.00197	21.09993	0.0024
21.2	-1.38E-05	21.2	3.61E-04	21.2	8.03E-04	21.2	0.00117	21.2	0.00157	21.2	0.00197	21.20067	0.00241
21.29807	-3.86E-05	21.30007	3.87E-04	21.30074	7.75E-04	21.30074	0.00118	21.30007	0.00157	21.3014	0.00199	21.30007	0.00239
21.40014	-4.97E-05	21.39947	4.02E-04	21.40014	7.99E-04	21.39814	0.00117	21.40147	0.00157	21.40014	0.00197	21.40014	0.00244
21.50021	-3.91E-05	21.49954	4.05E-04	21.49954	7.84E-04	21.50021	0.00118	21.50021	0.00156	21.50021	0.002	21.50021	0.00241
21.60028	1.41E-06	21.60028	4.12E-04	21.60028	7.85E-04	21.60028	0.00117	21.60094	0.00156	21.60161	0.00201	21.60161	0.00243
21.70101	-1.49E-05	21.70035	4.34E-04	21.69968	7.99E-04	21.70035	0.00117	21.70035	0.00157	21.70035	0.00206	21.70035	0.00243
21.80042	-3.01E-06	21.80042	4.01E-04	21.80175	7.90E-04	21.80042	0.00117	21.80042	0.00158	21.80108	0.00203	21.80042	0.00246
21.90182	1.80E-05	21.90115	4.23E-04	21.90048	8.03E-04	21.90048	0.00115	21.90048	0.00157	21.90048	0.00202	21.90048	0.0024
21.99855	-1.14E-05	22.00055	4.25E-04	22.00055	7.76E-04	22.00055	0.00115	22.00055	0.00157	22.00055	0.00199	22.00055	0.0024
22.10062	-1.13E-05	22.10062	4.23E-04	22.10062	8.14E-04	22.10129	0.00118	22.10129	0.00156	22.10129	0.00202	22.10062	0.0024
22.19936	-3.05E-06	22.19936	5.01E-04	22.20069	8.00E-04	22.19869	0.0012	22.20002	0.00157	22.20002	0.00196	22.19936	0.0024
22.29943	2.65E-05	22.30076	4.23E-04	22.29809	7.54E-04	22.29943	0.00118	22.29943	0.00158	22.29943	0.002	22.30076	0.00241
22.3995	1.94E-05	22.39683	3.92E-04	22.3995	7.84E-04	22.3995	0.0012	22.3995	0.00158	22.40283	0.00199	22.3995	0.00244
22.49957	8.63E-05	22.49957	4.02E-04	22.49957	7.74E-04	22.5009	0.0012	22.49957	0.00157	22.49957	0.00203	22.5009	0.00241
22.6003	4.01E-05	22.59963	3.92E-04	22.59963	7.88E-04	22.6003	0.00119	22.59963	0.0016	22.59963	0.00205	22.5983	0.00244
22.6997	4.23E-05	22.6997	4.12E-04	22.6997	7.51E-04	22.6997	0.00128	22.6997	0.00156	22.6997	0.00202	22.6997	0.00243
22.79977	2.51E-05	22.79977	4.02E-04	22.79977	7.63E-04	22.80111	0.00124	22.79977	0.00157	22.80044	0.00203	22.79977	0.00242
22.89984	2.93E-05	22.89984	4.19E-04	22.90118	7.86E-04	22.89984	0.00123	22.89984	0.00155	22.89984	0.00199	22.89717	0.00241
22.99991	2.54E-05	22.99991	4.39E-04	22.99991	7.95E-04	23.00125	0.00125	22.99991	0.00155	22.99991	0.002	22.99991	0.00241
23.09998	-2.76E-06	23.09998	3.97E-04	23.09998	7.67E-04	23.09998	0.00126	23.09998	0.00157	23.10065	0.00196	23.09998	0.00241
23.20005	-2.76E-05	23.20005	3.75E-04	23.20005	8.07E-04	23.20005	0.00125	23.20005	0.00157	23.20005	0.00201	23.20005	0.00241
23.30012	1.18E-05	23.30145	3.74E-04	23.30079	7.69E-04	23.30012	0.00124	23.30012	0.00156	23.30012	0.00197	23.30145	0.00239
23.40019	-2.42E-05	23.39952	3.80E-04	23.40086	7.89E-04	23.40019	0.00126	23.40019	0.00156	23.40019	0.00204	23.39752	0.00245
23.50026	1.39E-05	23.50026	4.21E-04	23.50092	7.75E-04	23.50026	0.00125	23.50026	0.00157	23.50092	0.00202	23.50026	0.00244
23.60033	7.61E-06	23.60033	3.79E-04	23.60166	7.50E-04	23.60033	0.00122	23.60033	0.00155	23.60033	0.00201	23.60033	0.00244
23.70106	3.28E-06	23.7004	3.67E-04	23.69973	7.79E-04	23.7004	0.00124	23.7004	0.00155	23.7004	0.002	23.7004	0.00246
23.80047	4.53E-06	23.80047	3.70E-04	23.80047	7.74E-04	23.80047	0.00123	23.80047	0.00156	23.80047	0.002	23.80047	0.00244
23.90187	-1.54E-05	23.90053	3.65E-04	23.90053	7.97E-04	23.90053	0.00123	23.90053	0.00155	23.9012	0.00199	23.90053	0.00238
24.00127	-4.54E-05	24.0006	3.51E-04	24.0006	7.97E-04	24.0006	0.00128	24.0006	0.00154	24.0006	0.00197	24.0006	0.00236
24.09934	1.88E-05	24.09934	3.97E-04	24.09934	8.05E-04	24.09934	0.00125	24.09934	0.00156	24.09934	0.00198	24.09934	0.00239
24.19941	-6.10E-06	24.19941	3.80E-04	24.19874	8.09E-04	24.19941	0.00121	24.20074	0.00155	24.19941	0.00199	24.19941	0.00243
24.29948	-9.94E-06	24.29948	4.02E-04	24.30081	7.94E-04	24.29948	0.00122	24.29948	0.00156	24.29948	0.002	24.29948	0.00243
24.39955	-9.79E-06	24.39955	3.83E-04	24.39955	7.64E-04	24.39955	0.00121	24.40021	0.00157	24.40021	0.00203	24.39955	0.00245
24.49962	-4.43E-05	24.50028	3.81E-04	24.50095	7.97E-04	24.49895	0.00121	24.50028	0.00157	24.50295	0.00204	24.49962	0.00243
24.59968	-1.54E-05	24.59968	3.97E-04	24.59902	7.79E-04	24.60035	0.00117	24.59968	0.00157	24.60435	0.002	24.59968	0.00242
24.69975	-2.96E-06	24.69975	4.14E-04	24.69909	7.73E-04	24.69975	0.00119	24.69909	0.00155	24.69975	0.002	24.69975	0.00245
24.79982	-3.36E-06	24.79982	4.29E-04	24.79982	8.46E-04	24.79982	0.00121	24.79982	0.00155	24.80182	0.00197	24.79982	0.00243
