# Supplementary material for: Coherence transfer from optically induced THz magnons to charges
Source: Nat Commun. 2026 Feb 6;17:1480. doi: 10.1038/s41467-026-69261-y (PMC12886983; doi:10.1038/s41467-026-69261-y)
Supplement: Supplementary file 3 — Source data [file 41467_2026_69261_MOESM3_ESM.zip › Data of the figures/Data_Figure6.txt]

a														b
TIme Delay	DT/T	TIme Delay	DT/T	TIme Delay	DT/T	TIme Delay	DT/T	TIme Delay	DT/T	TIme Delay	DT/T	TIme Delay	DT/T	Probe Polarization
ps		ps		ps		ps		ps		ps		ps		deg	DT/T	DT/T
	0�		30�		60�		90�		120�		150�		180�			Errorbars
-5.00279	-7.85E-06	-5.00146	2.97E-04	-5.00146	5.92E-04	-5.00146	8.95E-04	-5.00146	0.00119	-5.00146	0.00151	-5.00146	0.0018	30	-2.52E-05	3.60E-06
-4.90006	9.30E-06	-4.89939	3.04E-04	-4.90006	6.12E-04	-4.89939	9.03E-04	-4.89939	0.00121	-4.89872	0.00149	-4.89939	0.0018	60	8.09E-06	2.65E-06
-4.80065	-1.45E-06	-4.80132	2.99E-04	-4.80065	5.97E-04	-4.80065	9.02E-04	-4.80065	0.00121	-4.80132	0.0015	-4.80199	0.00179	90	3.02E-05	2.97E-06
-4.70125	-4.75E-06	-4.70059	2.98E-04	-4.70125	6.10E-04	-4.69992	8.77E-04	-4.69992	0.00121	-4.70059	0.00149	-4.70059	0.0018	120	2.82E-05	2.78E-06
-4.59985	-9.25E-06	-4.60052	3.11E-04	-4.60052	6.25E-04	-4.60052	8.84E-04	-4.60118	0.0012	-4.60118	0.00149	-4.60118	0.00181	150	-7.75E-06	2.80E-06
-4.50111	1.02E-05	-4.49978	3.13E-04	-4.50111	6.08E-04	-4.49978	8.90E-04	-4.49911	0.0012	-4.49978	0.0015	-4.49978	0.0018	180	-3.60E-05	2.72E-06
-4.40038	-8.50E-06	-4.40038	3.00E-04	-4.40038	6.13E-04	-4.40104	8.70E-04	-4.40038	0.00119	-4.40104	0.00149	-4.40038	0.0018
-4.30031	5.96E-06	-4.30031	3.06E-04	-4.30098	5.95E-04	-4.30031	8.99E-04	-4.30031	0.0012	-4.29964	0.00149	-4.29964	0.00179
-4.20024	4.17E-06	-4.20091	2.98E-04	-4.20024	6.16E-04	-4.20091	8.94E-04	-4.20024	0.00121	-4.20024	0.00151	-4.20091	0.00179
-4.10084	-8.38E-07	-4.10017	2.97E-04	-4.10084	6.01E-04	-4.0995	9.10E-04	-4.10017	0.0012	-4.0995	0.00148	-4.10017	0.00181
-3.99943	2.55E-06	-4.00077	3.10E-04	-4.0001	6.10E-04	-4.00077	8.82E-04	-4.00077	0.00121	-4.00077	0.00151	-4.00077	0.00178
-3.9007	-6.05E-06	-3.90003	3.10E-04	-3.9007	6.06E-04	-3.89936	8.84E-04	-3.90003	0.00119	-3.90003	0.00148	-3.90003	0.00181
-3.79996	4.74E-06	-3.80063	3.10E-04	-3.79996	5.93E-04	-3.79996	9.02E-04	-3.80063	0.0012	-3.80063	0.0015	-3.80063	0.00181
-3.70056	2.92E-06	-3.69989	3.10E-04	-3.70056	6.03E-04	-3.69989	8.96E-04	-3.69989	0.00122	-3.69989	0.00152	-3.69923	0.0018
-3.59982	8.25E-06	-3.60049	2.86E-04	-3.59982	5.93E-04	-3.60049	8.88E-04	-3.59982	0.0012	-3.59982	0.0015	-3.60049	0.00179
-3.49975	-9.04E-06	-3.49975	2.97E-04	-3.50042	6.05E-04	-3.49909	8.91E-04	-3.50042	0.0012	-3.49975	0.00149	-3.49975	0.0018
-3.39969	-1.69E-05	-3.40035	2.90E-04	-3.39969	6.05E-04	-3.39969	8.83E-04	-3.39969	0.00119	-3.40035	0.00149	-3.40035	0.00179
-3.30028	3.04E-06	-3.29895	2.99E-04	-3.30095	6.11E-04	-3.29895	9.03E-04	-3.30028	0.00121	-3.29962	0.00151	-3.29962	0.0018
-3.19955	8.98E-06	-3.20021	3.16E-04	-3.19955	5.93E-04	-3.20021	8.82E-04	-3.19955	0.0012	-3.20021	0.00151	-3.19955	0.0018
-3.10014	1.03E-05	-3.09948	3.01E-04	-3.10014	6.00E-04	-3.09948	8.87E-04	-3.10014	0.00121	-3.09948	0.0015	-3.10014	0.0018
-2.99941	5.85E-06	-3.00008	2.98E-04	-2.99941	6.08E-04	-3.00008	9.03E-04	-2.99874	0.00118	-3.00008	0.00149	-2.99941	0.0018
-2.90001	-5.68E-06	-2.89934	3.10E-04	-2.90001	6.07E-04	-2.89934	8.75E-04	-2.89934	0.00122	-2.89934	0.00148	-2.90001	0.0018
-2.8006	7.38E-06	-2.8006	3.11E-04	-2.8006	5.88E-04	-2.80127	8.96E-04	-2.8006	0.00121	-2.80127	0.00148	-2.8006	0.0018
-2.70187	4.00E-06	-2.70053	3.01E-04	-2.70187	6.15E-04	-2.70053	9.05E-04	-2.70053	0.00122	-2.70053	0.0015	-2.7012	0.00179
-2.60047	2.71E-06	-2.60113	3.04E-04	-2.60047	5.94E-04	-2.60113	9.08E-04	-2.60047	0.00123	-2.60113	0.0015	-2.60047	0.0018
-2.5004	-4.74E-06	-2.5004	2.96E-04	-2.50106	6.04E-04	-2.5004	8.86E-04	-2.50106	0.00122	-2.5004	0.00151	-2.50173	0.00181
-2.40033	-2.02E-06	-2.40099	2.98E-04	-2.40033	6.06E-04	-2.40099	8.84E-04	-2.40033	0.00118	-2.40099	0.00148	-2.40033	0.0018
-2.30093	1.10E-05	-2.30026	3.06E-04	-2.30093	5.96E-04	-2.30026	8.97E-04	-2.30093	0.00121	-2.30026	0.00151	-2.30226	0.00179
-2.20019	-9.94E-06	-2.20086	2.95E-04	-2.20019	6.03E-04	-2.20152	9.02E-04	-2.20019	0.00122	-2.20152	0.0015	-2.20019	0.0018
-2.10079	8.26E-06	-2.10012	3.09E-04	-2.10145	6.06E-04	-2.10012	9.03E-04	-2.10079	0.00121	-2.10012	0.00149	-2.10145	0.0018
-2.00005	2.89E-06	-2.00005	2.98E-04	-2.00005	6.11E-04	-2.00005	8.95E-04	-2.00005	0.00119	-2.00005	0.00151	-2.00005	0.0018
-1.90065	3.59E-06	-1.90198	3.05E-04	-1.89998	6.14E-04	-1.90132	8.88E-04	-1.90132	0.00121	-1.89998	0.00149	-1.90198	0.0018
-1.79991	6.15E-06	-1.79991	2.95E-04	-1.79924	5.90E-04	-1.79991	8.92E-04	-1.79991	0.0012	-1.80125	0.00149	-1.79991	0.00179
-1.70118	-5.45E-06	-1.69984	3.01E-04	-1.69918	6.05E-04	-1.70051	8.84E-04	-1.70051	0.00121	-1.69984	0.0015	-1.70118	0.00178
-1.59977	4.23E-07	-1.60111	3.08E-04	-1.59977	6.13E-04	-1.59977	9.09E-04	-1.59977	0.00122	-1.60111	0.0015	-1.59977	0.00179
-1.50037	-1.48E-05	-1.4997	3.11E-04	-1.49904	6.06E-04	-1.50104	8.96E-04	-1.50104	0.0012	-1.4997	0.00152	-1.50104	0.0018
-1.39963	1.43E-05	-1.40097	3.09E-04	-1.39897	6.02E-04	-1.39963	8.87E-04	-1.39963	0.0012	-1.40097	0.0015	-1.39963	0.00179
-1.30023	-1.69E-06	-1.29957	2.92E-04	-1.29957	5.79E-04	-1.30023	8.73E-04	-1.3009	0.00121	-1.29957	0.00149	-1.3009	0.0018
-1.1995	-2.03E-05	-1.19883	2.83E-04	-1.19883	5.91E-04	-1.1995	8.87E-04	-1.1995	0.00119	-1.20083	0.00149	-1.1995	0.00178
-1.09943	-3.73E-06	-1.09943	2.98E-04	-1.09943	6.03E-04	-1.10143	8.92E-04	-1.10076	0.00123	-1.09943	0.00149	-1.10076	0.00181
-0.99936	-5.29E-06	-0.99936	3.11E-04	-0.99869	5.89E-04	-0.99936	9.02E-04	-0.99936	0.00121	-1.00136	0.00148	-0.99936	0.0018
-0.90062	-5.24E-06	-0.90062	2.97E-04	-0.90062	6.13E-04	-0.90196	8.89E-04	-0.90196	0.00122	-0.90062	0.00149	-0.90062	0.00179
-0.80055	-7.82E-07	-0.80122	2.96E-04	-0.80055	6.03E-04	-0.80055	8.82E-04	-0.80055	0.00121	-0.80055	0.00149	-0.79989	0.00179
-0.70249	-2.54E-06	-0.70048	2.94E-04	-0.70048	5.98E-04	-0.70182	9.00E-04	-0.70182	0.00123	-0.69982	0.0015	-0.70048	0.0018
-0.60042	3.70E-06	-0.60108	2.93E-04	-0.60042	6.12E-04	-0.60042	8.95E-04	-0.60042	0.00122	-0.60042	0.00151	-0.60042	0.0018
-0.50168	-1.08E-05	-0.50035	2.91E-04	-0.49968	6.02E-04	-0.50168	8.86E-04	-0.50101	0.00118	-0.50035	0.00148	-0.50035	0.00178
-0.40028	5.32E-06	-0.40161	3.12E-04	-0.39961	6.08E-04	-0.40028	9.00E-04	-0.40028	0.00122	-0.40028	0.0015	-0.40028	0.00181
-0.30021	-8.39E-06	-0.30021	2.97E-04	-0.30021	5.88E-04	-0.30154	8.87E-04	-0.30221	0.00119	-0.30021	0.0015	-0.30087	0.00178
-0.19947	-1.92E-04	-0.20147	1.97E-04	-0.20014	3.94E-04	-0.20014	8.02E-04	-0.20014	0.00114	-0.20014	0.00139	-0.20014	0.00169
-0.10007	-0.01211	-0.10007	-0.00884	-0.10074	-0.01158	-0.10074	-0.00476	-0.10074	-0.00399	-0.0994	-0.00579	-0.10207	-0.00652
6.67E-04	-0.05665	-6.67E-04	-0.0588	0.00E+00	-0.04585	0	-0.02554	0	-0.02195	6.67E-04	-0.03547	0	-0.0459
0.10074	0.00558	0.10007	-0.00659	0.09807	0.01303	0.09873	0.00317	0.09873	-6.18E-04	0.10007	-0.00296	0.09807	0.0025
0.20014	6.27E-03	0.1988	1.09E-02	0.20014	4.26E-03	0.20014	3.11E-03	0.20014	0.0029	0.20014	0.00734	0.20014	0.01151
0.30021	-2.81E-04	0.30021	1.56E-04	0.30021	1.16E-04	0.29887	4.17E-04	0.29887	6.05E-04	0.30021	0.00103	0.29821	0.00166
0.39961	-5.76E-04	0.39894	-2.37E-04	0.40094	-6.68E-05	0.40028	3.99E-04	0.40028	6.57E-04	0.39961	9.25E-04	0.40028	0.00129
0.50035	-6.77E-04	0.50035	-2.90E-04	0.49968	-1.54E-04	0.49968	4.44E-04	0.49834	6.96E-04	0.50035	8.99E-04	0.49834	1.22E-03
0.59908	-8.47E-04	0.59908	-5.35E-04	0.60042	-1.68E-04	0.60042	4.04E-04	0.60042	6.89E-04	0.59841	8.51E-04	0.60042	1.13E-03
0.70048	-2.50E-04	0.70048	3.02E-05	0.69915	3.03E-04	0.69915	7.15E-04	0.69982	9.49E-04	0.70048	1.22E-03	0.69915	0.00161
0.79922	-3.06E-04	0.79989	-1.00E-05	0.80055	3.04E-04	0.80055	7.16E-04	0.80055	9.86E-04	0.79922	0.00121	0.80055	0.00156
0.90062	-1.15E-04	0.90062	1.84E-04	0.89929	4.24E-04	0.89996	7.97E-04	0.89996	0.00106	0.90062	0.00134	0.89929	0.00171
0.99802	-3.55E-05	0.99802	2.54E-04	0.99936	5.01E-04	0.99936	8.24E-04	0.99936	0.0011	0.99802	0.00142	0.99936	0.00177
1.09943	-5.98E-06	1.09943	3.07E-04	1.09809	5.35E-04	1.09809	8.57E-04	1.09743	0.00112	1.09943	0.00146	1.09876	0.00183
1.1975	6.49E-05	1.1975	3.87E-04	1.1995	6.14E-04	1.1995	9.13E-04	1.1995	0.00117	1.19816	0.00151	1.1995	0.00187
1.29957	4.42E-05	1.29957	3.32E-04	1.29756	6.03E-04	1.29823	9.30E-04	1.2989	0.00119	1.29957	0.00151	1.29823	0.00183
1.39763	2.37E-05	1.3983	3.21E-04	1.39963	5.80E-04	1.39963	9.41E-04	1.39963	0.00121	1.3983	0.0015	1.39963	0.00183
1.4997	-2.65E-06	1.4997	3.12E-04	1.49837	5.99E-04	1.49904	9.63E-04	1.49904	0.00123	1.4997	0.00149	1.49837	0.00181
1.5971	5.41E-06	1.59844	2.90E-04	1.59977	6.17E-04	1.59977	9.51E-04	1.59977	0.00125	1.59777	0.00152	1.59977	0.0018
1.69984	7.90E-06	1.69984	2.95E-04	1.69784	6.13E-04	1.69918	9.42E-04	1.69918	0.00126	1.69984	0.00153	1.69784	0.0018
1.79991	1.47E-05	1.79791	3.16E-04	1.79991	6.11E-04	1.79991	9.37E-04	1.79991	0.00123	1.79924	0.00153	1.79991	0.00181
1.89998	3.74E-05	1.89998	3.25E-04	1.89798	5.99E-04	1.89798	8.95E-04	1.89798	0.00119	1.89998	0.00152	1.89798	0.00185
2.00005	4.65E-05	1.99805	3.39E-04	2.00005	5.93E-04	2.00005	8.94E-04	2.00005	0.00119	1.99872	0.00153	2.00005	0.00186
2.10079	3.82E-05	2.10079	3.38E-04	2.10012	6.11E-04	2.09945	8.92E-04	2.09812	0.00119	2.10012	0.00152	2.09812	0.00182
2.20019	2.43E-05	2.19952	3.10E-04	2.20086	6.05E-04	2.20019	9.21E-04	2.20019	0.00118	2.19885	0.0015	2.20019	0.00181
2.30026	-1.84E-05	2.30026	2.96E-04	2.30026	6.19E-04	2.29892	9.21E-04	2.29892	0.0012	2.30026	0.00151	2.29759	0.00178
2.40033	-5.05E-05	2.40033	2.86E-04	2.40033	6.10E-04	2.40033	9.46E-04	2.40033	0.00126	2.39966	0.00152	2.40033	0.00177
2.50106	-2.31E-05	2.5004	2.65E-04	2.5004	5.96E-04	2.49906	9.39E-04	2.4984	0.00122	2.5004	0.00152	2.5004	0.00177
2.60113	-1.50E-05	2.60047	2.68E-04	2.60047	6.01E-04	2.60047	9.13E-04	2.60047	0.00121	2.59846	0.00149	2.60047	0.00177
2.70053	-1.57E-05	2.70053	2.80E-04	2.70053	5.89E-04	2.69853	9.00E-04	2.69987	0.00119	2.70053	0.00153	2.70053	0.00178
2.8006	-3.94E-06	2.80127	3.01E-04	2.8006	5.98E-04	2.8006	8.94E-04	2.8006	0.00117	2.79994	0.00154	2.8006	0.00181
2.89934	1.22E-05	2.90001	3.08E-04	2.89934	6.05E-04	2.898	8.69E-04	2.898	0.00118	2.89934	0.00153	2.89934	0.0018
2.99941	2.79E-05	2.99941	3.19E-04	2.99941	6.17E-04	2.99941	8.69E-04	2.99941	0.00116	2.99807	0.00151	2.99941	0.00183
3.09948	2.37E-06	3.09948	3.17E-04	3.09948	6.11E-04	3.09748	8.72E-04	3.09814	0.00118	3.09948	0.00151	3.09948	0.00181
3.19955	-1.49E-05	3.19955	2.75E-04	3.19955	5.99E-04	3.19955	9.09E-04	3.19955	0.00118	3.19821	0.0015	3.19955	0.0018
3.29962	-2.18E-05	3.29962	2.84E-04	3.30028	5.86E-04	3.29962	9.19E-04	3.29761	0.0012	3.29962	0.00152	3.29962	0.0018
3.39969	-4.03E-05	3.39969	2.71E-04	3.39969	6.04E-04	3.39969	9.10E-04	3.39969	0.00122	3.39902	0.00149	3.39969	0.00172
3.50042	-3.83E-05	3.49975	2.69E-04	3.49975	5.98E-04	3.49975	9.35E-04	3.49975	0.00121	3.49975	0.00149	3.49975	0.00175
3.59982	-1.62E-05	3.59982	2.92E-04	3.59982	6.06E-04	3.59982	9.05E-04	3.59982	0.00124	3.59782	0.0015	3.59982	0.0018
3.69989	-7.65E-06	3.69989	2.96E-04	3.69989	5.92E-04	3.69856	9.01E-04	3.70056	0.0012	3.69989	0.00149	3.69989	0.00179
3.79996	1.04E-05	3.80063	3.07E-04	3.79996	5.83E-04	3.79996	9.07E-04	3.79996	0.00117	3.79863	0.00149	3.79996	0.00182
3.90003	1.93E-05	3.90003	3.17E-04	3.9007	5.97E-04	3.8987	8.72E-04	3.9007	0.00119	3.90003	0.00153	3.89936	0.00183
4.0001	2.26E-05	4.0001	3.09E-04	4.0001	5.95E-04	4.0001	8.62E-04	4.0001	0.00118	3.99877	0.00149	4.0001	0.00181
4.10017	8.16E-06	4.10017	3.14E-04	4.10017	6.06E-04	4.0995	8.83E-04	4.0995	0.00117	4.10017	0.0015	4.09884	0.00182
4.20024	-1.30E-05	4.20024	2.93E-04	4.20024	6.17E-04	4.20024	9.00E-04	4.20024	0.00119	4.1989	0.00148	4.20024	0.00179
4.30031	-9.53E-06	4.30031	2.86E-04	4.29964	6.01E-04	4.29964	9.05E-04	4.29897	0.00121	4.30031	0.00149	4.29897	0.00181
4.40038	-3.14E-05	4.40038	2.72E-04	4.40038	5.79E-04	4.40038	9.24E-04	4.40038	0.0012	4.39904	0.0015	4.40038	0.00178
4.50045	-1.24E-05	4.50045	2.90E-04	4.49911	5.99E-04	4.49911	9.29E-04	4.49911	0.00122	4.50045	0.00148	4.49978	0.00176
4.60052	-2.27E-06	4.60052	3.02E-04	4.60052	5.91E-04	4.60052	9.10E-04	4.60052	0.00122	4.59918	0.00149	4.60052	0.0018
4.70059	2.36E-05	4.70059	3.09E-04	4.69992	5.95E-04	4.69925	8.74E-04	4.70059	0.00119	4.70059	0.0015	4.69925	0.00183
4.80065	3.26E-05	4.80065	3.30E-04	4.80065	5.89E-04	4.80065	8.79E-04	4.80065	0.00118	4.80065	0.00149	4.80065	0.00183
4.90006	1.39E-05	4.89939	3.08E-04	4.89806	6.04E-04	4.89939	9.02E-04	4.89939	0.00118	4.89939	0.00149	4.89939	0.00184
4.99946	2.22E-05	4.99946	3.21E-04	4.99946	6.10E-04	4.99946	8.95E-04	4.99946	0.0012	4.99946	0.00149	4.99946	0.00182
5.1002	1.43E-05	5.1002	3.11E-04	5.09953	6.13E-04	5.09886	9.31E-04	5.09953	0.0012	5.09953	0.00149	5.09953	0.00182
5.1996	2.41E-06	5.1996	2.93E-04	5.1996	6.38E-04	5.1996	9.19E-04	5.1996	0.00122	5.19893	0.00147	5.1996	0.0018
5.29967	-2.29E-05	5.29967	2.84E-04	5.29967	6.06E-04	5.29833	9.23E-04	5.29967	0.0012	5.29967	0.00149	5.29967	0.00179
5.39974	-7.37E-06	5.39974	2.73E-04	5.4004	6.01E-04	5.39974	9.14E-04	5.39974	0.00124	5.39974	0.00149	5.39974	0.0018
5.49847	1.88E-06	5.4998	2.95E-04	5.50047	6.09E-04	5.4998	9.07E-04	5.4998	0.00123	5.4998	0.00148	5.4998	0.00181
5.59987	-3.39E-06	5.59987	3.05E-04	5.60054	5.92E-04	5.59987	9.05E-04	5.60054	0.00121	5.59987	0.00149	5.59987	0.00183
5.69994	1.83E-05	5.70061	3.08E-04	5.69994	5.92E-04	5.69994	8.89E-04	5.69994	0.0012	5.69994	0.00151	5.69994	0.00184
5.80001	2.71E-05	5.80068	3.26E-04	5.80001	5.87E-04	5.80068	9.01E-04	5.80068	0.0012	5.80001	0.00149	5.79935	0.00185
5.89875	2.46E-05	5.89941	3.28E-04	5.90008	5.98E-04	5.89941	8.87E-04	5.90075	0.00119	5.90075	0.0015	5.90008	0.00184
6.00015	2.08E-05	6.00015	3.09E-04	6.00015	6.07E-04	6.00015	8.97E-04	6.00015	0.00118	6.00015	0.00148	5.99948	0.00183
6.09889	1.01E-05	6.10022	3.12E-04	6.09889	6.05E-04	6.09889	9.08E-04	6.10089	0.00121	6.10022	0.00148	6.10022	0.00182
6.20029	3.26E-07	6.20029	2.93E-04	6.20029	6.21E-04	6.20029	9.36E-04	6.20096	0.00122	6.20029	0.00149	6.19896	0.00181
6.30036	-2.79E-05	6.29969	2.90E-04	6.29969	5.93E-04	6.29902	9.32E-04	6.30103	0.00121	6.30036	0.00147	6.30036	0.00179
6.40043	-2.15E-05	6.40043	2.98E-04	6.40043	5.98E-04	6.40043	9.17E-04	6.40043	0.0012	6.40043	0.0015	6.39909	0.00179
6.50116	-1.05E-05	6.49983	3.11E-04	6.4985	5.93E-04	6.49983	8.85E-04	6.50116	0.00121	6.5005	0.00152	6.5005	0.00182
6.60123	1.19E-05	6.60057	3.02E-04	6.60057	6.01E-04	6.60057	8.70E-04	6.60057	0.00121	6.60057	0.00149	6.5999	0.00182
6.70064	7.05E-06	6.70064	3.15E-04	6.6993	6.03E-04	6.70064	8.94E-04	6.70064	0.00119	6.70064	0.00151	6.70064	0.00183
6.79937	9.11E-06	6.79937	3.01E-04	6.79937	6.10E-04	6.7987	8.92E-04	6.80004	0.00119	6.79937	0.00151	6.79804	0.00182
6.89944	6.43E-06	6.89944	3.29E-04	6.89811	6.10E-04	6.89944	8.90E-04	6.89944	0.00119	6.90011	0.00149	6.89944	0.00183
6.99951	8.67E-06	6.99817	3.03E-04	6.99951	5.99E-04	6.99884	9.17E-04	6.99951	0.00119	6.99884	0.00151	6.99884	0.0018
7.09891	-1.30E-05	7.09958	2.90E-04	7.09891	6.07E-04	7.09958	9.16E-04	7.09958	0.0012	7.09958	0.0015	7.09958	0.00179
7.19965	-1.37E-05	7.19831	2.91E-04	7.19965	5.94E-04	7.19965	9.19E-04	7.19965	0.00121	7.19898	0.00149	7.19831	0.00178
7.29905	-2.19E-05	7.29972	2.97E-04	7.29972	6.01E-04	7.29972	9.25E-04	7.29972	0.00121	7.29972	0.00151	7.29972	0.00177
7.39979	-2.44E-06	7.39979	2.97E-04	7.39845	5.87E-04	7.39979	9.15E-04	7.39979	0.00122	7.39979	0.0015	7.39979	0.00179
7.49852	5.22E-06	7.49986	2.94E-04	7.49986	5.94E-04	7.50052	9.14E-04	7.49919	0.0012	7.49986	0.0015	7.49986	0.0018
7.59992	2.46E-05	7.59992	3.09E-04	7.59926	5.76E-04	7.59859	9.00E-04	7.59992	0.00118	7.59926	0.00152	7.59859	0.00183
7.69866	1.10E-05	7.69999	3.17E-04	7.69999	5.86E-04	7.69999	8.78E-04	7.69866	0.00118	7.69999	0.00152	7.69999	0.0018
7.80006	9.58E-06	7.80006	3.05E-04	7.80006	6.07E-04	7.80006	8.94E-04	7.80006	0.00119	7.7994	0.0015	7.80006	0.0018
7.8988	-4.40E-06	7.9008	3.17E-04	7.9008	6.05E-04	7.90013	9.05E-04	7.89946	0.00118	7.90013	0.00149	7.9008	0.0018
8.0002	-1.22E-05	8.00087	2.93E-04	8.0002	5.97E-04	8.00087	9.14E-04	8.0002	0.0012	7.99953	0.0015	8.0002	0.00179
8.0996	-7.98E-06	8.09894	2.75E-04	8.0996	5.85E-04	8.10027	9.04E-04	8.0996	0.00122	8.10027	0.00149	8.10027	0.00179
8.20034	-1.52E-05	8.20034	2.75E-04	8.20034	5.93E-04	8.20034	9.17E-04	8.20034	0.0012	8.19967	0.0015	8.20034	0.00179
8.29974	2.93E-06	8.29907	2.93E-04	8.30041	5.93E-04	8.29974	9.13E-04	8.29974	0.00119	8.30041	0.00151	8.30041	0.00177
8.40048	-6.48E-06	8.40048	3.01E-04	8.40048	5.70E-04	8.40048	9.10E-04	8.40048	0.00122	8.39981	0.00151	8.40115	0.0018
8.50055	8.34E-06	8.49988	2.95E-04	8.50055	5.94E-04	8.50055	9.02E-04	8.50055	0.00117	8.50055	0.00152	8.50055	0.00179
8.60062	-3.76E-06	8.60062	2.98E-04	8.60128	6.04E-04	8.59928	8.78E-04	8.60062	0.00119	8.59995	0.00151	8.60128	0.00182
8.69935	1.79E-05	8.69935	3.09E-04	8.70002	5.99E-04	8.69935	8.94E-04	8.69935	0.00119	8.69935	0.00151	8.69935	0.00182
8.79942	-8.33E-06	8.79875	3.06E-04	8.80009	6.02E-04	8.79875	8.94E-04	8.79942	0.00119	8.79875	0.0015	8.79942	0.00179
8.90016	3.68E-06	8.89949	2.92E-04	8.89949	6.01E-04	8.89949	9.15E-04	8.89949	0.00119	8.89949	0.00149	8.89949	0.00178
9.00023	-1.53E-05	8.99823	2.84E-04	8.99956	5.92E-04	8.99823	9.10E-04	8.99956	0.00119	8.99823	0.00149	8.99956	0.00178
9.1003	-2.03E-05	9.09963	2.78E-04	9.1003	6.00E-04	9.09963	9.16E-04	9.09963	0.00121	9.09963	0.00149	9.1003	0.00179
9.1997	-7.63E-06	9.19836	2.96E-04	9.20036	5.99E-04	9.1997	9.19E-04	9.1997	0.00119	9.1997	0.00148	9.1997	0.0018
9.29977	-1.15E-05	9.29977	2.99E-04	9.30043	6.05E-04	9.29977	9.16E-04	9.29977	0.00119	9.29977	0.00149	9.29977	0.0018
9.3985	6.79E-06	9.3985	2.87E-04	9.4005	5.84E-04	9.39984	9.05E-04	9.39984	0.00118	9.39984	0.00151	9.39984	0.00179
9.49991	3.71E-06	9.49991	2.93E-04	9.49991	5.82E-04	9.49991	8.76E-04	9.49991	0.0012	9.49991	0.0015	9.49991	0.0018
9.59931	6.04E-06	9.59997	2.89E-04	9.60064	5.99E-04	9.59931	8.91E-04	9.59931	0.00121	9.59931	0.0015	9.59931	0.00183
9.70004	6.53E-06	9.70004	3.09E-04	9.70004	5.83E-04	9.70004	9.04E-04	9.70004	0.00118	9.70004	0.00149	9.70004	0.0018
9.79945	-2.12E-05	9.79945	3.15E-04	9.79945	6.08E-04	9.80011	8.82E-04	9.79878	0.0012	9.79878	0.0015	9.80011	0.0018
9.90018	-2.90E-05	9.90018	2.95E-04	9.90018	6.04E-04	9.90085	8.93E-04	9.90018	0.00119	9.90018	0.00148	9.89952	0.00178
9.99892	-2.49E-05	9.99892	2.98E-04	9.99958	6.07E-04	9.99958	8.96E-04	9.99892	0.00122	10.00025	0.00148	10.00025	0.00179
10.10032	-1.30E-05	10.10032	2.72E-04	10.10032	6.06E-04	10.10032	9.03E-04	10.10032	0.00121	10.09965	0.00149	10.09899	0.00179
10.19906	-9.83E-06	10.20039	2.88E-04	10.19972	5.95E-04	10.19972	9.07E-04	10.19906	0.0012	10.20039	0.00149	10.20039	0.0018
10.30046	1.54E-06	10.30046	3.01E-04	10.30046	5.91E-04	10.30046	8.73E-04	10.30046	0.00121	10.29913	0.0015	10.29913	0.0018
10.40053	-6.24E-07	10.40053	2.95E-04	10.39919	5.98E-04	10.40053	8.87E-04	10.40053	0.00122	10.40053	0.00149	10.40053	0.00181
10.5006	2.85E-06	10.49993	3.07E-04	10.5006	5.72E-04	10.5006	8.63E-04	10.49926	0.0012	10.5006	0.0015	10.5006	0.0018
10.60133	1.34E-05	10.60067	3.13E-04	10.60067	6.04E-04	10.60067	8.78E-04	10.60067	0.00119	10.60067	0.00149	10.59933	0.0018
10.6994	-4.26E-06	10.69807	3.15E-04	10.6994	5.96E-04	10.6994	8.78E-04	10.69807	0.00121	10.6994	0.00148	10.6994	0.00181
10.79947	4.07E-06	10.79947	2.87E-04	10.79947	6.06E-04	10.79947	9.11E-04	10.79947	0.00119	10.79814	0.00148	10.79947	0.00178
10.90021	-2.70E-05	10.89887	3.03E-04	10.89954	5.94E-04	10.89887	8.94E-04	10.89887	0.00119	10.89954	0.00149	10.89954	0.00178
10.99961	-1.40E-05	10.99961	3.06E-04	10.99961	6.14E-04	10.99961	8.87E-04	10.99961	0.00121	10.99961	0.00149	10.99961	0.00178
11.09968	-6.61E-06	11.09901	2.85E-04	11.09834	5.96E-04	11.09968	9.00E-04	11.09968	0.00122	11.09968	0.00149	11.09968	0.0018
11.19841	-4.36E-06	11.19975	2.98E-04	11.19975	5.81E-04	11.19975	8.80E-04	11.19975	0.0012	11.19908	0.00148	11.19908	0.0018
11.29982	5.79E-06	11.30048	3.05E-04	11.29915	6.06E-04	11.29915	8.89E-04	11.29982	0.0012	11.29982	0.00147	11.29982	0.0018
11.39989	1.33E-05	11.39922	3.16E-04	11.39989	5.97E-04	11.39989	8.88E-04	11.39922	0.00118	11.39855	0.00149	11.39989	0.00181
11.50062	1.94E-05	11.49996	3.25E-04	11.49862	5.88E-04	11.49862	8.64E-04	11.49996	0.00118	11.49996	0.00148	11.49996	0.00182
11.59936	9.85E-06	11.59802	3.01E-04	11.60002	6.15E-04	11.60002	8.83E-04	11.60002	0.00118	11.60002	0.0015	11.60002	0.00181
11.70009	8.85E-07	11.70009	2.93E-04	11.69943	5.99E-04	11.70009	8.93E-04	11.70009	0.00118	11.69876	0.00149	11.70009	0.00179
11.7995	2.78E-06	11.80016	3.09E-04	11.80016	5.97E-04	11.79883	8.88E-04	11.79883	0.00121	11.80016	0.00148	11.80016	0.00181
11.90023	2.93E-06	11.90023	2.99E-04	11.89957	6.01E-04	11.90023	9.05E-04	11.90023	0.00121	11.8989	0.00147	11.90023	0.00178
11.99897	1.15E-05	11.99897	3.05E-04	12.0003	6.03E-04	11.99963	8.88E-04	11.99897	0.00121	12.0003	0.0015	12.0003	0.0018
12.10037	-2.86E-06	12.10037	3.09E-04	12.09904	5.83E-04	12.10037	8.88E-04	12.10037	0.00119	12.10037	0.00148	12.09904	0.00181
12.19977	2.21E-05	12.20044	2.97E-04	12.20044	6.13E-04	12.20044	8.65E-04	12.19977	0.0012	12.20044	0.00149	12.20044	0.00182
12.30051	2.85E-06	12.30051	3.01E-04	12.29984	5.94E-04	12.30051	8.75E-04	12.30051	0.00121	12.29984	0.00149	12.29918	0.00182
12.39924	-1.14E-06	12.39991	3.18E-04	12.40058	6.00E-04	12.40058	8.77E-04	12.39991	0.00119	12.40058	0.0015	12.40058	0.00182
12.50065	1.62E-05	12.50065	3.01E-04	12.49931	6.00E-04	12.50065	8.86E-04	12.50065	0.00122	12.49998	0.00151	12.50065	0.00182
12.59938	-4.77E-06	12.59872	3.05E-04	12.59938	6.03E-04	12.59805	8.88E-04	12.59938	0.00118	12.59938	0.0015	12.59938	0.00178
12.69812	-5.39E-07	12.69945	3.04E-04	12.69812	6.16E-04	12.69945	8.96E-04	12.69945	0.00119	12.69945	0.00151	12.69945	0.00178
12.79952	-2.26E-06	12.79952	2.89E-04	12.79952	6.12E-04	12.79952	8.88E-04	12.79885	0.0012	12.79952	0.00148	12.79885	0.00179
12.89826	-1.71E-06	12.89959	2.78E-04	12.89892	6.08E-04	12.89959	9.02E-04	12.89959	0.00121	12.89826	0.0015	12.89959	0.0018
12.99966	9.53E-06	12.99833	2.79E-04	12.99966	5.92E-04	13.00033	9.05E-04	12.99833	0.0012	12.99966	0.00148	12.99899	0.00179
13.09839	4.64E-07	13.09973	2.95E-04	13.09839	5.90E-04	13.09973	8.79E-04	13.09973	0.00119	13.09839	0.0015	13.09973	0.00178
13.1998	-2.46E-06	13.19913	2.90E-04	13.1998	6.06E-04	13.20047	8.98E-04	13.1998	0.0012	13.1998	0.00149	13.1998	0.00181
13.29987	8.25E-06	13.29987	2.98E-04	13.2992	5.98E-04	13.2992	8.80E-04	13.29987	0.00118	13.2992	0.00149	13.30053	0.00182
13.3986	-3.95E-06	13.3986	2.95E-04	13.39994	6.01E-04	13.39994	8.92E-04	13.39994	0.0012	13.39994	0.0015	13.39994	0.0018
13.50001	8.42E-06	13.50001	2.99E-04	13.49934	5.82E-04	13.50001	8.92E-04	13.50067	0.0012	13.49934	0.00149	13.50001	0.00179
13.60008	3.63E-06	13.60008	2.85E-04	13.60008	5.89E-04	13.60008	8.93E-04	13.60008	0.00117	13.60008	0.0015	13.59941	0.00178
13.69948	-1.44E-05	13.69948	2.98E-04	13.69814	6.07E-04	13.70014	8.99E-04	13.70014	0.0012	13.70014	0.00151	13.70014	0.0018
13.80021	-3.02E-05	13.80021	2.73E-04	13.80021	5.97E-04	13.79888	9.02E-04	13.80021	0.00118	13.79955	0.00151	13.80021	0.00179
13.90028	-7.24E-06	13.90028	2.99E-04	13.89962	5.93E-04	13.90028	9.09E-04	13.90028	0.0012	13.90028	0.0015	13.90028	0.0018
13.99969	-1.82E-06	13.99902	2.92E-04	14.00035	5.90E-04	14.00035	9.04E-04	13.99969	0.0012	13.99902	0.00149	14.00035	0.00179
14.10042	-8.74E-06	14.10042	2.94E-04	14.10042	5.90E-04	14.10109	8.80E-04	14.10042	0.0012	14.10042	0.00153	14.10042	0.00179
14.20049	1.52E-06	14.19982	3.09E-04	14.20049	5.68E-04	14.20049	8.93E-04	14.20049	0.00122	14.20049	0.00152	14.19982	0.00179
14.30056	2.45E-06	14.30056	3.01E-04	14.29989	6.02E-04	14.30056	8.90E-04	14.30056	0.0012	14.29989	0.00151	14.30056	0.00181
14.39996	2.93E-06	14.39996	3.10E-04	14.40063	5.85E-04	14.40063	9.12E-04	14.40063	0.0012	14.40063	0.00152	14.39996	0.0018
14.49936	-1.49E-06	14.49936	3.08E-04	14.49936	6.04E-04	14.50003	8.95E-04	14.49936	0.00119	14.4987	0.00152	14.49936	0.00178
14.59943	-1.70E-05	14.59943	2.94E-04	14.59877	6.18E-04	14.59877	9.14E-04	14.59943	0.00122	14.59943	0.0015	14.59943	0.00178
14.69884	-2.81E-05	14.69884	3.01E-04	14.6995	6.20E-04	14.6995	9.19E-04	14.70017	0.00121	14.6995	0.00151	14.6995	0.00177
14.79957	-2.56E-05	14.79957	2.84E-04	14.79957	6.09E-04	14.79957	9.13E-04	14.79824	0.00122	14.79957	0.00153	14.79957	0.00178
14.89964	-2.42E-05	14.89831	2.88E-04	14.89964	6.00E-04	14.90031	9.11E-04	14.89964	0.00122	14.89897	0.00152	14.89964	0.0018
14.99971	-2.32E-06	14.99971	2.87E-04	14.99971	5.82E-04	14.99971	8.89E-04	14.99971	0.0012	14.99971	0.0015	15.00038	0.00179
15.09845	-6.22E-06	15.09978	3.02E-04	15.09978	6.01E-04	15.09911	8.84E-04	15.09978	0.00119	15.09978	0.00151	15.09978	0.00179
15.19985	-6.43E-06	15.19985	3.06E-04	15.19985	5.73E-04	15.19985	9.11E-04	15.19985	0.00122	15.19851	0.00151	15.19985	0.0018
15.29925	7.75E-06	15.29925	2.96E-04	15.30059	6.13E-04	15.29925	8.99E-04	15.29992	0.0012	15.29992	0.0015	15.29992	0.00179
15.39999	1.13E-06	15.39999	2.90E-04	15.39932	5.92E-04	15.39999	9.06E-04	15.39999	0.0012	15.39999	0.00151	15.39999	0.00179
15.50006	1.76E-06	15.50006	2.94E-04	15.50006	5.98E-04	15.50006	9.10E-04	15.49939	0.0012	15.50006	0.00153	15.50006	0.00178
15.60013	-8.14E-06	15.60013	2.90E-04	15.59879	6.09E-04	15.60013	9.22E-04	15.60013	0.00123	15.59946	0.00152	15.59946	0.00178
15.69953	-1.01E-05	15.70019	2.96E-04	15.70019	6.09E-04	15.69886	8.96E-04	15.70019	0.00121	15.70019	0.0015	15.70019	0.00179
15.80026	-1.03E-05	15.80026	2.80E-04	15.7996	5.96E-04	15.80026	9.11E-04	15.80026	0.00123	15.7996	0.00151	15.79826	0.00179
15.90033	-1.05E-05	15.89967	2.93E-04	15.90033	5.84E-04	15.90033	9.04E-04	15.90033	0.00121	15.90033	0.0015	15.90033	0.00179
16.0004	8.84E-06	16.0004	2.94E-04	16.0004	5.84E-04	16.0004	9.01E-04	15.99974	0.0012	15.99974	0.00151	15.99907	0.00181
16.0998	9.17E-07	16.10047	2.96E-04	16.10047	5.92E-04	16.10047	8.84E-04	16.10047	0.00121	16.10047	0.00151	16.10047	0.00179
16.20054	1.11E-05	16.20054	3.04E-04	16.19987	5.69E-04	16.20054	9.11E-04	16.19987	0.00122	16.20054	0.0015	16.19921	0.00181
16.29994	4.21E-06	16.30061	3.01E-04	16.30061	5.83E-04	16.29994	8.90E-04	16.30061	0.00119	16.29928	0.0015	16.30061	0.0018
16.39935	-7.67E-06	16.39935	3.03E-04	16.39868	6.05E-04	16.39935	9.28E-04	16.39868	0.00122	16.39935	0.00151	16.39868	0.00178
16.49875	5.66E-06	16.49941	2.91E-04	16.49941	5.96E-04	16.49808	9.17E-04	16.49941	0.0012	16.49941	0.00149	16.49941	0.0018
16.59948	-1.15E-05	16.60015	2.96E-04	16.59815	5.89E-04	16.59948	9.19E-04	16.59882	0.00122	16.59882	0.00148	16.59948	0.00179
16.69822	1.34E-05	16.69955	3.00E-04	16.69955	6.07E-04	16.69755	9.10E-04	16.69955	0.0012	16.69955	0.00151	16.69955	0.00179
16.79962	1.13E-05	16.79962	3.09E-04	16.79895	5.89E-04	16.79962	8.96E-04	16.79829	0.0012	16.79962	0.0015	16.79962	0.00181
16.89902	1.04E-05	16.89902	3.09E-04	16.89969	5.87E-04	16.89836	9.06E-04	16.89969	0.00121	16.89969	0.00151	16.89969	0.00181
16.99976	1.99E-06	16.99976	3.13E-04	16.99976	6.13E-04	16.99976	8.92E-04	16.99976	0.00121	16.99976	0.00151	16.99976	0.00181
17.09983	2.16E-05	17.09983	3.20E-04	17.09983	6.06E-04	17.09916	8.90E-04	17.09916	0.0012	17.09983	0.00147	17.09983	0.00181
17.1999	3.35E-05	17.1999	3.14E-04	17.19923	6.06E-04	17.1999	9.10E-04	17.1999	0.00121	17.1999	0.00151	17.20057	0.00181
17.29997	1.47E-05	17.29997	3.03E-04	17.29997	6.26E-04	17.29863	9.25E-04	17.29997	0.00116	17.30064	0.0015	17.29863	0.0018
17.40004	8.85E-06	17.40004	3.13E-04	17.3987	6.09E-04	17.40004	9.00E-04	17.40004	0.00122	17.40004	0.00148	17.40004	0.0018
17.49944	8.84E-06	17.49877	3.19E-04	17.50011	6.20E-04	17.50011	9.07E-04	17.49944	0.00121	17.50011	0.0015	17.49877	0.00179
17.60018	8.13E-06	17.60018	3.01E-04	17.59884	6.18E-04	17.60018	8.93E-04	17.60018	0.0012	17.59951	0.00148	17.60018	0.00178
17.69958	1.03E-05	17.70025	3.10E-04	17.70025	6.00E-04	17.69891	8.91E-04	17.69891	0.00121	17.70025	0.00151	17.69891	0.00181
17.80031	9.81E-06	17.79965	3.17E-04	17.79965	6.13E-04	17.80031	8.95E-04	17.80031	0.0012	17.79965	0.00151	17.80031	0.00181
17.89972	2.30E-05	17.90105	3.08E-04	17.90038	6.25E-04	17.90038	8.98E-04	17.89905	0.00121	17.90038	0.00148	17.89905	0.00182
18.00045	2.36E-05	17.99979	3.27E-04	17.99979	5.87E-04	18.00112	8.85E-04	18.00045	0.0012	17.99979	0.00148	18.00045	0.00182
18.09919	1.48E-05	18.10052	3.31E-04	18.10052	6.25E-04	18.09985	8.91E-04	18.10052	0.0012	18.10052	0.0015	18.09852	0.0018
18.20059	2.74E-05	18.20059	3.28E-04	18.20059	6.16E-04	18.20059	9.08E-04	18.20059	0.00119	18.20059	0.00152	18.20059	0.00182
18.29999	2.74E-05	18.30066	3.26E-04	18.29999	6.24E-04	18.29933	9.10E-04	18.30133	0.00122	18.29999	0.00149	18.30066	0.0018
18.39873	8.72E-06	18.39873	3.19E-04	18.3994	6.24E-04	18.3994	9.12E-04	18.3994	0.00119	18.3994	0.00148	18.3994	0.00179
18.49946	1.42E-05	18.49946	3.20E-04	18.49946	6.15E-04	18.4988	8.91E-04	18.49946	0.00122	18.4988	0.00148	18.49946	0.00182
18.5982	2.57E-05	18.5982	3.29E-04	18.59953	6.13E-04	18.59953	8.84E-04	18.59887	0.00121	18.59953	0.00148	18.59953	0.00181
18.6996	3.30E-05	18.6996	3.33E-04	18.69894	6.15E-04	18.69827	8.90E-04	18.6996	0.00121	18.69894	0.00152	18.6996	0.00181
18.79834	2.33E-05	18.79967	3.18E-04	18.79967	6.25E-04	18.79967	9.00E-04	18.79967	0.0012	18.79967	0.0015	18.79967	0.00184
18.89974	3.31E-05	18.90041	3.26E-04	18.89907	6.03E-04	18.89907	8.99E-04	18.89974	0.00119	18.89841	0.00151	18.89974	0.00183
18.99914	3.81E-05	18.99914	3.08E-04	18.99981	6.29E-04	18.99981	8.81E-04	19.00115	0.00118	18.99981	0.00149	18.99914	0.00182
19.09988	2.19E-05	19.09988	3.24E-04	19.09921	6.15E-04	19.09855	8.94E-04	19.09921	0.0012	19.09921	0.00148	19.09988	0.00184
19.19995	1.74E-05	19.19862	3.26E-04	19.19995	6.26E-04	19.19995	9.02E-04	19.19995	0.0012	19.19995	0.00151	19.19928	0.00181
19.30069	1.77E-05	19.30002	3.35E-04	19.29868	6.26E-04	19.29802	9.10E-04	19.29868	0.00121	19.29935	0.0015	19.30002	0.00181
19.39942	8.51E-06	19.39875	3.24E-04	19.40009	6.20E-04	19.40009	9.07E-04	19.40009	0.00119	19.40009	0.0015	19.39875	0.00183
19.50016	2.55E-05	19.50016	3.26E-04	19.49882	6.24E-04	19.49882	9.03E-04	19.49882	0.0012	19.49882	0.00147	19.50016	0.00182
19.59956	1.69E-05	19.60023	3.18E-04	19.60023	6.13E-04	19.60023	9.07E-04	19.60023	0.00121	19.60023	0.0015	19.60023	0.00183
19.7003	1.26E-05	19.70096	3.14E-04	19.69963	5.97E-04	19.69896	8.95E-04	19.69829	0.00118	19.69896	0.0015	19.7003	0.00182
19.79903	-5.34E-05	19.80103	2.54E-04	19.80036	5.26E-04	19.80036	8.51E-04	19.80036	0.00117	19.80036	0.00145	19.80036	0.00174
19.90043	5.66E-06	19.90043	3.06E-04	19.8991	5.98E-04	19.89977	8.79E-04	19.90043	0.00118	19.89843	0.00151	19.90043	0.0018
20.0005	6.29E-05	20.00184	3.53E-04	20.0005	6.36E-04	20.0005	9.14E-04	20.0005	0.00121	20.0005	0.00152	20.0005	0.00186
20.09991	1.05E-05	20.09991	3.33E-04	20.09991	6.17E-04	20.09991	8.98E-04	20.09991	0.00121	20.09991	0.0015	20.10057	0.00182
20.20064	1.87E-05	20.20064	3.29E-04	20.20064	6.21E-04	20.20064	8.98E-04	20.20064	0.00121	20.20064	0.0015	20.20064	0.00182
20.29871	1.18E-05	20.29938	3.39E-04	20.29871	6.10E-04	20.29804	9.06E-04	20.29804	0.00122	20.29938	0.00151	20.29938	0.00181
20.39945	-1.11E-06	20.39945	3.10E-04	20.39945	6.24E-04	20.39945	9.10E-04	20.39945	0.00121	20.39945	0.00151	20.39878	0.00182
20.49885	2.51E-05	20.49952	3.16E-04	20.49885	6.08E-04	20.49751	9.15E-04	20.49885	0.0012	20.50018	0.00149	20.49952	0.00181
20.59958	2.17E-05	20.59958	3.15E-04	20.59958	6.07E-04	20.59958	8.97E-04	20.59958	0.0012	20.59892	0.00152	20.59958	0.00181
20.69899	2.89E-05	20.69965	3.20E-04	20.69899	6.11E-04	20.69832	8.95E-04	20.69899	0.0012	20.69965	0.0015	20.69965	0.00183
20.79972	2.00E-05	20.79972	3.34E-04	20.79972	6.12E-04	20.79972	8.93E-04	20.79972	0.00121	20.79839	0.0015	20.79972	0.00181
20.89846	1.22E-05	20.89912	3.35E-04	20.89846	6.18E-04	20.89846	8.92E-04	20.89912	0.00118	20.89979	0.00151	20.89979	0.00182
20.99986	3.03E-06	20.99986	3.40E-04	20.99986	6.07E-04	20.99986	9.00E-04	20.99986	0.00122	20.99786	0.00153	20.99986	0.00182
21.0986	-2.30E-06	21.0986	3.19E-04	21.09993	6.18E-04	21.09993	9.15E-04	21.0986	0.00121	21.1006	0.00151	21.09993	0.00181
21.2	-8.64E-06	21.2	3.23E-04	21.20067	6.10E-04	21.19933	9.09E-04	21.2	0.00122	21.2	0.0015	21.2	0.00181
21.30007	-3.57E-08	21.2994	3.14E-04	21.2994	6.31E-04	21.30007	9.21E-04	21.30007	0.00121	21.30074	0.0015	21.30007	0.00181
21.3988	9.09E-06	21.40014	3.26E-04	21.40014	6.09E-04	21.3988	9.07E-04	21.39947	0.0012	21.39947	0.0015	21.40014	0.00181
21.50021	9.75E-06	21.49954	2.93E-04	21.49887	6.04E-04	21.50021	9.19E-04	21.50021	0.00123	21.50021	0.00149	21.50021	0.00182
21.60028	6.46E-06	21.60028	2.75E-04	21.60028	6.19E-04	21.59961	9.13E-04	21.59961	0.00122	21.60028	0.00151	21.60094	0.00181
21.70035	2.06E-05	21.69834	2.78E-04	21.69968	6.05E-04	21.70035	9.19E-04	21.70035	0.00121	21.70035	0.00152	21.70035	0.00179
21.80108	1.85E-05	21.80042	2.79E-04	21.80042	6.06E-04	21.79975	8.96E-04	21.79975	0.0012	21.80042	0.00152	21.80042	0.00183
21.90115	1.41E-05	21.89982	2.84E-04	21.90048	6.01E-04	21.90048	9.15E-04	21.90048	0.00119	21.90048	0.00152	21.90048	0.00181
22.00055	-7.28E-06	22.00055	2.63E-04	22.00055	6.24E-04	21.99922	9.34E-04	21.99989	0.00122	21.99922	0.00151	21.99855	0.0018
22.10062	1.07E-05	22.09996	2.62E-04	22.10062	6.03E-04	22.10062	9.22E-04	22.10062	0.00121	22.10062	0.00152	22.10062	0.00179
22.19869	-1.82E-06	22.19936	2.75E-04	22.19936	6.28E-04	22.19736	9.31E-04	22.19802	0.00123	22.19736	0.0015	22.19802	0.00179
22.29943	8.45E-06	22.29876	2.57E-04	22.29943	6.13E-04	22.29943	9.38E-04	22.29943	0.00122	22.29943	0.0015	22.29943	0.00181
22.39883	3.84E-06	22.3995	2.60E-04	22.3995	6.19E-04	22.39816	9.26E-04	22.39816	0.00121	22.3995	0.0015	22.3995	0.00182
22.49957	-1.86E-07	22.4989	2.55E-04	22.4989	6.13E-04	22.49957	9.22E-04	22.49957	0.00122	22.49957	0.00152	22.49823	0.00182
22.5983	1.70E-05	22.59963	2.69E-04	22.59963	6.14E-04	22.5983	9.14E-04	22.59897	0.00121	22.59963	0.00153	22.59963	0.00182
22.6997	1.02E-05	22.69904	2.71E-04	22.69837	6.08E-04	22.6997	9.17E-04	22.6997	0.00122	22.6997	0.00152	22.6997	0.00182
22.79844	5.63E-06	22.79977	2.71E-04	22.79977	6.15E-04	22.79977	9.10E-04	22.79911	0.0012	22.79977	0.00153	22.79977	0.00181
22.89984	7.01E-06	22.89918	2.79E-04	22.89918	6.17E-04	22.89984	9.32E-04	22.89984	0.00122	22.89984	0.0015	22.89984	0.00181
22.99924	9.02E-06	22.99991	2.65E-04	22.99991	6.20E-04	23.00058	9.24E-04	22.99991	0.00121	22.99991	0.00153	22.99791	0.0018
23.09998	-3.19E-06	23.09931	2.66E-04	23.09931	6.24E-04	23.09998	9.22E-04	23.09998	0.00121	23.09998	0.00151	23.09998	0.0018
23.19938	2.76E-06	23.20005	2.85E-04	23.20005	6.31E-04	23.20005	9.29E-04	23.20005	0.00121	23.20005	0.00151	23.20005	0.0018
23.30012	1.89E-05	23.29945	2.76E-04	23.29812	6.16E-04	23.30012	9.11E-04	23.30012	0.00121	23.30012	0.0015	23.30012	0.00181
23.39885	2.05E-05	23.40019	2.77E-04	23.40019	6.02E-04	23.40019	9.13E-04	23.40019	0.00123	23.40019	0.00153	23.40019	0.00182
23.50026	1.53E-05	23.49959	2.74E-04	23.49959	6.20E-04	23.50026	9.14E-04	23.50026	0.00125	23.50026	0.00154	23.50026	0.00183
23.59899	2.35E-05	23.60033	2.72E-04	23.60033	6.19E-04	23.60033	9.01E-04	23.60033	0.00122	23.60033	0.00153	23.60033	0.00183
23.7004	1.97E-05	23.69906	2.59E-04	23.69973	6.20E-04	23.7004	9.20E-04	23.7004	0.00123	23.7004	0.00152	23.7004	0.00181
23.80113	1.97E-05	23.80047	2.78E-04	23.80047	6.18E-04	23.80047	9.31E-04	23.80047	0.00121	23.80047	0.00152	23.80047	0.00181
23.90053	1.22E-05	23.89987	2.64E-04	23.90053	6.34E-04	23.90053	9.19E-04	23.90053	0.00122	23.90053	0.00151	23.90053	0.00181
24.00127	2.29E-05	24.0006	2.74E-04	24.0006	6.13E-04	24.0006	9.27E-04	24.0006	0.00121	24.0006	0.00152	24.00127	0.00181
24.10001	1.85E-05	24.09734	2.77E-04	24.09934	6.17E-04	24.09934	9.24E-04	24.09934	0.00122	24.09934	0.00152	24.09934	0.00182
24.20008	7.41E-06	24.19941	2.72E-04	24.19941	6.38E-04	24.19941	9.30E-04	24.19941	0.00124	24.19941	0.00151	24.19941	0.00182
24.29948	1.98E-05	24.29881	2.73E-04	24.29948	6.22E-04	24.29948	9.12E-04	24.29948	0.00125	24.29948	0.00151	24.29948	0.00182
24.40021	3.11E-05	24.39955	2.74E-04	24.39955	6.22E-04	24.39955	9.08E-04	24.39955	0.00124	24.39955	0.00153	24.39955	0.00182
24.49962	2.01E-05	24.49695	2.81E-04	24.49962	6.23E-04	24.49962	9.20E-04	24.49962	0.00123	24.49962	0.00152	24.49962	0.00182
24.59968	2.26E-05	24.59968	2.76E-04	24.59968	6.11E-04	24.59968	9.15E-04	24.59968	0.00123	24.60035	0.00153	24.60035	0.00181
24.70042	1.38E-05	24.69975	2.69E-04	24.69975	6.12E-04	24.69975	9.13E-04	24.69975	0.00123	24.69975	0.00154	24.69975	0.00181
24.80049	2.25E-05	24.80049	2.88E-04	24.79982	6.14E-04	24.79982	9.55E-04	24.80049	0.00124	24.80049	0.00153	24.80049	0.00182
24.90056	2.07E-05	24.89923	2.79E-04	24.90056	6.46E-04	24.89989	9.18E-04	24.89989	0.00124	24.89989	0.00153	24.90056	0.00181
24.99996	1.46E-05	24.99996	2.77E-04	24.99996	6.22E-04	24.99996	9.03E-04	25.00063	0.00122	25.00063	0.00152	25.00063	0.00184
