# Supplementary material for: Coherence transfer from optically induced THz magnons to charges
Source: Nat Commun. 2026 Feb 6;17:1480. doi: 10.1038/s41467-026-69261-y (PMC12886983; doi:10.1038/s41467-026-69261-y)
Supplement: Supplementary file 3 — Source data [file 41467_2026_69261_MOESM3_ESM.zip › Data of the figures/Data_Figure7.txt]

a														b
TIme Delay	DT/T	TIme Delay	DT/T	TIme Delay	DT/T	TIme Delay	DT/T	TIme Delay	DT/T	TIme Delay	DT/T	TIme Delay	DT/T	Probe Polarization
ps		ps		ps		ps		ps		ps		ps		deg	DT/T	DT/T
	0�		30�		60�		90�		120�		150�		180�			Errorbars
-5.00146	8.39E-06	-5.00213	3.04E-04	-5.00346	5.94E-04	-5.00413	9.00E-04	-5.0068	0.00121	-5.00546	0.00149	-5.00546	0.00179	30	6.09E-05	2.34E-06
-4.89872	-3.76E-06	-4.89806	3.07E-04	-4.90072	5.98E-04	-4.90072	9.00E-04	-4.90139	0.00119	-4.90006	0.00151	-4.90006	0.00181	60	4.96E-05	2.06E-06
-4.79999	-4.63E-06	-4.79999	2.89E-04	-4.79999	6.08E-04	-4.79999	9.00E-04	-4.79999	0.00119	-4.80065	0.00151	-4.80065	0.00181	90	-7.74E-05	2.44E-06
-4.69992	-1.62E-05	-4.69992	2.95E-04	-4.69992	5.97E-04	-4.69992	9.00E-04	-4.69858	0.00118	-4.69925	0.00149	-4.69925	0.00179	120	4.04E-05	3.90E-06
-4.59918	-2.43E-07	-4.59985	2.96E-04	-4.59985	6.06E-04	-4.59918	9.00E-04	-4.59785	0.00122	-4.59985	0.00148	-4.59985	0.00178	150	7.21E-05	2.38E-06
-4.49978	-1.29E-05	-4.49978	3.34E-04	-4.49978	5.94E-04	-4.49911	9.00E-04	-4.50111	0.00122	-4.50111	0.00146	-4.50111	0.00176	180	7.21E-05	2.38E-06
-4.39771	6.00E-07	-4.39904	2.97E-04	-4.39971	5.95E-04	-4.39838	9.00E-04	-4.39904	0.0012	-4.39971	0.00148	-4.39971	0.00178
-4.30298	1.28E-05	-4.29897	3.04E-04	-4.29897	5.98E-04	-4.29831	9.00E-04	-4.29964	0.0012	-4.30231	0.00147	-4.30231	0.00177
-4.1989	-6.27E-07	-4.19757	2.91E-04	-4.19824	6.06E-04	-4.1969	9.00E-04	-4.20224	0.0012	-4.20091	0.00146	-4.20091	0.00176
-4.09817	-8.39E-06	-4.1015	3.16E-04	-4.09683	5.89E-04	-4.09884	9.00E-04	-4.10084	0.0012	-4.0995	0.00146	-4.0995	0.00176
-3.99743	3.80E-06	-3.99943	2.86E-04	-3.9981	5.93E-04	-3.99943	9.00E-04	-3.99943	0.00121	-4.0001	0.00149	-4.0001	0.00179
-3.89936	3.20E-07	-3.89936	2.94E-04	-3.89936	5.86E-04	-3.89936	9.00E-04	-3.89936	0.00119	-3.9027	0.00151	-3.9027	0.00181
-3.8013	8.71E-06	-3.79996	2.91E-04	-3.79796	6.16E-04	-3.79796	9.00E-04	-3.7993	0.0012	-3.79796	0.00149	-3.79796	0.00179
-3.70056	1.21E-05	-3.69856	2.87E-04	-3.69989	6.08E-04	-3.69856	9.00E-04	-3.69856	0.00121	-3.69789	0.00148	-3.69789	0.00178
-3.59916	-1.71E-06	-3.59782	3.02E-04	-3.59916	5.97E-04	-3.59982	9.00E-04	-3.59982	0.00119	-3.59782	0.00149	-3.59782	0.00179
-3.49975	3.61E-06	-3.49775	3.11E-04	-3.49975	5.97E-04	-3.49709	9.00E-04	-3.49909	0.00118	-3.49909	0.00149	-3.49909	0.00179
-3.39768	2.57E-06	-3.39902	2.91E-04	-3.39969	5.87E-04	-3.39768	9.00E-04	-3.39902	0.00122	-3.39702	0.00146	-3.39702	0.00176
-3.29695	2.51E-06	-3.29962	2.76E-04	-3.29828	6.18E-04	-3.29695	9.00E-04	-3.30162	0.00119	-3.30028	0.00149	-3.30028	0.00179
-3.19821	1.75E-05	-3.19755	3.11E-04	-3.19688	5.91E-04	-3.19955	9.00E-04	-3.19621	0.00121	-3.19888	0.00147	-3.19888	0.00177
-3.09881	-1.92E-06	-3.09681	2.90E-04	-3.09748	5.94E-04	-3.10014	9.00E-04	-3.10014	0.0012	-3.09948	0.00148	-3.09948	0.00178
-2.99741	8.59E-06	-2.99941	3.05E-04	-2.99941	5.86E-04	-2.99941	9.00E-04	-2.99941	0.00121	-2.99607	0.00148	-2.99607	0.00178
-2.89934	-8.62E-06	-2.89934	2.90E-04	-2.89734	5.77E-04	-2.90001	9.00E-04	-2.89867	0.0012	-2.90067	0.00148	-2.90067	0.00178
-2.7986	-1.34E-05	-2.79794	2.96E-04	-2.79794	5.96E-04	-2.79727	9.00E-04	-2.8006	0.0012	-2.79727	0.00148	-2.79727	0.00178
-2.69853	7.30E-06	-2.69787	3.01E-04	-2.69787	5.99E-04	-2.70053	9.00E-04	-2.6992	0.00119	-2.69787	0.00149	-2.69787	0.00179
-2.5978	8.94E-07	-2.59913	2.93E-04	-2.5998	6.02E-04	-2.59913	9.00E-04	-2.59846	0.0012	-2.5998	0.00146	-2.5998	0.00176
-2.4984	9.96E-06	-2.49906	2.85E-04	-2.4984	5.98E-04	-2.49773	9.00E-04	-2.5004	0.00121	-2.50173	0.00147	-2.50173	0.00177
-2.39766	-3.27E-06	-2.39833	2.84E-04	-2.39833	5.84E-04	-2.39833	9.00E-04	-2.39966	0.00121	-2.39899	0.00147	-2.39899	0.00177
-2.29892	3.91E-06	-2.29959	3.05E-04	-2.29826	5.89E-04	-2.29759	9.00E-04	-2.29959	0.00121	-2.29759	0.00147	-2.29759	0.00177
-2.19819	-2.39E-06	-2.20086	3.02E-04	-2.19819	6.08E-04	-2.19819	9.00E-04	-2.20219	0.00122	-2.19752	0.00149	-2.19752	0.00179
-2.09745	1.30E-05	-2.09945	3.04E-04	-2.09745	6.06E-04	-2.09945	9.00E-04	-2.09745	0.00121	-2.09945	0.00149	-2.09945	0.00179
-1.99738	-2.04E-06	-1.99938	3.01E-04	-1.99738	5.94E-04	-2.00205	9.00E-04	-1.99738	0.00121	-2.00138	0.0015	-2.00138	0.0018
-1.89665	-9.10E-06	-1.89931	2.76E-04	-1.89665	6.10E-04	-1.89731	8.94E-04	-1.89998	0.0012	-1.89665	0.00147	-1.89665	0.00177
-1.79991	-1.96E-05	-1.79991	3.12E-04	-1.79791	6.13E-04	-1.80191	9.00E-04	-1.80058	0.0012	-1.80258	0.00149	-1.80258	0.00179
-1.69918	-1.35E-06	-1.69851	3.01E-04	-1.69984	5.97E-04	-1.69717	9.02E-04	-1.69918	0.00119	-1.69784	0.0015	-1.69784	0.0018
-1.59977	-3.75E-06	-1.59777	2.83E-04	-1.60111	5.90E-04	-1.59911	8.86E-04	-1.59977	0.00118	-1.59911	0.00149	-1.59911	0.00179
-1.4977	9.95E-06	-1.49904	3.08E-04	-1.49904	5.89E-04	-1.50171	9.00E-04	-1.4997	0.0012	-1.50037	0.00148	-1.50037	0.00178
-1.39763	-2.61E-05	-1.40164	3.08E-04	-1.39697	6.05E-04	-1.39897	8.97E-04	-1.39963	0.00123	-1.39897	0.00152	-1.39897	0.00182
-1.29957	-9.07E-06	-1.29823	3.07E-04	-1.3009	5.94E-04	-1.29957	9.01E-04	-1.29756	0.00119	-1.2989	0.00148	-1.2989	0.00178
-1.19816	-1.65E-05	-1.19883	2.61E-04	-1.1975	6.04E-04	-1.20216	8.87E-04	-1.20216	0.0012	-1.1995	0.00148	-1.1995	0.00178
-1.09876	5.40E-06	-1.10143	2.91E-04	-1.09743	5.76E-04	-1.09943	8.82E-04	-1.09809	0.00122	-1.10143	0.00148	-1.10143	0.00178
-1.00003	5.29E-06	-1.00069	3.00E-04	-0.99936	6.11E-04	-0.99802	8.96E-04	-0.99869	0.00122	-0.99669	0.0015	-0.99669	0.0018
-0.89862	-2.63E-05	-0.89862	3.12E-04	-0.89795	6.02E-04	-0.90129	8.92E-04	-0.90329	0.00118	-0.89996	0.00151	-0.89996	0.00181
-0.79989	-1.49E-06	-0.80055	2.95E-04	-0.80322	5.82E-04	-0.79989	8.82E-04	-0.80322	0.0012	-0.80055	0.00149	-0.80055	0.00179
-0.69848	-9.70E-06	-0.70182	3.02E-04	-0.69782	5.79E-04	-0.69982	8.88E-04	-0.69848	0.00121	-0.70115	0.00149	-0.70115	0.00179
-0.59775	7.45E-06	-0.59775	2.92E-04	-0.60042	6.02E-04	-0.60308	8.88E-04	-0.59975	0.00118	-0.59975	0.00151	-0.59975	0.00181
-0.49768	1.15E-05	-0.50235	2.93E-04	-0.49834	6.11E-04	-0.50301	8.78E-04	-0.49968	0.0012	-0.50035	0.00147	-0.50035	0.00177
-0.39961	-1.16E-05	-0.39761	2.82E-04	-0.39694	5.99E-04	-0.40028	8.73E-04	-0.39761	0.00123	-0.40161	0.00149	-0.40161	0.00179
-0.30021	3.32E-06	-0.30154	2.99E-04	-0.29754	6.20E-04	-0.29754	8.84E-04	-0.30021	0.00121	-0.29821	0.0015	-0.29821	0.0018
-0.20147	7.77E-07	-0.19747	3.03E-04	-0.19947	6.11E-04	-0.19947	9.27E-04	-0.20014	0.00121	-0.19747	0.0015	-0.19747	0.0018
-0.0974	2.33E-04	-0.10207	5.14E-04	-0.09873	0.00238	-0.1014	0.00212	-0.09673	0.00197	-0.10007	0.00201	-0.10007	0.00231
3.34E-03	0.011	2.00E-03	0.01804	6.67E-04	0.03015	0.00267	0.04425	-0.00267	0.03612	0.00E+00	0.02082	0	0.02112
0.10074	-0.00708	0.10074	-0.00968	0.1014	-0.02062	0.0974	-0.01995	0.10274	-1.80E-02	0.10207	-0.01285	0.10207	-0.01255
0.20214	-3.69E-03	0.20281	-7.19E-03	0.20081	-3.23E-03	0.20214	-5.09E-03	0.20081	-0.00506	0.19814	-0.00329	0.19814	-0.00299
0.30021	-2.49E-04	0.30087	-2.04E-04	0.30288	2.99E-04	0.30087	2.98E-04	0.30354	6.74E-04	0.29954	0.00109	0.29954	0.00139
0.40094	2.85E-06	0.40295	2.60E-04	0.40295	6.73E-04	0.40228	1.01E-03	0.40228	1.27E-03	0.40161	1.51E-03	0.40161	0.00181
0.50235	-9.54E-07	0.50301	2.71E-04	0.50035	6.79E-04	0.50101	9.95E-04	0.50035	1.27E-03	0.50035	1.52E-03	0.50035	1.82E-03
0.60308	3.02E-05	0.60042	4.14E-04	0.60242	6.90E-04	0.59975	1.07E-03	0.59841	1.32E-03	0.60308	1.55E-03	0.60308	1.85E-03
0.70048	-8.15E-05	0.70182	1.74E-04	0.70249	3.68E-04	0.69982	6.13E-04	0.70249	9.54E-04	0.69982	1.35E-03	0.69982	0.00165
0.80189	3.02E-05	0.80256	3.17E-04	0.80322	5.59E-04	0.80122	8.44E-04	0.80322	1.14E-03	0.80122	0.00153	0.80122	0.00183
0.90329	2.02E-05	0.90129	3.14E-04	0.90062	5.63E-04	0.90129	7.98E-04	0.90129	0.00112	0.90062	0.00149	0.90062	0.00179
0.99936	7.57E-05	0.99669	3.77E-04	1.00203	6.20E-04	0.99936	9.41E-04	1.00003	0.00123	0.99936	0.00158	0.99936	0.00188
1.10009	-1.69E-05	1.10143	2.67E-04	1.1021	6.02E-04	1.10009	8.49E-04	1.09743	0.00116	1.10076	0.0015	1.10076	0.0018
1.20216	-5.82E-06	1.20016	2.92E-04	1.19816	6.32E-04	1.2015	9.95E-04	1.2015	0.00129	1.20216	0.0015	1.20216	0.0018
1.30157	-5.92E-05	1.30023	2.63E-04	1.30023	6.34E-04	1.30023	9.69E-04	1.30023	0.00126	1.30023	0.00147	1.30023	0.00177
1.40164	-5.73E-05	1.40097	2.63E-04	1.4023	6.24E-04	1.39963	9.65E-04	1.4003	0.00128	1.39897	0.00145	1.39897	0.00175
1.50171	-5.01E-05	1.50037	2.38E-04	1.50104	5.77E-04	1.50304	8.96E-04	1.50037	0.00119	1.50037	0.00145	1.50037	0.00175
1.59977	-2.01E-05	1.60177	2.86E-04	1.60044	5.87E-04	1.59911	8.28E-04	1.59844	0.0012	1.60044	0.00147	1.60044	0.00177
1.70118	5.43E-05	1.70051	3.30E-04	1.69918	5.94E-04	1.70051	8.22E-04	1.70251	0.00117	1.69984	0.0015	1.69984	0.0018
1.79991	6.81E-05	1.79858	3.42E-04	1.79991	6.06E-04	1.80058	8.57E-04	1.79991	0.0012	1.79991	0.00153	1.79991	0.00183
1.89798	7.11E-05	1.90132	3.69E-04	1.89998	6.25E-04	1.89998	9.22E-04	1.90198	0.00123	1.89931	0.00156	1.89931	0.00186
2.00138	3.05E-05	2.00072	3.43E-04	1.99872	6.61E-04	1.99872	9.66E-04	2.00272	0.0013	1.99738	0.00157	1.99738	0.00187
2.10145	1.13E-05	2.09945	3.31E-04	2.10145	6.45E-04	2.10145	9.86E-04	2.10079	0.00131	2.10145	0.00153	2.10145	0.00183
2.20019	-2.49E-05	2.20086	2.81E-04	2.20152	6.11E-04	2.20219	9.72E-04	2.19752	0.00128	2.20086	0.0015	2.20086	0.0018
2.30159	-6.15E-05	2.30093	2.53E-04	2.30093	5.99E-04	2.30093	9.55E-04	2.29759	0.00122	2.29826	0.00145	2.29826	0.00175
2.40233	-5.34E-05	2.39833	2.58E-04	2.39833	5.78E-04	2.39899	8.75E-04	2.40233	0.00119	2.39899	0.00143	2.39899	0.00173
2.50106	-3.88E-06	2.50306	2.65E-04	2.50306	5.55E-04	2.5024	8.53E-04	2.50106	0.00115	2.50373	0.00148	2.50373	0.00178
2.60113	9.44E-06	2.60313	3.29E-04	2.60047	5.66E-04	2.60113	8.47E-04	2.5978	0.00118	2.59913	0.00147	2.59913	0.00177
2.7012	6.19E-05	2.69853	3.25E-04	2.70387	5.65E-04	2.70187	8.49E-04	2.70187	0.00117	2.7032	0.00154	2.7032	0.00184
2.79994	5.78E-05	2.80127	3.58E-04	2.80127	6.10E-04	2.80127	8.75E-04	2.80127	0.00119	2.79994	0.00155	2.79994	0.00185
2.90267	4.34E-05	2.90001	3.53E-04	2.89867	6.41E-04	2.90001	9.31E-04	2.89734	0.00127	2.89734	0.00156	2.89734	0.00186
2.99941	3.33E-05	2.99941	3.27E-04	2.99741	6.33E-04	2.99741	9.63E-04	3.00208	0.00127	3.00074	0.00154	3.00074	0.00184
3.10081	-1.58E-06	3.09948	2.97E-04	3.10148	6.18E-04	3.10281	9.56E-04	3.10014	0.00127	3.10014	0.00149	3.10014	0.00179
3.20021	-4.04E-05	3.20155	2.59E-04	3.20222	6.28E-04	3.19755	9.27E-04	3.19888	0.00123	3.20021	0.00149	3.20021	0.00179
3.29962	-4.83E-05	3.30228	2.50E-04	3.30162	5.69E-04	3.30028	8.79E-04	3.29962	0.00119	3.29895	0.00147	3.29895	0.00177
3.40035	-5.44E-06	3.40035	2.60E-04	3.40035	5.73E-04	3.39702	8.53E-04	3.39969	0.00117	3.40035	0.00146	3.40035	0.00176
3.50242	1.40E-05	3.49775	2.87E-04	3.49775	5.55E-04	3.49909	8.44E-04	3.50109	0.00119	3.50042	0.00148	3.50042	0.00178
3.60183	4.26E-05	3.60249	3.18E-04	3.59782	5.87E-04	3.60049	8.22E-04	3.60183	0.00116	3.59982	0.00152	3.59982	0.00182
3.69989	2.51E-05	3.70256	3.23E-04	3.70123	5.97E-04	3.70056	8.67E-04	3.70056	0.00118	3.69856	0.00153	3.69856	0.00183
3.79796	5.69E-05	3.80063	3.47E-04	3.80263	6.22E-04	3.79796	9.21E-04	3.79796	0.00124	3.80063	0.00155	3.80063	0.00185
3.9027	4.87E-06	3.89803	3.39E-04	3.89936	6.28E-04	3.90203	9.49E-04	3.90137	0.00127	3.9027	0.00153	3.9027	0.00183
4.0021	-6.69E-06	4.00344	3.05E-04	3.99943	6.26E-04	4.00277	9.45E-04	4.0021	0.00123	4.00277	0.00153	4.00277	0.00183
4.10217	-5.26E-05	4.10351	2.64E-04	4.0995	6.17E-04	4.10284	9.45E-04	4.10084	0.00124	4.10217	0.0015	4.10217	0.0018
4.20024	-5.58E-05	4.20024	2.53E-04	4.20091	5.99E-04	4.20091	9.05E-04	4.20091	0.00122	4.20291	0.00145	4.20291	0.00175
4.30164	-5.28E-05	4.30031	2.50E-04	4.30164	5.85E-04	4.30031	8.52E-04	4.30031	0.00119	4.30298	0.00144	4.30298	0.00174
4.40038	1.28E-05	4.40171	2.68E-04	4.40038	5.63E-04	4.40171	8.40E-04	4.39838	0.00113	4.40305	0.00144	4.40305	0.00174
4.49978	8.86E-06	4.50312	3.07E-04	4.50178	5.74E-04	4.50111	8.19E-04	4.50312	0.00114	4.50312	0.0015	4.50312	0.0018
4.60052	3.59E-05	4.60252	2.91E-04	4.60052	5.86E-04	4.59785	8.52E-04	4.60118	0.00117	4.60318	0.00153	4.60318	0.00183
4.70059	4.38E-05	4.70325	3.33E-04	4.69858	6.16E-04	4.70059	8.93E-04	4.69858	0.00121	4.70125	0.00155	4.70125	0.00185
4.80065	6.77E-05	4.80132	3.42E-04	4.80332	6.38E-04	4.80132	9.50E-04	4.80132	0.00124	4.79932	0.00154	4.79932	0.00184
4.90139	2.16E-05	4.89939	3.31E-04	4.89939	6.47E-04	4.90139	9.78E-04	4.90206	0.00125	4.89872	0.00152	4.89872	0.00182
5.00279	-8.95E-06	4.99812	3.01E-04	5.00079	6.13E-04	5.00146	9.73E-04	4.99879	0.00121	4.99946	0.0015	4.99946	0.0018
5.09953	-4.68E-05	5.1002	2.75E-04	5.10086	6.06E-04	5.10086	9.54E-04	5.10086	0.00121	5.09886	0.00145	5.09886	0.00175
5.19893	-3.85E-05	5.19893	2.69E-04	5.20026	5.75E-04	5.1996	8.92E-04	5.1996	0.00116	5.20093	0.00145	5.20093	0.00175
5.297	-3.80E-05	5.29766	2.71E-04	5.30033	5.74E-04	5.299	8.71E-04	5.30033	0.00118	5.301	0.00146	5.301	0.00176
5.40107	5.45E-06	5.40107	2.81E-04	5.40107	5.72E-04	5.3984	8.37E-04	5.39974	0.00115	5.40174	0.00149	5.40174	0.00179
5.50047	3.84E-05	5.4998	3.17E-04	5.50047	5.92E-04	5.50114	8.66E-04	5.50114	0.00117	5.50247	0.00154	5.50247	0.00184
5.60121	5.06E-05	5.60254	3.21E-04	5.60054	6.07E-04	5.60254	8.76E-04	5.60321	0.00121	5.60254	0.00155	5.60254	0.00185
5.70328	5.36E-05	5.69994	3.49E-04	5.70261	6.23E-04	5.69794	8.99E-04	5.69994	0.00124	5.70194	0.00157	5.70194	0.00187
5.80001	3.13E-05	5.80001	3.68E-04	5.80068	6.30E-04	5.80135	9.57E-04	5.80135	0.00126	5.80268	0.00154	5.80268	0.00184
5.90075	-7.26E-07	5.90075	3.10E-04	5.90008	6.25E-04	5.90075	9.62E-04	5.90342	0.00126	5.90275	0.00154	5.90275	0.00184
6.00082	-9.33E-06	5.99815	2.73E-04	6.00082	6.31E-04	6.00015	9.24E-04	6.00282	0.00124	5.99948	0.00149	5.99948	0.00179
6.09755	-4.29E-05	6.10022	2.71E-04	6.10089	6.06E-04	6.09955	9.09E-04	6.10089	0.00119	6.10155	0.00147	6.10155	0.00177
6.20296	-2.10E-05	6.20162	2.62E-04	6.20029	5.87E-04	6.20229	8.82E-04	6.19896	0.00118	6.20296	0.00147	6.20296	0.00177
6.30036	1.13E-05	6.29969	2.77E-04	6.30169	5.58E-04	6.30036	8.58E-04	6.30169	0.00118	6.30236	0.00149	6.30236	0.00179
6.40176	5.50E-05	6.39909	3.10E-04	6.40043	5.81E-04	6.40176	8.57E-04	6.40176	0.00119	6.40043	0.0015	6.40043	0.0018
6.5005	5.47E-05	6.5005	3.36E-04	6.50116	6.39E-04	6.5005	8.93E-04	6.5025	0.00117	6.5025	0.00152	6.5025	0.00182
6.60257	6.03E-05	6.59856	3.62E-04	6.59923	6.19E-04	6.6019	8.98E-04	6.60123	0.00124	6.60123	0.00156	6.60123	0.00186
6.70064	2.67E-05	6.70197	3.25E-04	6.69997	6.50E-04	6.70064	9.30E-04	6.70264	0.00125	6.70264	0.00153	6.70264	0.00183
6.7987	1.45E-05	6.80004	3.37E-04	6.79937	6.44E-04	6.80004	9.59E-04	6.80137	0.00127	6.80004	0.00154	6.80004	0.00184
6.89944	-9.15E-06	6.89944	3.08E-04	6.90011	6.15E-04	6.89877	9.31E-04	6.90211	0.00126	6.90011	0.0015	6.90011	0.0018
6.99951	-3.18E-05	7.00018	2.50E-04	6.99884	6.08E-04	7.00151	9.17E-04	7.00151	0.00123	7.00084	0.00147	7.00084	0.00177
7.10025	-1.11E-05	7.10225	2.59E-04	7.09958	5.82E-04	7.09958	8.73E-04	7.10025	0.00119	7.10158	0.00145	7.10158	0.00175
7.19965	4.85E-06	7.20232	2.86E-04	7.20098	5.63E-04	7.20232	8.62E-04	7.20098	0.00118	7.20098	0.0015	7.20098	0.0018
7.30105	7.28E-06	7.30038	2.82E-04	7.30172	6.15E-04	7.29972	8.48E-04	7.30239	0.00119	7.30172	0.00151	7.30172	0.00181
7.40245	5.56E-05	7.40245	3.33E-04	7.40245	6.08E-04	7.39845	8.63E-04	7.40112	0.0012	7.40179	0.00152	7.40179	0.00182
7.49852	4.48E-05	7.49986	3.44E-04	7.50252	6.13E-04	7.49986	8.95E-04	7.50119	0.00123	7.50052	0.00155	7.50052	0.00185
7.59992	5.73E-05	7.60193	3.23E-04	7.60126	6.29E-04	7.60259	9.33E-04	7.60193	0.00123	7.60193	0.00154	7.60193	0.00184
7.70066	2.51E-05	7.70066	3.24E-04	7.70133	6.25E-04	7.70133	9.41E-04	7.70266	0.00125	7.70266	0.00153	7.70266	0.00183
7.80206	-1.07E-06	7.80273	2.86E-04	7.8014	6.20E-04	7.80273	9.42E-04	7.8034	0.00125	7.8014	0.00152	7.8014	0.00182
7.9008	-2.18E-05	7.90347	3.00E-04	7.90147	5.87E-04	7.90347	9.20E-04	7.90347	0.00123	7.90213	0.00148	7.90213	0.00178
8.00154	-2.03E-05	8.0022	2.73E-04	8.0022	5.77E-04	8.0022	9.06E-04	8.00287	0.00118	8.00154	0.00146	8.00154	0.00176
8.10094	-1.51E-05	8.10294	2.57E-04	8.10094	5.82E-04	8.10227	8.69E-04	8.10227	0.00115	8.10094	0.00147	8.10094	0.00177
8.20101	2.16E-05	8.20101	3.03E-04	8.20034	5.56E-04	8.20101	8.86E-04	8.20101	0.00119	8.20167	0.0015	8.20167	0.0018
8.30041	4.86E-05	8.30041	3.13E-04	8.30041	5.81E-04	8.29974	8.76E-04	8.30041	0.00119	8.30041	0.00152	8.30041	0.00182
8.40315	4.88E-05	8.39848	3.49E-04	8.40115	5.91E-04	8.40115	8.69E-04	8.40315	0.00118	8.40248	0.00153	8.40248	0.00183
8.50121	4.22E-05	8.49788	3.29E-04	8.50121	6.29E-04	8.50121	8.92E-04	8.50322	0.00123	8.50322	0.00156	8.50322	0.00186
8.60128	2.63E-05	8.60329	3.15E-04	8.60062	6.27E-04	8.60262	9.17E-04	8.60329	0.00124	8.59995	0.00154	8.59995	0.00184
8.70002	9.49E-07	8.69935	3.08E-04	8.70069	6.17E-04	8.70002	9.45E-04	8.69935	0.00124	8.69802	0.00153	8.69802	0.00183
8.79942	-2.48E-05	8.79875	2.83E-04	8.80009	6.19E-04	8.80009	9.31E-04	8.79809	0.00122	8.80009	0.00147	8.80009	0.00177
8.90149	-4.82E-05	8.89949	2.60E-04	8.90016	6.03E-04	8.90016	9.30E-04	8.90016	0.00123	8.90216	0.00146	8.90216	0.00176
8.99956	-3.09E-05	9.00023	2.64E-04	9.00223	5.91E-04	9.00156	8.86E-04	9.00089	0.00122	9.00156	0.00147	9.00156	0.00177
9.1003	-2.62E-05	9.10163	2.79E-04	9.1003	5.70E-04	9.10163	8.45E-04	9.10163	0.00116	9.09963	0.00148	9.09963	0.00178
9.1997	1.56E-05	9.20103	3.23E-04	9.20036	5.70E-04	9.20036	8.29E-04	9.1997	0.00118	9.20036	0.00151	9.20036	0.00181
9.29977	6.04E-05	9.29977	3.12E-04	9.30043	5.78E-04	9.3011	8.54E-04	9.29977	0.00119	9.30043	0.00154	9.30043	0.00184
9.3985	5.40E-05	9.40117	3.02E-04	9.39984	6.07E-04	9.39984	8.86E-04	9.4005	0.00121	9.40117	0.00154	9.40117	0.00184
9.49991	3.91E-05	9.50257	3.29E-04	9.50191	6.05E-04	9.49724	9.37E-04	9.50057	0.00123	9.50057	0.00155	9.50057	0.00185
9.60198	-1.90E-07	9.60331	3.08E-04	9.60331	6.32E-04	9.59797	9.48E-04	9.60131	0.00125	9.60131	0.00151	9.60131	0.00181
9.70071	-2.17E-05	9.70205	3.18E-04	9.70205	6.14E-04	9.70138	9.17E-04	9.70138	0.00122	9.70071	0.0015	9.70071	0.0018
9.80011	-2.10E-05	9.80078	2.64E-04	9.80278	5.81E-04	9.80078	9.24E-04	9.80211	0.00121	9.80211	0.00148	9.80211	0.00178
9.90085	-2.59E-05	9.90352	2.57E-04	9.90285	5.89E-04	9.90218	8.94E-04	9.90085	0.00116	9.90152	0.00149	9.90152	0.00179
10.00292	-1.88E-07	9.99758	2.73E-04	10.00092	5.79E-04	10.00025	8.55E-04	10.00225	0.00115	10.00359	0.00148	10.00359	0.00178
10.10232	-5.28E-07	10.10366	3.15E-04	10.10166	5.61E-04	10.10032	8.61E-04	10.10366	0.00117	10.09832	0.00148	10.09832	0.00178
10.20306	1.82E-05	10.20172	3.08E-04	10.20039	6.06E-04	10.20373	8.72E-04	10.20239	0.0012	10.20172	0.0015	10.20172	0.0018
10.30313	4.55E-05	10.30113	3.32E-04	10.30313	6.01E-04	10.30379	8.83E-04	10.30113	0.0012	10.30179	0.00153	10.30179	0.00183
10.40053	3.83E-05	10.4032	3.40E-04	10.39919	6.28E-04	10.40386	9.12E-04	10.4012	0.00123	10.40253	0.00155	10.40253	0.00185
10.5026	3.55E-05	10.5006	3.17E-04	10.50393	6.48E-04	10.50193	9.47E-04	10.50327	0.00123	10.50393	0.00152	10.50393	0.00182
10.60267	-1.70E-05	10.60267	3.00E-04	10.60334	6.13E-04	10.60133	9.40E-04	10.60133	0.00123	10.60334	0.00151	10.60334	0.00181
10.70274	-3.41E-05	10.70274	2.88E-04	10.6974	6.13E-04	10.69873	9.22E-04	10.70007	0.00121	10.6994	0.00148	10.6994	0.00178
10.80281	-2.99E-05	10.79947	2.82E-04	10.80214	6.01E-04	10.79947	9.14E-04	10.79947	0.00119	10.80014	0.00145	10.80014	0.00175
10.90154	-1.23E-05	10.89954	2.83E-04	10.90154	5.75E-04	10.90087	8.91E-04	10.90288	0.00118	10.90221	0.00145	10.90221	0.00175
11.00028	-2.94E-05	11.00028	2.73E-04	11.00028	5.73E-04	11.00028	8.89E-04	11.00161	0.00114	11.00028	0.00149	11.00028	0.00179
11.10035	2.20E-05	11.09901	2.96E-04	11.10101	5.83E-04	11.10168	9.06E-04	11.09968	0.00116	11.10035	0.00151	11.10035	0.00181
11.20042	3.13E-05	11.19841	3.53E-04	11.20042	6.06E-04	11.19975	8.98E-04	11.20175	0.00119	11.20175	0.00153	11.20175	0.00183
11.29982	3.23E-05	11.29982	3.44E-04	11.30048	6.47E-04	11.30115	9.02E-04	11.30048	0.00119	11.30048	0.00153	11.30048	0.00183
11.40189	2.02E-05	11.40189	3.34E-04	11.39989	6.33E-04	11.40055	9.42E-04	11.39989	0.00122	11.40055	0.00154	11.40055	0.00184
11.50062	-1.92E-06	11.49996	3.14E-04	11.50262	6.16E-04	11.50062	9.35E-04	11.50062	0.00122	11.49996	0.00152	11.49996	0.00182
11.60269	-6.42E-06	11.60336	2.85E-04	11.60269	6.09E-04	11.60336	9.34E-04	11.60403	0.00121	11.60336	0.00152	11.60336	0.00182
11.70343	-1.67E-05	11.7041	2.64E-04	11.70143	5.91E-04	11.70343	9.13E-04	11.70343	0.00121	11.70343	0.00148	11.70343	0.00178
11.80083	-2.97E-05	11.8015	2.79E-04	11.80083	5.72E-04	11.80283	8.84E-04	11.80083	0.00118	11.79816	0.00147	11.79816	0.00177
11.90157	-9.74E-06	11.9009	2.79E-04	11.90157	5.89E-04	11.9009	8.47E-04	11.89823	0.00117	11.90357	0.00146	11.90357	0.00176
12.00097	1.29E-05	12.00164	2.95E-04	12.00097	5.76E-04	12.00164	8.60E-04	12.0023	0.00116	12.00364	0.00151	12.00364	0.00181
12.10304	2.79E-05	12.10104	3.10E-04	12.10237	6.14E-04	12.10037	8.61E-04	12.10104	0.00117	12.10171	0.00152	12.10171	0.00182
12.19977	4.08E-05	12.20311	3.37E-04	12.20044	6.39E-04	12.20311	8.87E-04	12.20378	0.00119	12.20177	0.00154	12.20177	0.00184
12.30051	3.61E-05	12.30318	3.28E-04	12.30118	6.43E-04	12.30118	8.86E-04	12.30385	0.00123	12.30118	0.00154	12.30118	0.00184
12.40325	6.38E-06	12.40258	3.20E-04	12.40058	6.14E-04	12.40125	8.84E-04	12.40191	0.00123	12.40325	0.00152	12.40325	0.00182
12.50265	-2.40E-05	12.50132	2.85E-04	12.50332	5.96E-04	12.50132	9.07E-04	12.50265	0.00124	12.50332	0.00151	12.50332	0.00181
12.60072	-2.76E-05	12.60005	2.86E-04	12.60072	5.88E-04	12.60005	8.82E-04	12.60138	0.00122	12.60138	0.00148	12.60138	0.00178
12.70079	-3.26E-05	12.70145	2.70E-04	12.70012	5.89E-04	12.70012	8.66E-04	12.70012	0.0012	12.69945	0.00145	12.69945	0.00175
12.79952	-2.86E-05	12.80019	2.85E-04	12.79952	5.80E-04	12.79952	8.47E-04	12.80086	0.00118	12.80286	0.00149	12.80286	0.00179
12.90159	-2.17E-05	12.90092	3.05E-04	12.90026	5.96E-04	12.90159	8.77E-04	12.90226	0.00117	12.90226	0.00145	12.90226	0.00175
13.00099	1.81E-05	13.00033	3.17E-04	13.00033	5.88E-04	13.00233	8.70E-04	13.003	0.00119	13.00166	0.00151	13.00166	0.00181
13.1024	5.59E-05	13.10106	3.18E-04	13.10106	6.16E-04	13.10306	9.06E-04	13.10173	0.00119	13.10306	0.00151	13.10306	0.00181
13.20113	1.35E-05	13.20113	3.45E-04	13.20313	6.27E-04	13.20113	9.28E-04	13.20047	0.00121	13.20313	0.00152	13.20313	0.00182
13.30187	2.06E-05	13.30254	3.21E-04	13.3032	6.25E-04	13.30187	9.12E-04	13.29987	0.0012	13.30254	0.00153	13.30254	0.00183
13.4006	-1.43E-05	13.40261	3.20E-04	13.39927	5.93E-04	13.39994	9.24E-04	13.4006	0.00123	13.4006	0.00149	13.4006	0.00179
13.50067	-2.08E-05	13.50067	2.81E-04	13.50001	5.88E-04	13.50201	9.34E-04	13.50334	0.00121	13.50201	0.00149	13.50201	0.00179
13.60341	-3.57E-05	13.60341	2.86E-04	13.59941	5.55E-04	13.60074	8.96E-04	13.60074	0.00117	13.60008	0.00148	13.60008	0.00178
13.70281	-3.43E-05	13.70215	2.86E-04	13.69948	5.66E-04	13.70215	8.92E-04	13.70081	0.0012	13.70348	0.00147	13.70348	0.00177
13.80088	-1.18E-05	13.80088	3.12E-04	13.80222	5.80E-04	13.80088	8.74E-04	13.80021	0.00117	13.80222	0.00149	13.80222	0.00179
13.90228	1.46E-05	13.90228	3.06E-04	13.90095	5.77E-04	13.90095	8.79E-04	13.90362	0.0012	13.90095	0.00148	13.90095	0.00178
14.00102	3.30E-05	14.00035	3.25E-04	14.00169	6.02E-04	14.00035	8.80E-04	14.00235	0.0012	14.00169	0.00152	14.00169	0.00182
14.10309	4.40E-05	14.10242	3.20E-04	14.10109	6.02E-04	14.10242	9.13E-04	14.10109	0.00124	14.10109	0.00151	14.10109	0.00181
14.20049	1.70E-05	14.20049	3.01E-04	14.20116	6.03E-04	14.19849	9.33E-04	14.20049	0.00123	14.20049	0.00155	14.20049	0.00185
14.30123	-1.63E-05	14.30189	3.11E-04	14.29989	6.17E-04	14.30189	9.31E-04	14.30323	0.00122	14.30323	0.00152	14.30323	0.00182
14.4013	-4.85E-06	14.40063	3.04E-04	14.40063	6.13E-04	14.4013	9.50E-04	14.4013	0.00121	14.40196	0.00149	14.40196	0.00179
14.49936	-3.27E-05	14.50203	2.59E-04	14.49936	5.72E-04	14.5007	9.19E-04	14.50137	0.0012	14.50003	0.00147	14.50003	0.00177
14.60143	-5.30E-05	14.60143	2.74E-04	14.6001	6.05E-04	14.6021	8.95E-04	14.60277	0.00116	14.60077	0.00148	14.60077	0.00178
14.70017	-3.71E-05	14.70017	2.56E-04	14.7015	5.74E-04	14.70217	8.85E-04	14.70217	0.00119	14.7015	0.00147	14.7015	0.00177
14.80157	-1.83E-05	14.80024	3.20E-04	14.80024	5.92E-04	14.80224	8.77E-04	14.80157	0.00117	14.80091	0.00149	14.80091	0.00179
14.90031	1.85E-05	14.89964	3.30E-04	14.90098	5.93E-04	14.90298	9.06E-04	14.90164	0.00121	14.90164	0.0015	14.90164	0.0018
15.00171	2.43E-05	15.00104	3.24E-04	15.00238	5.85E-04	15.00305	9.12E-04	15.00238	0.00121	15.00104	0.00152	15.00104	0.00182
15.10111	3.55E-06	15.10111	3.10E-04	15.10111	6.41E-04	15.10111	9.06E-04	15.10111	0.00121	15.10178	0.00151	15.10178	0.00181
15.19985	-3.69E-05	15.19985	3.07E-04	15.20052	5.99E-04	15.20052	9.26E-04	15.20052	0.00121	15.20118	0.00153	15.20118	0.00183
15.30059	-4.01E-05	15.29992	2.68E-04	15.29992	6.23E-04	15.29992	9.35E-04	15.29992	0.0012	15.29992	0.00151	15.29992	0.00181
15.39999	-3.41E-05	15.40065	2.71E-04	15.40132	5.95E-04	15.39932	9.03E-04	15.40132	0.00119	15.40132	0.00149	15.40132	0.00179
15.50006	-4.85E-05	15.50072	2.97E-04	15.50139	5.82E-04	15.50139	8.91E-04	15.50072	0.00116	15.50139	0.00147	15.50139	0.00177
15.60013	-3.40E-05	15.60013	2.67E-04	15.60079	5.69E-04	15.60346	9.01E-04	15.60146	0.00117	15.60279	0.00146	15.60279	0.00176
15.70286	-1.15E-05	15.70153	3.00E-04	15.70153	5.80E-04	15.70353	8.90E-04	15.70286	0.00116	15.70353	0.00149	15.70353	0.00179
15.80026	1.54E-05	15.80026	3.33E-04	15.80227	6.13E-04	15.80227	8.63E-04	15.8016	0.00118	15.80227	0.0015	15.80227	0.0018
15.901	4.00E-05	15.90167	3.26E-04	15.90367	5.93E-04	15.90367	8.74E-04	15.90367	0.00118	15.903	0.00153	15.903	0.00183
16.0004	3.18E-05	16.0004	3.35E-04	16.00107	6.00E-04	16.00174	8.90E-04	16.00374	0.00121	16.00174	0.00153	16.00174	0.00183
16.10314	3.81E-06	16.10181	3.13E-04	16.10381	6.34E-04	16.10047	9.21E-04	16.10381	0.00121	16.10114	0.00152	16.10114	0.00182
16.20254	-1.30E-05	16.20054	3.10E-04	16.20321	6.10E-04	16.20188	9.03E-04	16.20121	0.00121	16.20254	0.0015	16.20254	0.0018
16.30061	-4.83E-05	16.30128	3.19E-04	16.30395	6.00E-04	16.30128	9.09E-04	16.30128	0.00118	16.30128	0.0015	16.30128	0.0018
16.40001	-3.69E-05	16.40001	2.77E-04	16.40201	5.74E-04	16.40001	9.02E-04	16.40068	0.00118	16.39935	0.00148	16.39935	0.00178
16.49941	-3.86E-05	16.50008	2.89E-04	16.49941	5.75E-04	16.50008	8.88E-04	16.50008	0.00117	16.50275	0.00147	16.50275	0.00177
16.60215	-2.87E-05	16.60215	3.05E-04	16.59948	5.83E-04	16.59748	8.84E-04	16.59948	0.00118	16.59948	0.00148	16.59948	0.00178
16.70222	-4.44E-07	16.70022	3.00E-04	16.70022	6.09E-04	16.69688	8.59E-04	16.69688	0.00118	16.69822	0.00149	16.69822	0.00179
16.80029	2.72E-05	16.80029	3.18E-04	16.80229	6.14E-04	16.80029	9.08E-04	16.79962	0.00118	16.80162	0.0015	16.80162	0.0018
16.89969	2.44E-05	16.89969	2.98E-04	16.90036	6.02E-04	16.89969	9.08E-04	16.90036	0.00121	16.90236	0.00151	16.90236	0.00181
16.99976	-2.14E-05	16.99976	3.01E-04	17.00043	6.16E-04	17.00176	9.10E-04	17.00043	0.00121	17.00043	0.00151	17.00043	0.00181
17.1005	-1.97E-05	17.10183	3.07E-04	17.10183	6.14E-04	17.09983	9.42E-04	17.1025	0.00123	17.10116	0.00152	17.10116	0.00182
17.20057	-1.28E-05	17.1999	2.92E-04	17.1999	6.02E-04	17.20057	9.20E-04	17.20123	0.00121	17.20057	0.0015	17.20057	0.0018
17.29997	-5.28E-05	17.30064	2.96E-04	17.30064	6.08E-04	17.29997	8.79E-04	17.29997	0.0012	17.30064	0.00147	17.30064	0.00177
17.40204	-2.04E-05	17.4007	2.92E-04	17.4007	5.85E-04	17.39737	9.07E-04	17.4007	0.0012	17.40337	0.00149	17.40337	0.00179
17.50077	1.96E-06	17.50077	2.99E-04	17.50077	5.70E-04	17.50211	8.89E-04	17.50144	0.00119	17.50344	0.00147	17.50344	0.00177
17.60151	-1.63E-05	17.60084	3.00E-04	17.60084	5.94E-04	17.60018	8.66E-04	17.60284	0.00118	17.60284	0.00151	17.60284	0.00181
17.70091	-1.74E-07	17.70091	3.12E-04	17.70091	5.97E-04	17.70291	8.99E-04	17.70291	0.00117	17.70225	0.00149	17.70225	0.00179
17.80165	1.00E-05	17.80098	3.29E-04	17.80165	6.03E-04	17.80098	9.16E-04	17.80298	0.00121	17.80298	0.00152	17.80298	0.00182
17.90172	2.91E-05	17.90105	3.18E-04	17.90305	6.07E-04	17.89905	9.11E-04	17.90305	0.00121	17.90372	0.00152	17.90372	0.00182
18.00112	1.03E-05	18.00112	3.14E-04	18.00112	6.06E-04	18.00245	9.15E-04	18.00179	0.00121	18.00179	0.00151	18.00179	0.00181
18.10186	1.01E-05	18.10119	3.13E-04	18.10119	6.27E-04	18.10386	9.12E-04	18.10252	0.00121	18.10119	0.00151	18.10119	0.00181
18.20126	-3.65E-05	18.20059	2.93E-04	18.20126	6.14E-04	18.20193	9.10E-04	18.20193	0.00121	18.20326	0.00149	18.20326	0.00179
18.30066	-1.16E-05	18.30266	2.79E-04	18.30066	5.96E-04	18.30333	8.85E-04	18.30133	0.0012	18.30133	0.00147	18.30133	0.00177
18.3994	-1.90E-05	18.3994	2.89E-04	18.40006	5.72E-04	18.40006	9.15E-04	18.40273	0.00117	18.4014	0.00146	18.4014	0.00176
18.5008	1.45E-05	18.5008	2.87E-04	18.5008	5.86E-04	18.50013	8.74E-04	18.50147	0.00118	18.5028	0.0015	18.5028	0.0018
18.6002	-3.28E-05	18.6002	3.06E-04	18.59953	5.84E-04	18.60087	8.85E-04	18.6002	0.00118	18.59953	0.00148	18.59953	0.00178
18.70027	4.29E-05	18.7016	3.03E-04	18.70094	6.03E-04	18.70027	8.90E-04	18.6996	0.00121	18.6996	0.00154	18.6996	0.00184
18.79967	2.80E-05	18.79967	3.21E-04	18.80034	6.00E-04	18.80034	8.86E-04	18.80034	0.00119	18.80301	0.00151	18.80301	0.00181
18.90108	1.63E-05	18.90108	3.27E-04	18.90108	6.16E-04	18.90241	9.12E-04	18.90174	0.00121	18.90108	0.00153	18.90108	0.00183
19.00048	2.41E-06	19.00048	2.92E-04	19.00048	6.17E-04	19.00248	9.12E-04	19.00048	0.00123	19.00048	0.00151	19.00048	0.00181
19.10055	-3.95E-05	19.10055	2.88E-04	19.10055	6.11E-04	19.10255	9.01E-04	19.10121	0.0012	19.10121	0.00147	19.10121	0.00177
19.19995	-3.09E-05	19.19995	2.77E-04	19.20195	6.21E-04	19.20195	9.26E-04	19.20262	0.0012	19.20062	0.00151	19.20062	0.00181
19.30135	-3.35E-05	19.30135	2.64E-04	19.30069	5.86E-04	19.30202	8.88E-04	19.30069	0.00118	19.30135	0.00148	19.30135	0.00178
19.40075	-2.84E-05	19.40075	2.90E-04	19.40142	5.86E-04	19.40075	8.92E-04	19.40209	0.00119	19.40075	0.00147	19.40075	0.00177
19.50216	2.72E-06	19.50082	2.91E-04	19.50082	6.11E-04	19.50349	8.76E-04	19.50149	0.00118	19.50216	0.00149	19.50216	0.00179
19.60089	1.97E-05	19.60289	2.98E-04	19.60089	6.10E-04	19.60356	8.90E-04	19.60223	0.00119	19.60289	0.00153	19.60289	0.00183
19.70163	3.29E-05	19.70296	3.29E-04	19.7003	6.05E-04	19.70096	9.00E-04	19.70163	0.0012	19.70296	0.00153	19.70296	0.00183
19.80103	1.19E-05	19.80103	3.32E-04	19.79903	5.95E-04	19.80303	9.22E-04	19.80303	0.00122	19.80303	0.0015	19.80303	0.0018
19.9011	3.78E-06	19.9011	3.11E-04	19.90043	6.26E-04	19.90177	9.39E-04	19.9011	0.00123	19.9011	0.00151	19.9011	0.00181
20.00117	-3.14E-07	20.00117	2.93E-04	20.0025	6.25E-04	20.0005	9.33E-04	20.00184	0.00122	20.00117	0.0015	20.00117	0.0018
20.10124	-3.81E-05	20.10191	2.67E-04	20.10124	5.77E-04	20.09857	8.93E-04	20.10257	0.00115	20.10191	0.00149	20.10191	0.00179
20.20064	-2.19E-05	20.20131	2.91E-04	20.20131	5.80E-04	20.20131	8.73E-04	20.20198	0.00116	20.20064	0.00149	20.20064	0.00179
20.30004	-3.69E-05	20.30205	2.88E-04	20.30004	5.90E-04	20.30071	8.92E-04	20.30004	0.00118	20.30004	0.00147	20.30004	0.00177
20.39945	-1.55E-05	20.40011	2.96E-04	20.40011	5.92E-04	20.40211	8.86E-04	20.40011	0.00119	20.40011	0.00149	20.40011	0.00179
20.50018	-1.94E-05	20.50085	3.08E-04	20.50018	5.94E-04	20.49952	9.11E-04	20.50085	0.00119	20.50018	0.00151	20.50018	0.00181
20.60025	2.81E-05	20.60025	3.00E-04	20.60092	6.05E-04	20.60159	9.10E-04	20.60159	0.0012	20.60092	0.0015	20.60092	0.0018
20.70032	3.76E-05	20.70032	3.20E-04	20.70032	6.11E-04	20.70032	9.43E-04	20.70032	0.0012	20.70165	0.00154	20.70165	0.00184
20.80039	9.81E-06	20.80039	3.14E-04	20.80172	6.09E-04	20.80239	9.29E-04	20.79972	0.0012	20.79906	0.00149	20.79906	0.00179
20.90179	-3.10E-05	20.90246	2.88E-04	20.90246	5.98E-04	20.89712	9.33E-04	20.90246	0.0012	20.90046	0.00149	20.90046	0.00179
21.00053	-5.64E-05	21.00053	2.76E-04	21.00053	6.02E-04	20.99919	9.19E-04	20.99786	0.00117	21.00053	0.00148	21.00053	0.00178
21.10126	-6.20E-05	21.09993	2.73E-04	21.09993	5.98E-04	21.09993	9.09E-04	21.1026	0.00119	21.09993	0.00148	21.09993	0.00178
21.19933	-3.56E-05	21.2	2.80E-04	21.20067	5.78E-04	21.2	8.69E-04	21.20067	0.00119	21.202	0.00147	21.202	0.00177
21.29807	-1.14E-05	21.3014	2.84E-04	21.30074	5.82E-04	21.29873	9.00E-04	21.30074	0.00118	21.30274	0.0015	21.30274	0.0018
21.40081	-5.88E-08	21.40147	2.84E-04	21.39814	5.90E-04	21.39814	8.93E-04	21.40147	0.00116	21.40014	0.00152	21.40014	0.00182
21.50087	-1.39E-05	21.50087	3.12E-04	21.50087	6.05E-04	21.50221	9.01E-04	21.50154	0.00121	21.49821	0.0015	21.49821	0.0018
21.60094	2.35E-05	21.60161	3.04E-04	21.60028	6.11E-04	21.60028	8.96E-04	21.60094	0.00121	21.59961	0.00154	21.59961	0.00184
21.70168	6.77E-06	21.70168	3.10E-04	21.69834	6.23E-04	21.69901	9.01E-04	21.70168	0.00121	21.69968	0.00152	21.69968	0.00182
21.80175	1.06E-05	21.80042	2.90E-04	21.80375	5.94E-04	21.80375	9.21E-04	21.80308	0.00121	21.80375	0.00151	21.80375	0.00181
21.90115	-2.09E-05	21.90115	2.80E-04	21.90182	6.10E-04	21.90249	9.11E-04	21.89982	0.0012	21.90115	0.00149	21.90115	0.00179
22.00322	-1.92E-05	22.00189	2.89E-04	22.00122	6.05E-04	22.00322	9.21E-04	22.00189	0.00118	22.00189	0.00146	22.00189	0.00176
22.09862	-2.59E-05	22.10129	2.63E-04	22.10196	5.91E-04	22.09862	8.90E-04	22.10129	0.00119	22.10262	0.00149	22.10262	0.00179
22.20002	8.07E-06	22.20069	2.96E-04	22.20002	5.85E-04	22.20203	8.72E-04	22.19802	0.00119	22.20136	0.00145	22.20136	0.00175
22.30009	4.62E-06	22.30009	2.83E-04	22.30143	5.89E-04	22.30076	8.73E-04	22.30009	0.00119	22.30009	0.0015	22.30009	0.0018
22.40016	1.82E-05	22.40016	3.15E-04	22.3995	5.82E-04	22.40083	8.94E-04	22.40216	0.00117	22.40283	0.00148	22.40283	0.00178
22.50023	2.98E-05	22.5009	3.05E-04	22.5009	5.92E-04	22.50157	8.98E-04	22.49957	0.00118	22.50157	0.00151	22.50157	0.00181
22.60164	1.92E-05	22.60097	3.04E-04	22.60297	6.00E-04	22.6023	9.08E-04	22.60297	0.00118	22.6023	0.0015	22.6023	0.0018
22.70104	-8.75E-06	22.70104	3.07E-04	22.70304	6.12E-04	22.6977	9.26E-04	22.70304	0.00121	22.70104	0.0015	22.70104	0.0018
22.80044	-3.09E-05	22.80311	2.71E-04	22.80244	6.15E-04	22.79977	9.16E-04	22.80244	0.00121	22.80044	0.00148	22.80044	0.00178
22.90118	-1.90E-06	22.90051	2.74E-04	22.89984	5.79E-04	22.90051	8.97E-04	22.90184	0.00118	22.89918	0.00147	22.89918	0.00177
23.00125	-3.35E-05	23.00125	2.85E-04	23.00058	5.82E-04	23.00125	9.09E-04	23.00191	0.00118	23.00058	0.00146	23.00058	0.00176
23.10131	-2.51E-05	23.10198	2.87E-04	23.10065	5.96E-04	23.09998	8.90E-04	23.09931	0.0012	23.09998	0.00149	23.09998	0.00179
23.20205	-3.17E-06	23.20272	2.79E-04	23.20072	5.68E-04	23.20405	8.84E-04	23.20205	0.00117	23.19938	0.00147	23.19938	0.00177
23.30012	2.02E-05	23.30012	2.86E-04	23.30212	5.96E-04	23.29812	8.81E-04	23.30079	0.00119	23.30079	0.0015	23.30079	0.0018
23.39819	2.11E-05	23.40086	2.99E-04	23.40152	6.11E-04	23.39885	8.79E-04	23.39819	0.0012	23.39952	0.0015	23.39952	0.0018
23.50293	2.09E-05	23.50026	3.01E-04	23.50226	6.01E-04	23.50159	9.09E-04	23.50159	0.0012	23.50092	0.0015	23.50092	0.0018
23.60166	1.08E-05	23.60099	3.19E-04	23.60233	6.22E-04	23.60233	8.82E-04	23.60166	0.0012	23.603	0.00149	23.603	0.00179
23.7024	-5.78E-06	23.7004	3.00E-04	23.70173	6.36E-04	23.69906	9.18E-04	23.70106	0.0012	23.70106	0.0015	23.70106	0.0018
23.80113	-3.78E-05	23.8018	2.74E-04	23.8018	5.95E-04	23.80113	8.91E-04	23.80113	0.00118	23.80047	0.00147	23.80047	0.00177
23.90187	-1.14E-05	23.9012	2.75E-04	23.90187	5.93E-04	23.90254	9.13E-04	23.90187	0.00117	23.89987	0.00146	23.89987	0.00176
24.0006	-2.97E-05	23.99927	2.78E-04	24.00327	5.74E-04	24.00127	8.81E-04	24.00261	0.00118	24.0006	0.00145	24.0006	0.00175
24.10001	-2.07E-05	24.10001	2.86E-04	24.10001	5.75E-04	24.10134	8.60E-04	24.10001	0.00116	24.09867	0.00149	24.09867	0.00179
24.20008	2.20E-06	24.20074	2.94E-04	24.20074	5.75E-04	24.20008	8.72E-04	24.20141	0.00118	24.20008	0.00149	24.20008	0.00179
24.30148	1.83E-05	24.30081	3.06E-04	24.30081	6.12E-04	24.29681	8.72E-04	24.30081	0.00121	24.30014	0.00147	24.30014	0.00177
24.40088	-8.17E-06	24.40088	3.13E-04	24.40155	6.21E-04	24.40088	9.01E-04	24.40021	0.00118	24.39688	0.00152	24.39688	0.00182
24.50028	1.12E-05	24.50095	3.09E-04	24.50095	6.07E-04	24.49962	9.22E-04	24.50095	0.00117	24.50228	0.0015	24.50228	0.0018
24.60102	7.74E-06	24.60169	3.13E-04	24.60102	6.00E-04	24.59968	9.31E-04	24.60169	0.00119	24.60102	0.0015	24.60102	0.0018
24.70042	-2.85E-07	24.70042	2.84E-04	24.70242	6.09E-04	24.70242	9.03E-04	24.70242	0.00118	24.70109	0.00149	24.70109	0.00179
24.80249	6.57E-06	24.80249	2.58E-04	24.79849	5.92E-04	24.79982	9.03E-04	24.80116	0.00119	24.80049	0.00149	24.80049	0.00179
24.90123	-1.71E-05	24.90123	2.86E-04	24.90256	5.86E-04	24.89923	9.06E-04	24.90056	0.00118	24.89989	0.00149	24.89989	0.00179
25.00263	-5.20E-06	25.0013	2.98E-04	25.00063	5.83E-04	25.00063	9.02E-04	24.99796	0.00118	24.99796	0.00148	24.99796	0.00178
