# Supplementary material for: Coherence transfer from optically induced THz magnons to charges
Source: Nat Commun. 2026 Feb 6;17:1480. doi: 10.1038/s41467-026-69261-y (PMC12886983; doi:10.1038/s41467-026-69261-y)
Supplement: Supplementary file 3 — Source data [file 41467_2026_69261_MOESM3_ESM.zip › Data of the figures/Data_Figure9.txt]

a														b
TIme Delay	DT/T	TIme Delay	DT/T	TIme Delay	DT/T	TIme Delay	DT/T	TIme Delay	DT/T	TIme Delay	DT/T	TIme Delay	DT/T	Probe Polarization
ps		ps		ps		ps		ps		ps		ps		deg	DT/T	DT/T
	0�		30�		60�		90�		120�		150�		180�			Errorbars
-5.00746	4.56E-06	-5.0088	3.00E-04	-5.00813	6.04E-04	-5.0088	8.98E-04	-5.00613	0.00119	-5.0048	0.0015	-5.00546	0.0018	30	-2.77E-05	6.77E-07
-4.89739	-3.72E-06	-4.89672	3.00E-04	-4.89806	6.02E-04	-4.89872	9.00E-04	-4.89672	0.0012	-4.89806	0.0015	-4.89939	0.0018	60	2.14E-05	6.86E-07
-4.80065	-8.45E-07	-4.79799	3.00E-04	-4.79799	5.95E-04	-4.79732	9.01E-04	-4.80065	0.00121	-4.79799	0.0015	-4.80065	0.0018	90	4.80E-05	6.16E-07
-4.69725	9.74E-06	-4.69858	3.04E-04	-4.70059	6.04E-04	-4.69725	9.07E-04	-4.69658	0.0012	-4.69792	0.00151	-4.69992	0.0018	120	2.77E-05	6.72E-07
-4.60052	3.75E-06	-4.59985	2.99E-04	-4.59918	6.07E-04	-4.59985	8.99E-04	-4.59785	0.0012	-4.59785	0.0015	-4.60252	0.0018	150	-2.27E-05	7.49E-07
-4.50312	-2.27E-06	-4.49978	3.00E-04	-4.50045	5.97E-04	-4.49845	8.99E-04	-4.50312	0.0012	-4.49911	0.00151	-4.50045	0.0018	180	-5.76E-05	8.13E-07
-4.40038	-1.07E-06	-4.40038	2.97E-04	-4.40038	5.94E-04	-4.40038	8.97E-04	-4.39838	0.0012	-4.39971	0.0015	-4.39971	0.00181
-4.30031	-3.92E-07	-4.30031	2.98E-04	-4.30231	6.02E-04	-4.29964	9.07E-04	-4.30031	0.0012	-4.30298	0.0015	-4.30164	0.0018
-4.20024	9.19E-06	-4.20024	3.04E-04	-4.19957	6.01E-04	-4.20024	9.00E-04	-4.19957	0.0012	-4.19957	0.0015	-4.20024	0.0018
-4.10017	3.96E-06	-4.10017	2.99E-04	-4.10017	6.06E-04	-4.10017	9.01E-04	-4.10217	0.00121	-4.10017	0.00151	-4.10017	0.0018
-3.99943	-1.48E-06	-3.99943	3.00E-04	-4.0001	6.01E-04	-4.0001	8.96E-04	-3.99877	0.00119	-4.0001	0.00151	-4.0001	0.0018
-3.90203	4.20E-06	-3.9027	2.97E-04	-3.89936	6.04E-04	-3.89936	9.00E-04	-3.90003	0.00121	-3.9007	0.00151	-3.89936	0.0018
-3.79796	-1.93E-06	-3.79996	3.01E-04	-3.79996	5.96E-04	-3.79996	9.01E-04	-3.79996	0.0012	-3.79996	0.0015	-3.79996	0.0018
-3.69923	-1.22E-06	-3.69989	3.04E-04	-3.70123	6.05E-04	-3.69989	9.03E-04	-3.69722	0.0012	-3.69722	0.0015	-3.69923	0.0018
-3.59849	-4.13E-06	-3.60249	3.06E-04	-3.59982	6.01E-04	-3.59849	8.98E-04	-3.59782	0.0012	-3.59916	0.0015	-3.59849	0.0018
-3.49775	9.79E-06	-3.49709	3.07E-04	-3.50242	5.95E-04	-3.49842	9.02E-04	-3.49642	0.0012	-3.49842	0.0015	-3.49709	0.0018
-3.39768	2.44E-06	-3.39768	3.01E-04	-3.39768	6.04E-04	-3.39702	9.03E-04	-3.39902	0.00121	-3.39635	0.00151	-3.39835	0.0018
-3.29895	1.02E-06	-3.29695	2.98E-04	-3.29761	5.99E-04	-3.29628	9.01E-04	-3.29962	0.0012	-3.29695	0.00151	-3.29895	0.0018
-3.19621	-3.47E-06	-3.19621	2.98E-04	-3.19621	6.02E-04	-3.19755	9.04E-04	-3.19688	0.00121	-3.19688	0.00151	-3.19621	0.0018
-3.09881	-4.93E-06	-3.09614	3.08E-04	-3.09748	5.98E-04	-3.09881	9.03E-04	-3.09681	0.0012	-3.09748	0.0015	-3.09748	0.00181
-2.99941	4.49E-06	-2.99874	3.09E-04	-2.99941	6.01E-04	-2.99874	9.04E-04	-2.99741	0.0012	-2.99807	0.0015	-2.99874	0.00181
-2.90001	8.92E-06	-2.90201	2.97E-04	-2.90201	6.02E-04	-2.90201	9.03E-04	-2.89934	0.00121	-2.89934	0.0015	-2.89867	0.0018
-2.8006	2.81E-06	-2.80127	2.99E-04	-2.79994	6.04E-04	-2.7986	9.05E-04	-2.79927	0.0012	-2.79927	0.00151	-2.8006	0.0018
-2.6992	-2.19E-07	-2.70053	3.00E-04	-2.6992	5.99E-04	-2.70053	9.00E-04	-2.70053	0.00121	-2.70053	0.00151	-2.70053	0.0018
-2.60047	-2.01E-06	-2.59913	3.00E-04	-2.60047	6.06E-04	-2.60047	8.98E-04	-2.59913	0.0012	-2.59846	0.0015	-2.60113	0.0018
-2.49906	2.86E-06	-2.49906	3.01E-04	-2.49906	5.97E-04	-2.4984	9.00E-04	-2.5004	0.0012	-2.49973	0.0015	-2.5004	0.0018
-2.39899	-9.95E-06	-2.39766	3.01E-04	-2.39899	6.04E-04	-2.39833	9.03E-04	-2.39833	0.0012	-2.39899	0.0015	-2.40099	0.00181
-2.29892	-1.19E-06	-2.29959	2.99E-04	-2.29959	5.99E-04	-2.29692	8.97E-04	-2.29826	0.0012	-2.29759	0.0015	-2.29826	0.0018
-2.19952	5.44E-06	-2.19952	2.98E-04	-2.19952	6.00E-04	-2.19819	9.09E-04	-2.20019	0.00121	-2.19952	0.0015	-2.20086	0.00181
-2.09812	-6.84E-06	-2.09879	2.95E-04	-2.09812	6.03E-04	-2.09879	9.04E-04	-2.10012	0.0012	-2.10012	0.00151	-2.10079	0.0018
-1.99938	4.42E-06	-2.00005	3.04E-04	-1.99938	6.05E-04	-1.99872	8.99E-04	-2.00072	0.0012	-1.99738	0.0015	-1.99805	0.0018
-1.89798	7.01E-06	-1.89798	3.06E-04	-1.89731	5.94E-04	-1.89731	9.05E-04	-1.90065	0.0012	-1.89798	0.0015	-1.89731	0.00181
-1.79858	1.70E-06	-1.79791	3.00E-04	-1.79791	6.00E-04	-1.79724	8.99E-04	-1.79991	0.00121	-1.79924	0.0015	-1.79724	0.0018
-1.69784	5.32E-06	-1.69784	2.96E-04	-1.69918	6.02E-04	-1.69851	9.07E-04	-1.69918	0.0012	-1.69717	0.0015	-1.69651	0.00181
-1.59977	3.69E-06	-1.59911	2.93E-04	-1.59844	6.04E-04	-1.59977	9.05E-04	-1.60111	0.0012	-1.60177	0.00151	-1.59977	0.0018
-1.49704	-2.23E-07	-1.49904	3.04E-04	-1.49904	5.98E-04	-1.4977	9.01E-04	-1.4997	0.0012	-1.49837	0.00151	-1.49904	0.00181
-1.39763	4.93E-06	-1.3983	3.02E-04	-1.39763	5.98E-04	-1.39897	9.01E-04	-1.4003	0.0012	-1.39763	0.00151	-1.39897	0.0018
-1.29823	1.28E-06	-1.29823	3.00E-04	-1.2969	6.01E-04	-1.2989	9.04E-04	-1.30023	0.0012	-1.29823	0.0015	-1.2989	0.0018
-1.19816	3.29E-06	-1.19816	2.94E-04	-1.19616	6.01E-04	-1.1995	9.06E-04	-1.1995	0.00121	-1.19883	0.0015	-1.1995	0.00181
-1.09609	1.95E-07	-1.09676	3.13E-04	-1.09609	6.27E-04	-1.09743	9.29E-04	-1.10009	0.00123	-1.09809	0.00151	-1.09876	0.00182
-0.99602	-4.15E-05	-0.99869	2.78E-04	-0.99936	5.61E-04	-0.99869	8.44E-04	-0.99736	0.00114	-0.99802	0.00147	-0.99869	0.00177
-0.89929	-6.65E-06	-0.89862	2.96E-04	-0.89795	5.89E-04	-0.90129	8.91E-04	-0.89929	0.00119	-0.89795	0.0015	-0.89929	0.0018
-0.80055	-1.11E-05	-0.79789	2.93E-04	-0.79922	5.84E-04	-0.80055	8.85E-04	-0.79989	0.00119	-0.79989	0.00149	-0.79989	0.00179
-0.69782	-1.62E-05	-0.70115	2.90E-04	-0.69982	5.95E-04	-0.70048	8.91E-04	-0.69848	0.00119	-0.69782	0.00149	-0.69648	0.0018
-0.60042	-1.03E-05	-0.60042	2.99E-04	-0.59775	5.93E-04	-0.59775	8.91E-04	-0.59975	0.00119	-0.60308	0.00149	-0.59908	0.00179
-0.49768	-6.18E-06	-0.50035	2.93E-04	-0.50101	5.99E-04	-0.49968	8.88E-04	-0.49768	0.00119	-0.49701	0.0015	-0.49968	0.0018
-0.40028	-2.41E-06	-0.40094	2.94E-04	-0.39894	5.92E-04	-0.39961	8.89E-04	-0.39761	0.0012	-0.39761	0.00151	-0.39961	0.00179
-0.29687	-4.99E-06	-0.30021	3.01E-04	-0.29954	5.98E-04	-0.30021	8.96E-04	-0.30021	0.0012	-0.30154	0.0015	-0.30087	0.0018
-0.1988	5.45E-06	-0.19947	2.99E-04	-0.20014	5.94E-04	-0.20281	9.01E-04	-0.20081	0.0012	-0.19814	0.00149	-0.19814	0.0018
-0.0994	5.92E-05	-0.0994	3.37E-04	-0.09873	6.56E-04	-0.1014	9.75E-04	-0.10074	0.00127	-0.0994	0.00156	-0.09873	0.00186
0.00E+00	0.00172	6.67E-04	0.00288	6.67E-04	0.00504	1.33E-03	0.00633	0.00267	0.00556	-1.33E-03	0.00412	6.67E-04	0.00352
0.10007	-0.00228	0.1014	-0.00228	0.10074	-0.00349	0.1014	-0.004	0.10074	-2.82E-03	0.10074	-0.0012	0.10274	-2.27E-04
0.20081	7.93E-08	0.20014	-3.22E-04	0.20014	-4.61E-04	0.20081	3.98E-05	0.20147	6.49E-04	0.20081	0.00128	0.20014	1.71E-03
0.30087	-1.91E-05	0.30154	2.10E-04	0.30221	4.21E-04	0.30154	6.81E-04	0.30021	1.01E-03	0.30087	0.00142	0.30087	0.00176
0.40028	3.55E-05	0.40028	3.09E-04	0.40028	5.63E-04	0.40094	8.35E-04	0.40228	1.14E-03	0.40094	1.50E-03	0.40028	0.00184
0.50101	3.38E-05	0.50101	3.16E-04	0.50101	5.93E-04	0.50168	8.63E-04	0.50301	1.18E-03	0.50035	1.51E-03	0.50101	1.84E-03
0.60308	7.76E-06	0.60242	3.13E-04	0.60242	6.19E-04	0.60308	9.30E-04	0.60175	1.22E-03	0.60242	1.51E-03	0.60242	1.81E-03
0.70115	-4.63E-05	0.70182	2.68E-04	0.70115	5.73E-04	0.70249	8.99E-04	0.70315	1.19E-03	0.70115	1.48E-03	0.70048	0.00175
0.80189	-4.62E-05	0.80122	2.79E-04	0.80122	6.27E-04	0.80055	9.52E-04	0.80189	1.24E-03	0.80122	0.00148	0.80189	0.00177
0.90329	-2.96E-05	0.90129	2.81E-04	0.90129	6.01E-04	0.90062	9.19E-04	0.90129	0.00121	0.90129	0.00149	0.90129	0.00176
1.00003	1.45E-05	1.00069	3.06E-04	1.00069	6.10E-04	1.00203	9.06E-04	1.00069	0.00121	1.00003	0.0015	1.00136	0.0018
1.10076	3.46E-05	1.09943	3.10E-04	1.10009	5.82E-04	1.09809	8.53E-04	1.10143	0.00116	1.1021	0.00151	1.10076	0.00183
1.20083	4.83E-05	1.20016	3.32E-04	1.2015	5.77E-04	1.20083	8.55E-04	1.20083	0.00116	1.20216	0.00152	1.20083	0.00186
1.3009	5.14E-05	1.3009	3.25E-04	1.30223	5.82E-04	1.30223	8.55E-04	1.3009	0.00117	1.30157	0.00151	1.3009	0.00185
1.4003	1.71E-05	1.39963	3.09E-04	1.40097	5.90E-04	1.4003	8.85E-04	1.39963	0.00119	1.39963	0.00151	1.4003	0.00183
1.50037	-2.54E-05	1.50037	2.94E-04	1.4997	6.15E-04	1.50104	9.18E-04	1.50237	0.00122	1.50104	0.0015	1.4997	0.00178
1.59977	-4.54E-05	1.60044	2.73E-04	1.59844	6.16E-04	1.60177	9.44E-04	1.59844	0.00123	1.60111	0.00149	1.60177	0.00175
1.70051	-5.32E-05	1.70051	2.77E-04	1.70184	6.25E-04	1.70051	9.49E-04	1.69984	0.00124	1.70051	0.00148	1.70184	0.00174
1.80058	-3.66E-05	1.80125	2.77E-04	1.79991	6.21E-04	1.80191	9.36E-04	1.80258	0.00123	1.80058	0.00148	1.80125	0.00176
1.90065	-3.58E-06	1.89998	2.96E-04	1.89998	6.07E-04	1.90065	9.05E-04	1.90198	0.00121	1.90265	0.0015	1.89998	0.0018
2.00138	3.97E-05	2.00072	3.22E-04	2.00072	5.97E-04	2.00138	8.79E-04	2.00005	0.00118	2.00072	0.00151	2.00072	0.00184
2.10145	6.05E-05	2.10079	3.32E-04	2.10079	5.82E-04	2.10079	8.57E-04	2.10079	0.00118	2.10012	0.00152	2.10079	0.00185
2.20086	5.39E-05	2.20152	3.28E-04	2.20086	5.75E-04	2.19885	8.59E-04	2.20152	0.00117	2.20152	0.00152	2.20152	0.00185
2.30226	1.97E-05	2.30226	3.08E-04	2.30226	5.93E-04	2.30093	8.80E-04	2.30093	0.00119	2.30159	0.00151	2.30093	0.00183
2.40099	-1.66E-05	2.40166	2.91E-04	2.40099	6.06E-04	2.40166	9.09E-04	2.40166	0.0012	2.40099	0.0015	2.40099	0.00178
2.50306	-4.02E-05	2.50106	2.81E-04	2.50106	6.07E-04	2.50106	9.28E-04	2.50306	0.00122	2.50173	0.00148	2.50173	0.00176
2.6018	-5.34E-05	2.60313	2.72E-04	2.60313	6.10E-04	2.6018	9.39E-04	2.6018	0.00122	2.60113	0.00148	2.60113	0.00175
2.7032	-4.84E-05	2.70187	2.80E-04	2.70254	6.16E-04	2.7032	9.33E-04	2.7012	0.00122	2.7012	0.00148	2.70053	0.00176
2.80127	-1.51E-05	2.80194	2.97E-04	2.80127	6.05E-04	2.80127	9.16E-04	2.80127	0.00121	2.80327	0.0015	2.80194	0.00179
2.90134	2.28E-05	2.90067	3.11E-04	2.90134	5.98E-04	2.90134	8.85E-04	2.90134	0.00118	2.90067	0.00151	2.90201	0.00182
3.00008	4.65E-05	3.00008	3.26E-04	3.00074	5.75E-04	2.99941	8.62E-04	3.00141	0.00118	3.00008	0.00152	3.00074	0.00185
3.10148	5.06E-05	3.10081	3.20E-04	3.09948	5.80E-04	3.09948	8.59E-04	3.10081	0.00118	3.09814	0.00152	3.10014	0.00185
3.19955	2.80E-05	3.19955	3.10E-04	3.20021	5.94E-04	3.19688	8.70E-04	3.19821	0.00119	3.19955	0.00151	3.19955	0.00184
3.30028	1.77E-06	3.29895	3.00E-04	3.29962	5.94E-04	3.29761	8.97E-04	3.29962	0.0012	3.30162	0.0015	3.30095	0.0018
3.40169	-2.93E-05	3.40035	2.84E-04	3.40035	6.04E-04	3.40035	9.22E-04	3.40035	0.00121	3.39969	0.00149	3.40035	0.00177
3.50109	-4.58E-05	3.50109	2.76E-04	3.50109	6.14E-04	3.50176	9.36E-04	3.50176	0.00123	3.50109	0.00148	3.50109	0.00175
3.60183	-3.96E-05	3.60049	2.81E-04	3.60183	6.12E-04	3.60183	9.40E-04	3.60116	0.00121	3.60249	0.00149	3.60049	0.00176
3.70256	-2.14E-05	3.70189	2.87E-04	3.70256	6.16E-04	3.70123	9.21E-04	3.70056	0.00121	3.70056	0.00149	3.70056	0.00177
3.80196	4.30E-06	3.8013	3.06E-04	3.80263	6.04E-04	3.8013	8.89E-04	3.8013	0.00119	3.8013	0.0015	3.8013	0.0018
3.9007	3.34E-05	3.90137	3.20E-04	3.90003	5.88E-04	3.90137	8.73E-04	3.9027	0.00119	3.89936	0.00151	3.9027	0.00184
4.0021	4.45E-05	4.00277	3.22E-04	4.00277	5.86E-04	4.00277	8.65E-04	4.00077	0.00117	4.00077	0.00152	4.0001	0.00185
4.10084	3.37E-05	4.10084	3.15E-04	4.10084	5.83E-04	4.09884	8.72E-04	4.10017	0.00118	4.10084	0.00151	4.10484	0.00184
4.20091	1.79E-05	4.20224	3.05E-04	4.20157	5.94E-04	4.20157	8.88E-04	4.20024	0.00119	4.1989	0.00151	4.20091	0.00181
4.30164	-1.75E-05	4.30098	2.94E-04	4.30031	6.01E-04	4.30031	9.11E-04	4.30431	0.0012	4.30364	0.00149	4.30098	0.00179
4.40038	-3.10E-05	4.40104	2.85E-04	4.40305	6.08E-04	4.40104	9.33E-04	4.40104	0.00122	4.40104	0.00148	4.40104	0.00177
4.50111	-3.56E-05	4.50312	2.80E-04	4.50045	6.25E-04	4.50312	9.32E-04	4.50178	0.00122	4.50111	0.00148	4.50111	0.00175
4.60252	-3.18E-05	4.60118	2.83E-04	4.60118	6.17E-04	4.60252	9.22E-04	4.60252	0.00121	4.60252	0.00149	4.60185	0.00176
4.70259	5.14E-06	4.70259	3.00E-04	4.70325	6.07E-04	4.70259	9.14E-04	4.70259	0.00121	4.70125	0.00149	4.70125	0.0018
4.80266	1.70E-05	4.80266	3.03E-04	4.80065	5.95E-04	4.80332	8.86E-04	4.80199	0.0012	4.80132	0.00151	4.79865	0.00182
4.90006	3.51E-05	4.90072	3.24E-04	4.90006	5.83E-04	4.90139	8.71E-04	4.90206	0.00118	4.90139	0.00152	4.90072	0.00184
5.00079	3.88E-05	5.00079	3.17E-04	5.00146	5.86E-04	5.00213	8.66E-04	5.00146	0.00118	5.00079	0.00151	4.99946	0.00184
5.1002	2.72E-05	5.10086	3.14E-04	5.1002	5.89E-04	5.10086	8.70E-04	5.1002	0.0012	5.1002	0.00151	5.10086	0.00183
5.20026	-1.81E-06	5.20093	2.90E-04	5.20093	5.94E-04	5.20093	9.02E-04	5.20026	0.0012	5.20093	0.00151	5.2016	0.0018
5.30033	-2.96E-05	5.30167	2.81E-04	5.30167	6.05E-04	5.301	9.19E-04	5.30233	0.00122	5.30167	0.0015	5.30167	0.00178
5.4024	-3.78E-05	5.40174	2.83E-04	5.39773	6.13E-04	5.40174	9.33E-04	5.39974	0.00122	5.39974	0.00148	5.40107	0.00176
5.50047	-3.28E-05	5.50114	2.82E-04	5.50181	6.14E-04	5.50047	9.30E-04	5.50114	0.00121	5.50047	0.00148	5.50114	0.00176
5.60054	-1.75E-05	5.60188	2.97E-04	5.60188	6.10E-04	5.60121	9.16E-04	5.60254	0.00121	5.60121	0.0015	5.60254	0.00179
5.70194	7.40E-06	5.69794	3.11E-04	5.70194	6.03E-04	5.70194	8.95E-04	5.70061	0.0012	5.70061	0.00151	5.70194	0.00182
5.80268	3.27E-05	5.80068	3.17E-04	5.80001	5.88E-04	5.80268	8.77E-04	5.80268	0.00118	5.79868	0.00152	5.80335	0.00183
5.90208	3.97E-05	5.90142	3.17E-04	5.90142	5.79E-04	5.90075	8.63E-04	5.90275	0.00118	5.90208	0.00151	5.90075	0.00184
6.00215	2.83E-05	6.00149	3.17E-04	6.00082	5.93E-04	5.99948	8.72E-04	6.00282	0.00119	6.00282	0.00151	6.00082	0.00183
6.10155	1.25E-05	6.10155	3.04E-04	6.10155	5.97E-04	6.10022	8.93E-04	6.10022	0.00119	6.10089	0.00151	6.09955	0.0018
6.20162	-1.58E-05	6.20229	2.90E-04	6.20096	6.08E-04	6.20096	9.13E-04	6.20096	0.00121	6.20029	0.0015	6.19962	0.00179
6.30103	-2.39E-05	6.30169	2.82E-04	6.30036	6.11E-04	6.30169	9.21E-04	6.30036	0.00121	6.30236	0.00148	6.30103	0.00177
6.4031	-3.52E-05	6.40176	2.89E-04	6.4031	6.08E-04	6.39776	9.35E-04	6.40376	0.00121	6.40109	0.00148	6.40043	0.00176
6.49983	-2.29E-05	6.50116	2.91E-04	6.49983	6.10E-04	6.50183	9.23E-04	6.49983	0.00122	6.5005	0.00149	6.49983	0.00178
6.60123	2.62E-06	6.60123	3.01E-04	6.60123	6.03E-04	6.60123	9.01E-04	6.60123	0.0012	6.59856	0.0015	6.60057	0.0018
6.7013	2.26E-05	6.70197	3.15E-04	6.70064	5.93E-04	6.7033	8.82E-04	6.7013	0.00119	6.7033	0.00151	6.7013	0.00183
6.80004	3.23E-05	6.80204	3.20E-04	6.80004	5.90E-04	6.80004	8.70E-04	6.79937	0.00118	6.8007	0.00151	6.80204	0.00184
6.89944	3.24E-05	6.90211	3.16E-04	6.90211	5.83E-04	6.90144	8.81E-04	6.90144	0.00118	6.90211	0.00152	6.90011	0.00183
7.00018	2.35E-05	6.99884	3.07E-04	6.99951	5.89E-04	7.00018	8.86E-04	7.00218	0.00119	7.00151	0.00151	7.00151	0.00181
7.10158	-4.03E-06	7.10091	2.95E-04	7.09824	6.05E-04	7.10091	9.04E-04	7.10158	0.0012	7.10158	0.00151	7.10091	0.0018
7.19965	-2.85E-05	7.20232	2.85E-04	7.19965	6.12E-04	7.20232	9.19E-04	7.20232	0.00121	7.20165	0.00149	7.20031	0.00177
7.30038	-3.14E-05	7.30038	2.80E-04	7.29972	6.15E-04	7.30105	9.26E-04	7.30038	0.00122	7.30105	0.00148	7.30172	0.00176
7.40179	-3.30E-05	7.39979	2.90E-04	7.40045	6.07E-04	7.40045	9.22E-04	7.40112	0.00122	7.40179	0.00149	7.40112	0.00178
7.49852	-9.68E-06	7.50119	3.02E-04	7.50252	6.07E-04	7.49986	9.12E-04	7.50186	0.00121	7.50186	0.00149	7.50119	0.00179
7.59992	7.87E-06	7.60259	3.03E-04	7.59992	6.02E-04	7.60126	8.86E-04	7.60193	0.00119	7.59992	0.0015	7.60193	0.00182
7.69999	3.52E-05	7.70199	3.24E-04	7.69733	5.87E-04	7.70199	8.75E-04	7.70266	0.00117	7.70066	0.00151	7.70199	0.00183
7.80073	3.03E-05	7.80206	3.18E-04	7.8014	5.92E-04	7.80073	8.71E-04	7.80273	0.00119	7.8034	0.00151	7.80206	0.00184
7.90013	3.13E-05	7.9028	3.09E-04	7.9028	5.87E-04	7.9008	8.72E-04	7.9028	0.00119	7.90213	0.00151	7.90213	0.00183
8.00287	6.15E-06	8.0002	3.04E-04	8.00287	5.93E-04	8.00154	9.02E-04	8.00087	0.0012	8.00087	0.00151	8.00087	0.0018
8.1016	-1.33E-05	8.10027	2.93E-04	8.10094	6.02E-04	8.10027	9.24E-04	8.10027	0.00121	8.10027	0.00149	8.10094	0.00179
8.20301	-2.55E-05	8.19967	2.76E-04	8.20234	6.10E-04	8.20167	9.24E-04	8.19834	0.00122	8.20234	0.00149	8.20101	0.00177
8.30108	-2.89E-05	8.30108	2.89E-04	8.30174	6.08E-04	8.30308	9.23E-04	8.30308	0.00121	8.29907	0.00149	8.30041	0.00176
8.40248	-1.51E-05	8.40115	2.93E-04	8.40115	6.04E-04	8.40248	9.14E-04	8.40248	0.00121	8.40315	0.0015	8.39848	0.00178
8.50322	6.38E-06	8.50322	3.03E-04	8.50255	5.95E-04	8.50121	9.00E-04	8.50121	0.0012	8.50121	0.00151	8.50322	0.0018
8.60062	2.14E-05	8.60062	3.09E-04	8.60062	5.89E-04	8.60062	8.80E-04	8.60128	0.00119	8.59795	0.00151	8.60062	0.00182
8.70269	2.94E-05	8.69868	3.13E-04	8.70269	5.94E-04	8.70269	8.75E-04	8.70002	0.00118	8.69735	0.00151	8.69868	0.00183
8.80209	2.27E-05	8.80209	3.17E-04	8.79675	5.91E-04	8.79875	8.78E-04	8.80276	0.00119	8.79875	0.00152	8.79742	0.00184
8.89949	1.28E-05	8.90016	3.00E-04	8.90149	5.93E-04	8.89816	8.90E-04	8.89882	0.0012	8.90149	0.0015	8.89882	0.00181
8.99956	-2.03E-06	8.99956	2.96E-04	8.99956	6.03E-04	9.00223	9.12E-04	9.00023	0.0012	8.99956	0.0015	9.00289	0.0018
9.1003	-2.51E-05	9.1003	2.91E-04	9.1023	6.05E-04	9.10163	9.25E-04	9.1003	0.00121	9.1003	0.00149	9.09963	0.00177
9.1997	-2.15E-05	9.20103	2.79E-04	9.20036	6.12E-04	9.2017	9.24E-04	9.19903	0.00122	9.1997	0.00149	9.20036	0.00177
9.3011	-1.60E-05	9.29977	2.91E-04	9.29977	6.11E-04	9.29977	9.20E-04	9.3011	0.00121	9.29977	0.00149	9.30043	0.00178
9.4025	4.28E-07	9.39917	3.09E-04	9.40184	6.11E-04	9.40117	9.04E-04	9.40117	0.0012	9.40184	0.0015	9.39717	0.0018
9.50257	1.44E-05	9.49991	3.06E-04	9.50191	5.93E-04	9.49924	8.85E-04	9.49991	0.00119	9.50257	0.0015	9.50191	0.00182
9.60064	3.19E-05	9.59997	3.12E-04	9.60064	5.89E-04	9.60064	8.72E-04	9.60131	0.00119	9.59864	0.00151	9.60064	0.00183
9.70205	2.89E-05	9.70071	3.17E-04	9.70338	5.87E-04	9.70004	8.77E-04	9.70071	0.00119	9.70071	0.00151	9.70071	0.00183
9.80211	1.06E-05	9.80011	3.09E-04	9.80078	5.96E-04	9.80145	8.90E-04	9.80278	0.0012	9.79878	0.00152	9.80078	0.00181
9.90085	3.63E-08	9.90018	3.08E-04	9.90085	5.91E-04	9.90085	9.05E-04	9.89885	0.00121	9.90352	0.0015	9.89818	0.0018
10.00159	-1.98E-05	10.00292	2.89E-04	10.00292	6.02E-04	10.00159	9.16E-04	10.00359	0.00121	10.00092	0.00149	10.00359	0.00179
10.10099	-3.58E-05	10.09832	2.84E-04	10.09965	6.21E-04	10.10099	9.23E-04	10.09765	0.00121	10.10366	0.0015	10.10032	0.00178
10.20172	-1.86E-05	10.20306	2.84E-04	10.20106	6.13E-04	10.20039	9.19E-04	10.20172	0.00121	10.20039	0.00149	10.20306	0.00177
10.30313	-9.04E-06	10.30046	2.94E-04	10.30046	6.11E-04	10.30313	9.09E-04	10.30113	0.00121	10.29846	0.0015	10.29979	0.00179
10.40053	1.36E-05	10.40053	3.12E-04	10.4012	6.02E-04	10.40253	8.92E-04	10.40253	0.0012	10.4032	0.0015	10.39986	0.0018
10.49926	2.01E-05	10.50193	3.12E-04	10.50327	6.02E-04	10.50327	8.81E-04	10.5026	0.00118	10.5006	0.00151	10.5006	0.00182
10.602	2.98E-05	10.60334	3.12E-04	10.602	5.92E-04	10.60133	8.75E-04	10.60133	0.00119	10.60067	0.00152	10.60133	0.00183
10.70207	2.73E-05	10.70274	3.07E-04	10.6994	5.90E-04	10.70007	8.77E-04	10.7014	0.00119	10.7014	0.00152	10.6994	0.00182
10.80147	3.85E-06	10.79947	3.06E-04	10.80014	5.95E-04	10.79814	8.94E-04	10.79947	0.00119	10.80147	0.0015	10.80014	0.0018
10.90154	-1.13E-05	10.90154	2.96E-04	10.89954	6.00E-04	10.90154	9.10E-04	10.90221	0.00121	10.90021	0.0015	10.89954	0.00179
10.99961	-1.71E-05	11.00228	2.90E-04	11.00028	6.08E-04	11.00228	9.19E-04	11.00228	0.00121	11.00094	0.00149	11.00161	0.00178
11.10101	-1.64E-05	11.09768	2.88E-04	11.10168	6.08E-04	11.09901	9.22E-04	11.10035	0.00121	11.10235	0.00149	11.10035	0.00178
11.20242	-1.51E-05	11.20175	3.01E-04	11.20242	6.07E-04	11.20042	9.14E-04	11.19841	0.0012	11.20042	0.00149	11.19775	0.00178
11.29982	1.49E-06	11.30048	3.03E-04	11.30048	6.02E-04	11.30048	9.05E-04	11.30115	0.00121	11.29782	0.0015	11.30315	0.0018
11.39855	2.33E-05	11.40055	3.11E-04	11.40122	5.97E-04	11.40256	8.80E-04	11.40256	0.00119	11.40256	0.0015	11.39989	0.00182
11.50129	2.99E-05	11.50129	3.16E-04	11.49996	5.91E-04	11.50196	8.79E-04	11.49996	0.00119	11.49729	0.00152	11.50129	0.00182
11.60203	2.21E-05	11.60069	3.10E-04	11.60069	5.88E-04	11.60069	8.83E-04	11.60203	0.00118	11.60002	0.00151	11.60069	0.00182
11.70076	1.37E-05	11.7021	3.05E-04	11.70143	5.99E-04	11.70343	8.87E-04	11.70009	0.00119	11.70343	0.0015	11.69876	0.00181
11.80283	5.50E-06	11.80083	2.95E-04	11.80083	6.00E-04	11.80083	9.00E-04	11.80083	0.00121	11.80016	0.0015	11.8015	0.00179
11.9029	-1.70E-05	11.90223	2.93E-04	11.90157	6.02E-04	11.90157	9.21E-04	11.90023	0.00122	11.9009	0.0015	11.9009	0.00178
11.9983	-1.60E-05	12.00097	2.92E-04	12.00297	6.02E-04	12.0003	9.19E-04	12.00164	0.00122	12.00297	0.0015	12.0003	0.00178
12.10104	-1.85E-05	12.10237	2.93E-04	12.09837	6.14E-04	12.0997	9.18E-04	12.10171	0.0012	12.10104	0.0015	12.10171	0.00179
12.20244	-8.52E-06	12.20044	2.94E-04	12.20177	6.07E-04	12.20111	9.11E-04	12.20044	0.0012	12.19977	0.0015	12.20378	0.00179
12.30251	7.89E-06	12.30118	3.11E-04	12.30318	6.02E-04	12.30251	8.90E-04	12.29918	0.0012	12.30051	0.0015	12.30385	0.0018
12.40258	2.14E-05	12.40125	3.17E-04	12.40258	5.96E-04	12.40125	8.79E-04	12.40125	0.00119	12.40058	0.00151	12.40258	0.00182
12.50332	2.17E-05	12.50132	3.12E-04	12.50332	5.85E-04	12.49931	8.81E-04	12.50065	0.00119	12.50065	0.00151	12.50132	0.00183
12.60205	1.59E-05	12.59938	3.02E-04	12.60005	5.92E-04	12.60072	8.85E-04	12.59738	0.00119	12.60205	0.00151	12.59805	0.00181
12.70145	7.61E-07	12.70079	3.02E-04	12.70012	6.00E-04	12.70145	9.01E-04	12.70145	0.0012	12.70145	0.0015	12.70212	0.00181
12.80219	-9.68E-06	12.80019	2.94E-04	12.79952	6.07E-04	12.79952	9.11E-04	12.80219	0.00121	12.80219	0.0015	12.80286	0.0018
12.89959	-1.92E-05	12.90092	2.93E-04	12.89759	6.11E-04	12.89892	9.18E-04	12.90026	0.00121	12.89892	0.0015	12.90026	0.00178
13.00166	-1.84E-05	13.00033	2.99E-04	13.00233	6.07E-04	13.00033	9.20E-04	12.99966	0.00121	13.00033	0.0015	12.99966	0.00178
13.1024	-3.36E-06	13.10173	2.95E-04	13.1004	6.09E-04	13.1004	9.13E-04	13.10173	0.00121	13.09906	0.00149	13.09839	0.00179
13.19846	2.48E-06	13.1998	3.01E-04	13.20113	5.99E-04	13.1998	9.02E-04	13.20113	0.0012	13.20047	0.0015	13.20113	0.00181
13.30053	1.87E-05	13.29987	3.12E-04	13.29987	6.02E-04	13.2992	8.84E-04	13.30254	0.00119	13.29987	0.00151	13.29987	0.00181
13.40127	2.22E-05	13.40127	3.17E-04	13.3986	5.99E-04	13.39994	8.81E-04	13.40194	0.00119	13.39794	0.00151	13.4006	0.00182
13.50067	1.55E-05	13.50067	3.10E-04	13.50001	5.87E-04	13.49934	8.81E-04	13.50067	0.00119	13.50067	0.00151	13.50134	0.00181
13.60208	9.34E-06	13.60141	2.99E-04	13.59941	5.98E-04	13.59941	8.95E-04	13.60141	0.00119	13.60274	0.00151	13.60141	0.0018
13.70081	-6.10E-06	13.70081	2.95E-04	13.70081	6.07E-04	13.70014	9.09E-04	13.70148	0.00121	13.70281	0.00151	13.70081	0.00179
13.80288	-1.94E-05	13.80222	2.96E-04	13.80021	6.08E-04	13.80088	9.13E-04	13.80021	0.00121	13.80155	0.0015	13.80088	0.00179
13.90228	-1.69E-05	13.90228	2.95E-04	13.89761	6.09E-04	13.90228	9.15E-04	13.90228	0.00121	13.90162	0.00149	13.90162	0.00177
14.00235	-1.95E-05	14.00235	2.98E-04	14.00102	6.04E-04	14.00302	9.13E-04	14.00102	0.00121	14.00302	0.00149	14.00102	0.00179
14.10176	4.27E-06	14.10242	3.00E-04	14.10309	6.09E-04	14.10242	9.04E-04	14.09909	0.0012	14.10309	0.0015	14.10176	0.0018
14.20116	1.15E-05	14.20182	3.09E-04	14.20316	6.01E-04	14.20116	8.88E-04	14.20116	0.0012	14.20182	0.0015	14.20249	0.00181
14.30323	1.78E-05	14.30323	3.18E-04	14.30323	5.92E-04	14.29923	8.87E-04	14.30056	0.00119	14.30256	0.00151	14.30323	0.00182
14.40196	9.79E-06	14.4033	3.11E-04	14.4033	5.92E-04	14.40263	8.75E-04	14.4013	0.00119	14.40196	0.00151	14.40263	0.00182
14.5007	9.26E-06	14.50203	2.98E-04	14.50137	5.93E-04	14.50203	8.90E-04	14.50137	0.00119	14.5007	0.00151	14.50003	0.00182
14.6021	-1.09E-06	14.6021	2.92E-04	14.6021	6.01E-04	14.59943	9.04E-04	14.60143	0.0012	14.60143	0.0015	14.6021	0.0018
14.70084	-9.37E-06	14.6995	2.95E-04	14.70084	6.01E-04	14.70017	9.08E-04	14.70017	0.00121	14.70084	0.0015	14.70084	0.00179
14.80024	-1.23E-05	14.79957	2.99E-04	14.80091	6.00E-04	14.80157	9.17E-04	14.7969	0.00121	14.80157	0.0015	14.80024	0.00178
14.89831	-8.84E-06	14.90164	2.94E-04	14.90031	6.08E-04	14.90231	9.21E-04	14.90031	0.00121	14.90031	0.00149	14.90031	0.00178
15.00038	-6.25E-06	14.99971	2.96E-04	15.00038	6.08E-04	15.00238	9.09E-04	15.00038	0.00121	15.00104	0.0015	15.00038	0.00179
15.09711	4.25E-06	15.10178	2.97E-04	15.09978	6.02E-04	15.10045	8.97E-04	15.10045	0.00121	15.10045	0.00149	15.09978	0.00181
15.20185	8.73E-06	15.20118	3.06E-04	15.20052	5.92E-04	15.20052	8.91E-04	15.20052	0.00119	15.20052	0.0015	15.20052	0.00181
15.29992	1.98E-05	15.30059	3.05E-04	15.30125	5.85E-04	15.30059	8.88E-04	15.29992	0.00119	15.30125	0.00152	15.30059	0.00181
15.40132	1.50E-05	15.40199	3.13E-04	15.40065	5.98E-04	15.40065	8.84E-04	15.39932	0.0012	15.40132	0.00151	15.40065	0.00181
15.50139	4.92E-06	15.49872	3.03E-04	15.50072	6.03E-04	15.50206	8.94E-04	15.49939	0.0012	15.50206	0.00151	15.50139	0.00181
15.60079	-1.28E-05	15.60213	2.96E-04	15.60079	6.01E-04	15.60079	9.06E-04	15.60013	0.0012	15.60213	0.00149	15.60079	0.00179
15.70153	-1.85E-05	15.70019	2.93E-04	15.70086	6.04E-04	15.7022	9.15E-04	15.70019	0.0012	15.70286	0.00149	15.70286	0.00179
15.8016	-1.48E-05	15.80026	2.95E-04	15.8016	6.13E-04	15.8016	9.16E-04	15.79893	0.0012	15.80293	0.0015	15.80026	0.00178
15.903	-6.96E-06	15.90233	3.03E-04	15.90367	6.11E-04	15.90233	9.12E-04	15.90367	0.0012	15.90033	0.0015	15.90167	0.00179
16.0024	2.68E-06	16.00307	3.00E-04	16.00307	6.05E-04	16.00307	8.96E-04	15.9984	0.0012	15.99907	0.0015	16.0004	0.0018
16.10047	9.90E-06	16.10047	3.06E-04	16.10114	5.94E-04	16.10114	8.93E-04	16.10114	0.0012	16.10114	0.00151	16.10314	0.0018
16.19854	2.00E-05	16.20188	3.10E-04	16.20188	5.95E-04	16.19987	8.89E-04	16.20254	0.0012	16.20054	0.0015	16.20121	0.00182
16.30061	1.23E-05	16.29994	3.08E-04	16.29794	5.96E-04	16.30128	8.83E-04	16.30061	0.00119	16.30061	0.00151	16.30128	0.00182
16.40001	7.80E-06	16.39868	2.98E-04	16.39935	5.96E-04	16.40068	8.85E-04	16.40068	0.0012	16.39668	0.0015	16.40001	0.0018
16.49941	-9.42E-06	16.49941	2.95E-04	16.50008	5.95E-04	16.50075	9.01E-04	16.49941	0.0012	16.50142	0.0015	16.49941	0.00179
16.60015	-1.05E-05	16.59882	2.93E-04	16.60015	6.15E-04	16.59948	9.10E-04	16.60082	0.00121	16.59948	0.0015	16.59948	0.00179
16.70022	-1.75E-05	16.69955	2.89E-04	16.70022	6.12E-04	16.69755	9.18E-04	16.69955	0.00121	16.70155	0.0015	16.70022	0.00178
16.80029	-1.31E-05	16.80029	2.91E-04	16.80029	6.01E-04	16.79829	9.16E-04	16.80096	0.00121	16.79962	0.00149	16.80096	0.00179
16.89969	-6.38E-06	16.89969	3.03E-04	16.90036	6.03E-04	16.90036	9.00E-04	16.90169	0.0012	16.90103	0.0015	16.89969	0.0018
17.00109	3.10E-06	17.00176	3.04E-04	17.00109	6.04E-04	17.00109	8.95E-04	16.99976	0.0012	16.99976	0.0015	17.00043	0.0018
17.10116	1.08E-05	17.10116	3.07E-04	17.1005	6.00E-04	17.10116	8.92E-04	17.09916	0.00119	17.1005	0.00151	17.09983	0.00181
17.1999	1.78E-05	17.20057	3.09E-04	17.20057	5.96E-04	17.20257	8.86E-04	17.1999	0.00119	17.1999	0.00151	17.20057	0.00182
17.29863	3.42E-06	17.30064	3.02E-04	17.30064	5.91E-04	17.30064	8.88E-04	17.29997	0.0012	17.3013	0.00151	17.29997	0.00182
17.40204	1.70E-06	17.4007	3.04E-04	17.4007	5.98E-04	17.40004	8.96E-04	17.40004	0.0012	17.40004	0.0015	17.40004	0.00181
17.50077	-1.43E-05	17.50077	2.89E-04	17.50077	5.99E-04	17.50077	9.12E-04	17.50077	0.0012	17.50077	0.00149	17.50011	0.00179
17.60084	-1.71E-05	17.60084	2.99E-04	17.60084	6.10E-04	17.60084	9.12E-04	17.60018	0.00121	17.60018	0.00149	17.60018	0.00178
17.70091	-1.01E-05	17.70291	2.94E-04	17.70091	6.10E-04	17.70091	9.23E-04	17.70025	0.00121	17.70091	0.00149	17.70025	0.00179
17.80031	-7.53E-06	17.80031	3.02E-04	17.80031	6.03E-04	17.80098	9.00E-04	17.80165	0.0012	17.80031	0.00149	17.80098	0.0018
17.90038	-7.21E-07	17.90038	3.04E-04	17.90038	6.01E-04	17.90038	8.93E-04	17.90038	0.0012	17.90172	0.0015	17.90038	0.00181
18.00112	8.78E-06	18.00112	3.04E-04	18.00112	6.02E-04	18.00045	8.90E-04	18.00045	0.0012	18.00045	0.0015	18.00045	0.00181
18.10052	4.59E-06	18.10052	3.02E-04	18.10052	5.95E-04	18.10052	8.85E-04	18.10052	0.00119	18.10119	0.0015	18.10119	0.00181
18.20126	8.07E-06	18.20126	3.08E-04	18.20059	5.93E-04	18.20126	8.95E-04	18.20326	0.0012	18.20326	0.0015	18.20126	0.00181
18.30199	1.32E-08	18.30066	2.98E-04	18.30133	5.93E-04	18.30333	8.91E-04	18.30133	0.0012	18.30133	0.00151	18.30133	0.0018
18.40073	-7.22E-06	18.40073	2.91E-04	18.4014	6.04E-04	18.40206	9.07E-04	18.40006	0.00121	18.4014	0.0015	18.40073	0.0018
18.50013	-1.05E-05	18.50013	2.93E-04	18.50147	6.03E-04	18.5028	9.13E-04	18.50213	0.00121	18.5008	0.00149	18.49946	0.00179
18.60154	-9.99E-06	18.6022	2.96E-04	18.60154	6.01E-04	18.59753	9.16E-04	18.6002	0.00121	18.6002	0.00149	18.6002	0.00178
18.70294	-1.79E-05	18.70027	2.94E-04	18.70027	6.00E-04	18.7016	9.09E-04	18.70094	0.0012	18.6996	0.00149	18.70027	0.00179
18.80101	-4.93E-06	18.80101	2.98E-04	18.80101	6.06E-04	18.79967	8.98E-04	18.80301	0.0012	18.80167	0.0015	18.80167	0.00179
18.90308	3.75E-06	18.90241	3.00E-04	18.90241	6.02E-04	18.89974	9.03E-04	18.90041	0.00119	18.90241	0.0015	18.90308	0.00181
19.00181	3.85E-06	19.00115	3.14E-04	18.99981	5.98E-04	19.00048	8.87E-04	18.99981	0.00119	19.00048	0.0015	19.00248	0.00181
19.09988	1.18E-05	19.10055	3.09E-04	19.10055	5.90E-04	19.10055	8.83E-04	19.10121	0.00119	19.09988	0.00151	19.09855	0.00181
19.20195	5.81E-06	19.19995	2.98E-04	19.19995	5.90E-04	19.20062	8.96E-04	19.20062	0.00119	19.19995	0.0015	19.19862	0.0018
19.30002	-8.26E-06	19.30002	2.94E-04	19.30002	6.02E-04	19.30069	8.97E-04	19.30002	0.0012	19.30069	0.0015	19.30002	0.0018
19.40209	-1.41E-05	19.40075	2.91E-04	19.40075	5.99E-04	19.40209	9.09E-04	19.40075	0.0012	19.40009	0.00149	19.40075	0.00179
19.50149	-1.41E-05	19.50149	2.99E-04	19.50216	6.07E-04	19.50016	9.07E-04	19.50082	0.00121	19.50082	0.00149	19.50216	0.00178
19.60023	-1.07E-05	19.60089	2.97E-04	19.60089	6.05E-04	19.60223	9.12E-04	19.60223	0.0012	19.60289	0.00149	19.60089	0.00178
19.70096	-7.60E-06	19.70163	2.90E-04	19.70296	6.01E-04	19.70163	9.06E-04	19.70096	0.0012	19.70096	0.00149	19.70163	0.0018
19.80303	2.22E-06	19.8037	3.01E-04	19.8037	5.95E-04	19.8037	8.96E-04	19.8037	0.0012	19.8037	0.00151	19.80303	0.0018
19.9011	1.26E-05	19.9011	3.04E-04	19.8991	5.96E-04	19.9031	8.92E-04	19.9031	0.00119	19.90377	0.00151	19.89977	0.00181
20.00384	1.52E-05	19.99984	3.02E-04	20.00184	5.97E-04	19.99984	8.94E-04	20.00184	0.0012	20.00184	0.0015	20.0005	0.00182
20.10191	7.58E-06	20.10391	2.99E-04	20.10324	5.90E-04	20.10324	8.88E-04	20.10124	0.00119	20.10057	0.0015	20.10124	0.0018
20.20331	2.13E-06	20.19797	2.95E-04	20.19731	5.88E-04	20.20131	8.99E-04	20.20331	0.00119	20.20331	0.00149	20.20198	0.0018
20.30138	-7.97E-06	20.30271	2.90E-04	20.29938	5.91E-04	20.30004	9.02E-04	20.30004	0.0012	20.30271	0.0015	20.30004	0.0018
20.40011	-1.69E-05	20.40211	2.96E-04	20.40145	6.01E-04	20.40011	9.12E-04	20.39945	0.00121	20.40145	0.0015	20.39878	0.00179
20.50285	-6.71E-06	20.49952	2.91E-04	20.50285	6.07E-04	20.50018	9.18E-04	20.50085	0.0012	20.50152	0.00149	20.49952	0.00179
20.60292	-9.38E-06	20.60092	2.92E-04	20.60225	6.00E-04	20.60225	9.11E-04	20.60025	0.0012	20.60225	0.00149	20.60025	0.00179
20.70232	-4.67E-06	20.70299	2.99E-04	20.69832	6.05E-04	20.69965	9.09E-04	20.70099	0.0012	20.69965	0.0015	20.69965	0.0018
20.80306	3.48E-06	20.80106	3.07E-04	20.80306	5.97E-04	20.80239	8.86E-04	20.80039	0.00119	20.80239	0.00151	20.80306	0.00181
20.90313	1.09E-06	20.89979	3.04E-04	20.90046	5.93E-04	20.90313	8.91E-04	20.89979	0.00119	20.89712	0.00151	20.89846	0.00181
21.0012	5.18E-06	21.00253	2.99E-04	21.0032	5.96E-04	21.00053	8.92E-04	21.00053	0.0012	21.00253	0.00151	21.00253	0.00181
21.1026	3.12E-06	21.10327	3.05E-04	21.10327	5.93E-04	21.1006	9.00E-04	21.1026	0.0012	21.1026	0.0015	21.10327	0.0018
21.20267	-6.97E-06	21.202	2.96E-04	21.20267	5.97E-04	21.2	9.09E-04	21.20334	0.0012	21.2	0.00149	21.19867	0.00179
21.30074	-1.46E-05	21.30007	2.91E-04	21.30207	6.04E-04	21.3034	9.08E-04	21.30274	0.00121	21.30074	0.00149	21.3034	0.00179
21.40347	-1.47E-05	21.40347	2.91E-04	21.40147	6.10E-04	21.40281	9.04E-04	21.40014	0.0012	21.40347	0.00149	21.39947	0.00178
21.50221	-1.37E-05	21.50288	2.93E-04	21.50354	6.00E-04	21.49887	9.04E-04	21.50288	0.00121	21.50354	0.00149	21.50087	0.00179
21.60094	-8.62E-06	21.59828	3.03E-04	21.60161	6.04E-04	21.60295	9.00E-04	21.59961	0.0012	21.60094	0.0015	21.59761	0.00179
21.70368	6.58E-06	21.70368	3.00E-04	21.70101	6.01E-04	21.70035	8.89E-04	21.70168	0.00119	21.70168	0.00149	21.70168	0.0018
21.79908	9.90E-06	21.80308	3.07E-04	21.80308	6.04E-04	21.80375	8.89E-04	21.80108	0.00119	21.80042	0.00149	21.80042	0.00181
21.90048	5.82E-06	21.90048	3.04E-04	21.90382	5.98E-04	21.90048	8.87E-04	21.90249	0.00119	21.90249	0.00151	21.90449	0.00181
22.00322	2.41E-06	22.00122	2.96E-04	22.00389	5.96E-04	22.00255	8.95E-04	22.00389	0.0012	22.00322	0.00151	21.99989	0.00181
22.10329	4.74E-06	22.10396	2.98E-04	22.10129	5.99E-04	22.10396	9.04E-04	22.10396	0.0012	22.10129	0.0015	22.10463	0.0018
22.19869	-1.46E-05	22.20269	2.99E-04	22.20002	6.03E-04	22.20269	9.07E-04	22.20136	0.00121	22.20069	0.0015	22.19736	0.00179
22.30276	-1.69E-05	22.29943	2.94E-04	22.30009	6.01E-04	22.3021	9.09E-04	22.30076	0.0012	22.3021	0.00149	22.30076	0.00179
22.4015	-2.01E-06	22.40016	2.97E-04	22.3995	5.94E-04	22.40283	9.06E-04	22.40083	0.0012	22.4015	0.0015	22.40016	0.00179
22.50023	4.03E-06	22.5029	2.93E-04	22.50023	6.13E-04	22.50023	9.01E-04	22.50023	0.0012	22.50157	0.0015	22.50023	0.00179
22.60097	3.46E-06	22.60164	2.99E-04	22.59963	6.08E-04	22.6003	8.96E-04	22.60097	0.0012	22.60364	0.0015	22.59897	0.00181
22.70037	6.16E-07	22.70171	2.99E-04	22.70037	6.02E-04	22.70237	8.94E-04	22.70304	0.0012	22.70171	0.0015	22.6997	0.0018
22.80044	1.20E-05	22.80044	3.00E-04	22.80311	5.91E-04	22.80244	8.89E-04	22.80311	0.0012	22.80044	0.0015	22.79977	0.00181
22.90318	5.17E-06	22.90051	3.01E-04	22.90184	5.91E-04	22.90051	8.97E-04	22.90251	0.0012	22.90051	0.0015	22.90051	0.0018
22.99991	3.08E-06	23.00391	2.97E-04	23.00058	5.98E-04	23.00325	8.94E-04	23.00125	0.0012	23.00191	0.0015	23.00125	0.0018
23.10265	-2.88E-06	23.09998	2.92E-04	23.10398	6.02E-04	23.09998	9.03E-04	23.10065	0.00121	23.10065	0.0015	23.10065	0.00179
23.20138	-1.40E-05	23.20205	2.97E-04	23.20005	6.06E-04	23.20205	9.15E-04	23.20339	0.0012	23.20339	0.00149	23.20138	0.00179
23.30145	-9.57E-06	23.29945	2.98E-04	23.30079	5.99E-04	23.30079	9.05E-04	23.30212	0.00121	23.29945	0.0015	23.30079	0.00179
23.40019	-7.79E-06	23.40019	2.96E-04	23.40486	6.05E-04	23.40352	9.04E-04	23.40086	0.0012	23.40219	0.00149	23.40152	0.00179
23.50092	3.02E-07	23.49759	2.96E-04	23.49892	6.03E-04	23.50026	9.03E-04	23.50359	0.0012	23.50092	0.00151	23.50159	0.00179
23.60033	7.82E-06	23.603	3.04E-04	23.60366	6.03E-04	23.60099	9.00E-04	23.603	0.0012	23.60099	0.0015	23.60166	0.0018
23.69906	3.65E-06	23.70106	3.06E-04	23.70306	6.00E-04	23.70106	8.94E-04	23.7004	0.00119	23.70373	0.0015	23.70106	0.00181
23.80247	8.23E-06	23.80113	3.01E-04	23.7998	5.95E-04	23.80047	8.83E-04	23.8018	0.00119	23.8038	0.0015	23.8018	0.00181
23.90387	2.75E-06	23.9032	2.95E-04	23.90053	5.90E-04	23.90187	8.93E-04	23.9012	0.00119	23.9012	0.0015	23.9012	0.0018
24.0006	-4.93E-06	24.00261	2.98E-04	24.00261	5.98E-04	24.00127	9.05E-04	24.00327	0.00121	24.00194	0.00149	24.00127	0.0018
24.10267	-1.85E-05	24.10001	2.97E-04	24.10001	6.03E-04	24.10001	9.10E-04	24.09734	0.0012	24.10267	0.00149	24.10001	0.0018
24.20141	-9.72E-06	24.20274	2.93E-04	24.20208	5.95E-04	24.20208	9.13E-04	24.20341	0.0012	24.20074	0.00149	24.20008	0.00179
24.30014	-9.17E-06	24.30081	2.95E-04	24.30281	6.00E-04	24.29948	9.05E-04	24.30148	0.0012	24.29948	0.0015	24.30014	0.00179
24.40155	-3.05E-06	24.40021	2.92E-04	24.39621	5.99E-04	24.40021	9.00E-04	24.40021	0.0012	24.40221	0.00149	24.40021	0.00179
24.50028	6.17E-06	24.50362	3.07E-04	24.50295	5.93E-04	24.49962	9.00E-04	24.50028	0.00119	24.50028	0.0015	24.50028	0.0018
24.60302	9.95E-07	24.60102	3.06E-04	24.59968	5.96E-04	24.60302	8.93E-04	24.60302	0.00119	24.60302	0.0015	24.60035	0.00181
24.70176	9.40E-06	24.70042	3.01E-04	24.70042	5.93E-04	24.70176	8.88E-04	24.70042	0.00119	24.70176	0.0015	24.70109	0.0018
24.80049	3.20E-06	24.80249	2.97E-04	24.80249	5.91E-04	24.80049	8.90E-04	24.80049	0.00119	24.80116	0.00149	24.80116	0.0018
24.90323	-2.98E-06	24.89923	2.92E-04	24.89989	5.96E-04	24.90323	9.04E-04	24.90056	0.0012	24.90056	0.00149	24.90123	0.0018
24.99729	-1.11E-05	25.0033	2.92E-04	25.00196	6.01E-04	24.99729	9.02E-04	25.00063	0.00121	25.00396	0.0015	25.00196	0.00179
