# Supplementary material for: Coherence transfer from optically induced THz magnons to charges
Source: Nat Commun. 2026 Feb 6;17:1480. doi: 10.1038/s41467-026-69261-y (PMC12886983; doi:10.1038/s41467-026-69261-y)
Supplement: Supplementary file 3 — Source data [file 41467_2026_69261_MOESM3_ESM.zip › Data of the figures/Data_Figure8.txt]

a														b
TIme Delay	DT/T	TIme Delay	DT/T	TIme Delay	DT/T	TIme Delay	DT/T	TIme Delay	DT/T	TIme Delay	DT/T	TIme Delay	DT/T	Probe Polarization
ps		ps		ps		ps		ps		ps		ps		deg	DT/T	DT/T
	0�		30�		60�		90�		120�		150�		180�			Errorbars
-5.00746	-5.79E-06	-5.00813	3.97E-04	-5.0048	7.95E-04	-5.0088	1.21E-05	-5.00613	0.0016	-5.00146	0.002	-5.0068	0.0024	30	1.13E-04	3.75E-06
-4.89939	9.31E-06	-4.89872	4.05E-04	-4.90139	7.98E-04	-4.90006	-7.02E-06	-4.90139	0.00161	-4.89806	0.002	-4.90006	0.0024	60	5.89E-05	1.97E-06
-4.79865	-3.52E-06	-4.79799	3.98E-04	-4.79932	8.07E-04	-4.80065	-5.08E-06	-4.79799	0.0016	-4.79999	0.002	-4.80065	0.0024	90	4.40E-05	3.52E-06
-4.69992	-1.67E-06	-4.69992	4.06E-04	-4.69925	8.03E-04	-4.70059	-4.87E-06	-4.69992	0.00159	-4.70059	0.00199	-4.69992	0.0024	120	5.57E-05	2.14E-06
-4.59985	-9.19E-07	-4.59985	4.01E-04	-4.59785	8.12E-04	-4.59918	-8.86E-06	-4.59785	0.0016	-4.59918	0.00199	-4.60118	0.00239	150	9.53E-05	2.49E-06
-4.50312	3.07E-07	-4.50245	3.92E-04	-4.50045	7.91E-04	-4.49978	-1.44E-06	-4.49911	0.00158	-4.49911	0.002	-4.50045	0.0024	180	1.28E-04	5.17E-06
-4.39904	-3.90E-06	-4.39971	3.94E-04	-4.39904	7.99E-04	-4.39771	-8.97E-07	-4.39771	0.00158	-4.39771	0.002	-4.39971	0.0024
-4.29764	-1.74E-06	-4.29764	4.03E-04	-4.29764	8.13E-04	-4.30031	-3.80E-06	-4.30164	0.00159	-4.30098	0.00201	-4.30098	0.0024
-4.19757	2.82E-06	-4.20024	3.96E-04	-4.19957	7.97E-04	-4.1989	-6.07E-06	-4.19957	0.0016	-4.20024	0.00199	-4.20024	0.00241
-4.09683	7.77E-07	-4.09683	4.07E-04	-4.0975	8.20E-04	-4.09817	4.08E-06	-4.0975	0.00158	-4.10017	0.00201	-4.0995	0.00241
-4.0001	7.54E-06	-3.99877	4.02E-04	-3.99743	7.97E-04	-3.99943	-4.18E-06	-3.99877	0.00159	-3.99743	0.00201	-3.99943	0.00239
-3.8987	1.06E-05	-3.89936	4.05E-04	-3.89936	8.02E-04	-3.8987	-5.91E-08	-3.90003	0.0016	-3.89803	0.00199	-3.90003	0.0024
-3.79996	1.29E-05	-3.80063	3.91E-04	-3.80063	8.04E-04	-3.79729	-4.91E-06	-3.79863	0.0016	-3.7993	0.002	-3.79796	0.0024
-3.69789	2.99E-06	-3.69923	4.05E-04	-3.69923	7.96E-04	-3.69923	9.30E-06	-3.69923	0.00159	-3.69856	0.002	-3.69722	0.00239
-3.59982	2.92E-06	-3.59916	4.11E-04	-3.59916	7.96E-04	-3.59849	-3.67E-06	-3.59782	0.00159	-3.59916	0.00201	-3.59982	0.00241
-3.49842	4.40E-06	-3.49975	4.02E-04	-3.50042	7.98E-04	-3.49909	-1.04E-05	-3.49842	0.00159	-3.49909	0.002	-3.50242	0.0024
-3.39969	7.79E-06	-3.39902	3.94E-04	-3.39902	8.00E-04	-3.40035	-7.94E-06	-3.39902	0.0016	-3.39969	0.002	-3.39902	0.00239
-3.30162	8.05E-06	-3.29962	4.03E-04	-3.29695	7.99E-04	-3.29695	6.77E-07	-3.30095	0.0016	-3.30095	0.00201	-3.29962	0.0024
-3.19888	1.31E-05	-3.19888	4.02E-04	-3.19888	7.86E-04	-3.19755	-1.93E-05	-3.19755	0.0016	-3.19821	0.002	-3.19888	0.00241
-3.09948	6.03E-06	-3.10014	4.05E-04	-3.09948	8.04E-04	-3.09948	-1.26E-05	-3.09881	0.00159	-3.10014	0.00201	-3.09948	0.00241
-2.99874	1.09E-05	-2.99807	4.08E-04	-2.99807	7.96E-04	-2.99874	4.30E-07	-2.99941	0.00159	-2.99807	0.00201	-2.99874	0.0024
-2.90001	1.29E-06	-2.89867	4.12E-04	-2.89667	8.03E-04	-2.89667	-6.95E-06	-2.898	0.00159	-2.89867	0.002	-2.90001	0.00239
-2.79994	1.26E-05	-2.80127	4.04E-04	-2.80127	8.06E-04	-2.7986	-1.33E-05	-2.79994	0.0016	-2.79994	0.002	-2.80194	0.00241
-2.70187	1.27E-05	-2.70053	4.09E-04	-2.69987	7.96E-04	-2.69787	-9.78E-06	-2.7012	0.0016	-2.70053	0.00201	-2.70053	0.00241
-2.5998	4.40E-06	-2.60047	3.93E-04	-2.60047	7.85E-04	-2.60047	-2.44E-06	-2.60047	0.0016	-2.59846	0.00199	-2.60047	0.00241
-2.49773	4.28E-06	-2.49906	3.90E-04	-2.49906	8.06E-04	-2.4984	-1.47E-06	-2.5004	0.0016	-2.49973	0.002	-2.50173	0.00241
-2.39766	4.09E-06	-2.39966	3.96E-04	-2.39833	7.93E-04	-2.39766	3.99E-06	-2.39966	0.00159	-2.40033	0.002	-2.39966	0.0024
-2.29759	9.77E-06	-2.30159	4.06E-04	-2.30026	8.04E-04	-2.30226	-3.29E-06	-2.29826	0.00158	-2.29959	0.002	-2.29759	0.00241
-2.19752	1.14E-05	-2.20019	4.07E-04	-2.20019	8.13E-04	-2.19752	-1.57E-05	-2.19819	0.00158	-2.20019	0.002	-2.19752	0.0024
-2.10012	1.07E-05	-2.10012	4.01E-04	-2.09745	7.99E-04	-2.10079	-2.43E-05	-2.09945	0.00159	-2.10012	0.00201	-2.09678	0.0024
-2.00005	1.04E-05	-2.00005	4.05E-04	-1.99738	7.94E-04	-1.99872	4.19E-06	-1.99738	0.0016	-1.99671	0.002	-2.00205	0.0024
-1.90198	4.37E-06	-1.89865	4.01E-04	-1.89931	7.99E-04	-1.89931	-1.16E-05	-1.90132	0.00158	-1.90265	0.00201	-1.89798	0.0024
-1.79791	-1.19E-06	-1.79924	3.99E-04	-1.79791	7.99E-04	-1.80125	-1.63E-05	-1.79791	0.00158	-1.80125	0.00201	-1.79858	0.0024
-1.70184	3.33E-06	-1.69784	3.99E-04	-1.69918	7.95E-04	-1.69918	3.39E-06	-1.69717	0.00159	-1.69918	0.00201	-1.69918	0.00239
-1.59911	2.75E-06	-1.59911	3.98E-04	-1.60111	7.92E-04	-1.60244	-7.56E-06	-1.59777	0.00159	-1.59977	0.00201	-1.59911	0.00241
-1.49904	3.91E-06	-1.50104	4.03E-04	-1.49904	7.92E-04	-1.50037	-1.18E-05	-1.4977	0.0016	-1.4997	0.002	-1.50037	0.00241
-1.4003	7.91E-06	-1.39897	4.01E-04	-1.39963	7.88E-04	-1.39963	-6.98E-06	-1.39697	0.00158	-1.39763	0.002	-1.39963	0.0024
-1.29823	1.54E-05	-1.30023	4.12E-04	-1.2989	7.92E-04	-1.30023	-4.46E-06	-1.29823	0.00159	-1.29823	0.00201	-1.29957	0.00239
-1.19616	2.01E-06	-1.19683	4.05E-04	-1.19683	8.00E-04	-1.2015	-4.54E-06	-1.19683	0.00159	-1.19683	0.00201	-1.19883	0.00241
-1.09676	1.75E-05	-1.09609	3.99E-04	-1.09676	8.01E-04	-1.09609	3.08E-06	-1.10009	0.0016	-1.09676	0.002	-1.09609	0.00239
-0.99936	4.75E-06	-1.00203	3.99E-04	-0.99802	8.09E-04	-0.99936	4.22E-06	-0.99936	0.0016	-0.99869	0.00199	-0.99869	0.00242
-0.90129	-3.12E-06	-0.89996	3.90E-04	-0.89996	7.92E-04	-0.89996	-8.79E-06	-0.89996	0.00159	-0.89795	0.002	-0.90062	0.00241
-0.80055	2.08E-06	-0.80055	4.04E-04	-0.80055	7.93E-04	-0.79989	-4.65E-06	-0.80322	0.00159	-0.80256	0.002	-0.79922	0.00239
-0.70048	2.07E-06	-0.69915	4.09E-04	-0.69848	7.98E-04	-0.70315	-1.18E-05	-0.70315	0.00159	-0.69982	0.002	-0.70048	0.00239
-0.60375	4.47E-07	-0.59975	4.15E-04	-0.59775	7.93E-04	-0.59908	-7.54E-06	-0.59841	0.00159	-0.60308	0.002	-0.60175	0.0024
-0.49901	4.16E-07	-0.49834	4.03E-04	-0.50035	7.93E-04	-0.49901	-2.24E-06	-0.49968	0.0016	-0.49834	0.002	-0.50035	0.00241
-0.39961	9.35E-06	-0.39961	3.99E-04	-0.39894	8.00E-04	-0.39961	5.51E-06	-0.40028	0.00159	-0.39961	0.00201	-0.40161	0.0024
-0.30087	1.16E-05	-0.29887	4.09E-04	-0.29887	8.10E-04	-0.30154	5.36E-06	-0.29954	0.00161	-0.30021	0.00201	-0.30087	0.00241
-0.1988	1.29E-05	-0.19947	4.23E-04	-0.19814	8.20E-04	-0.20014	4.40E-05	-0.19947	0.00162	-0.1988	0.00201	-0.20014	0.00242
-0.10007	2.88E-04	-0.1014	6.37E-04	-0.0974	0.0011	-0.10074	7.90E-04	-0.09873	0.00182	-0.0994	0.00218	-0.10007	0.00267
0.00E+00	0.00798	1.33E-03	0.0143	2.67E-03	0.02587	6.67E-04	0.0283	0.002	0.02224	1.33E-03	0.01396	6.67E-04	0.01064
0.10074	-0.00482	0.10007	-0.00527	0.1014	-0.0103	0.0974	-0.01278	0.10074	-7.38E-03	0.10074	-0.00453	0.0994	-0.0042
0.20147	-3.14E-03	0.20014	-6.85E-03	0.20214	-9.95E-03	0.1988	-7.79E-03	0.19814	-0.00823	0.20147	-0.00289	0.19947	2.01E-04
0.29821	-4.31E-04	0.29954	-6.89E-05	0.30288	1.41E-04	0.30021	-4.30E-04	0.30154	9.58E-04	0.29887	0.00149	0.30021	0.00201
0.40161	-1.31E-04	0.40028	4.25E-04	0.40094	9.09E-04	0.40094	1.79E-04	0.40094	1.61E-03	0.40028	1.90E-03	0.40028	0.00223
0.50035	-1.36E-04	0.50101	4.34E-04	0.50035	9.41E-04	0.49901	2.08E-04	0.50101	1.64E-03	0.49834	1.91E-03	0.50101	2.24E-03
0.60108	-1.67E-04	0.60308	4.40E-04	0.60242	1.06E-03	0.59975	3.60E-04	0.60042	1.75E-03	0.60108	1.92E-03	0.60042	2.21E-03
0.70048	-3.23E-04	0.70315	2.34E-04	0.70315	8.03E-04	0.70115	5.73E-05	0.69915	1.53E-03	0.70249	1.77E-03	0.69848	0.00208
0.79989	-2.49E-04	0.80322	3.21E-04	0.80055	9.04E-04	0.80256	1.79E-04	0.80122	1.61E-03	0.80122	0.00184	0.80122	0.00216
0.90129	-2.05E-04	0.90262	3.31E-04	0.89862	8.42E-04	0.90129	9.54E-05	0.89996	0.00157	0.90329	0.00184	0.90329	0.0022
0.99936	-6.84E-05	1.00003	4.63E-04	0.99869	9.53E-04	0.99869	1.61E-04	0.99669	0.00164	1.00003	0.00196	1.00203	0.00231
1.10009	-8.00E-06	1.09676	4.44E-04	1.09943	7.77E-04	1.09943	5.23E-05	1.10143	0.00158	1.10143	0.00197	1.1021	0.00237
1.1995	5.99E-05	1.1995	5.15E-04	1.1995	8.96E-04	1.19883	8.01E-05	1.1995	0.00164	1.1975	0.00203	1.20016	0.00242
1.2989	3.73E-05	1.30023	4.88E-04	1.29756	8.48E-04	1.29957	5.80E-05	1.29957	0.0016	1.3009	0.002	1.2989	0.00239
1.39963	-4.48E-05	1.39963	4.33E-04	1.4023	8.57E-04	1.39963	6.20E-05	1.40097	0.00161	1.39963	0.00197	1.39963	0.00233
1.49904	-1.20E-04	1.49704	3.43E-04	1.4997	8.19E-04	1.50171	2.93E-05	1.50037	0.00159	1.50171	0.00192	1.49837	0.00227
1.60177	-1.59E-04	1.59977	3.04E-04	1.60044	7.94E-04	1.59977	4.28E-05	1.59777	0.00159	1.60244	0.0019	1.60044	0.00224
1.70051	-1.36E-04	1.69717	3.22E-04	1.70251	8.11E-04	1.70051	4.32E-05	1.70184	0.00159	1.70118	0.00192	1.70251	0.00227
1.79924	-5.18E-05	1.80058	3.79E-04	1.80058	8.30E-04	1.80058	5.48E-05	1.79991	0.00163	1.80125	0.00197	1.80125	0.00233
1.89998	4.97E-05	1.90132	4.63E-04	1.89731	8.46E-04	1.90265	5.35E-05	1.90132	0.00164	1.90198	0.00203	1.90198	0.00243
1.99938	1.24E-04	2.00138	5.23E-04	1.99938	8.78E-04	2.00339	4.31E-05	2.00072	0.00164	2.00072	0.00208	2.00072	0.0025
2.10145	1.48E-04	2.10145	5.30E-04	2.10012	8.67E-04	2.09945	2.61E-05	2.10279	0.00165	2.10012	0.0021	2.10212	0.00252
2.20019	1.07E-04	2.20086	4.84E-04	2.19952	8.60E-04	2.20152	1.38E-05	2.20219	0.00163	2.20219	0.00208	2.20086	0.0025
2.30159	2.54E-05	2.30093	4.19E-04	2.29892	8.33E-04	2.30026	-4.49E-07	2.30026	0.0016	2.30226	0.00202	2.30093	0.0024
2.39966	-6.12E-05	2.39899	3.51E-04	2.40166	7.67E-04	2.40099	-3.21E-05	2.39899	0.00158	2.40233	0.00197	2.40099	0.00233
2.50173	-1.12E-04	2.5004	3.08E-04	2.50173	7.64E-04	2.50106	-2.19E-05	2.5004	0.00158	2.50106	0.00192	2.5004	0.0023
2.60113	-8.94E-05	2.60113	3.14E-04	2.60113	7.69E-04	2.6018	-2.30E-05	2.6018	0.00157	2.60247	0.00192	2.6018	0.00232
2.70254	-3.62E-05	2.7012	3.59E-04	2.69853	7.75E-04	2.70187	-2.56E-06	2.7012	0.00159	2.70187	0.00197	2.70053	0.00236
2.80127	5.71E-05	2.80194	4.26E-04	2.80127	8.08E-04	2.80127	1.09E-06	2.80194	0.00161	2.8006	0.00202	2.80127	0.00245
2.89934	1.17E-04	2.90201	4.84E-04	2.90067	8.32E-04	2.89734	9.48E-06	2.90134	0.00163	2.90067	0.00208	2.90201	0.00252
2.99941	1.37E-04	3.00008	5.06E-04	2.99941	8.31E-04	3.00008	7.98E-06	3.00008	0.00163	3.00074	0.00209	3.00008	0.00253
3.09948	1.23E-04	3.10081	4.85E-04	3.09948	8.21E-04	3.09748	-1.59E-06	3.10215	0.00163	3.10148	0.00209	3.10081	0.0025
3.20155	4.90E-05	3.20222	4.33E-04	3.19821	7.95E-04	3.19821	-2.34E-05	3.20222	0.00161	3.20288	0.00204	3.20288	0.00242
3.30228	-3.51E-05	3.29895	3.71E-04	3.30028	7.61E-04	3.30028	-3.76E-05	3.30295	0.00158	3.30295	0.00199	3.29828	0.00236
3.40302	-9.28E-05	3.40302	3.14E-04	3.39969	7.62E-04	3.40235	-2.52E-05	3.40235	0.00157	3.40235	0.00195	3.40102	0.00232
3.50242	-9.91E-05	3.50242	3.03E-04	3.50109	7.56E-04	3.50176	-9.94E-06	3.49975	0.00158	3.50242	0.00194	3.50309	0.00231
3.60249	-5.84E-05	3.60249	3.49E-04	3.59982	7.74E-04	3.59982	-1.63E-05	3.60249	0.00157	3.60116	0.00198	3.60049	0.00233
3.70256	4.71E-06	3.70256	3.89E-04	3.70256	8.03E-04	3.69856	1.32E-05	3.70323	0.00161	3.70056	0.00201	3.69989	0.00241
3.79729	6.66E-05	3.80263	4.63E-04	3.8033	8.30E-04	3.80063	2.22E-05	3.80263	0.00163	3.80263	0.00204	3.79863	0.00247
3.89803	1.11E-04	3.89803	4.91E-04	3.90137	8.37E-04	3.9007	3.27E-05	3.9007	0.00165	3.90137	0.00207	3.90203	0.00251
4.00143	1.12E-04	4.0021	4.95E-04	4.00077	8.32E-04	4.0001	1.77E-05	4.00143	0.00162	4.0021	0.00208	4.0041	0.0025
4.10084	5.24E-05	4.10084	4.54E-04	4.09817	8.10E-04	4.10017	7.93E-06	4.10017	0.0016	4.10084	0.00206	4.10084	0.00247
4.20091	-1.59E-05	4.20024	4.07E-04	4.1989	7.99E-04	4.20357	-2.08E-05	4.20157	0.00158	4.19824	0.002	4.20024	0.00238
4.30164	-7.38E-05	4.30031	3.55E-04	4.30098	7.69E-04	4.29897	-1.42E-05	4.30364	0.00157	4.30031	0.00197	4.30031	0.00232
4.40104	-1.01E-04	4.40171	3.27E-04	4.40038	7.63E-04	4.40305	-1.73E-05	4.40305	0.00157	4.39904	0.00193	4.40305	0.00232
4.50111	-7.70E-05	4.50178	3.35E-04	4.49978	7.75E-04	4.50312	1.84E-06	4.50312	0.00157	4.49911	0.00195	4.50245	0.00235
4.60318	-3.00E-05	4.60385	3.90E-04	4.60052	8.14E-04	4.60318	2.01E-05	4.60385	0.0016	4.60052	0.00198	4.60385	0.0024
4.70325	3.87E-05	4.70325	4.60E-04	4.70059	8.43E-04	4.70259	3.90E-05	4.70325	0.00162	4.70125	0.00202	4.70392	0.00245
4.80399	9.80E-05	4.80266	4.93E-04	4.79932	8.58E-04	4.80399	3.39E-05	4.80399	0.00164	4.80266	0.00206	4.80199	0.0025
4.90206	1.20E-04	4.90339	5.07E-04	4.90139	8.53E-04	4.90339	2.79E-05	4.90273	0.00165	4.90206	0.00208	4.90006	0.00251
4.99679	8.35E-05	4.99946	4.82E-04	5.00279	8.29E-04	5.00213	9.63E-06	5.00279	0.00164	5.00213	0.00206	4.99946	0.00248
5.10286	3.01E-05	5.1022	4.39E-04	5.09753	8.12E-04	5.1002	-6.82E-06	5.1022	0.0016	5.1022	0.00203	5.10353	0.00243
5.20026	-3.95E-05	5.2016	3.91E-04	5.2016	7.80E-04	5.20227	-1.38E-05	5.1996	0.00158	5.1996	0.00199	5.20093	0.00238
5.299	-6.75E-05	5.30033	3.44E-04	5.30033	7.74E-04	5.299	-2.40E-05	5.30233	0.00158	5.303	0.00197	5.30033	0.00234
5.4024	-6.87E-05	5.40307	3.51E-04	5.39974	7.82E-04	5.39974	-1.38E-05	5.39974	0.00157	5.4024	0.00196	5.40307	0.00231
5.49847	-3.32E-05	5.50247	3.88E-04	5.50181	8.07E-04	5.50314	5.67E-06	5.50114	0.00158	5.49914	0.00197	5.50247	0.00237
5.60254	2.12E-05	5.60054	4.49E-04	5.60254	8.28E-04	5.60321	2.35E-05	5.59987	0.00162	5.59987	0.00204	5.59921	0.00244
5.70261	9.18E-05	5.70128	5.03E-04	5.70261	8.40E-04	5.70128	2.95E-05	5.69994	0.00164	5.70261	0.00208	5.70261	0.00248
5.80068	1.21E-04	5.80068	5.29E-04	5.80268	8.60E-04	5.80268	1.69E-05	5.80335	0.00164	5.80001	0.00209	5.80268	0.00253
5.90075	1.21E-04	5.90075	5.13E-04	5.90275	8.37E-04	5.90275	4.83E-06	5.90275	0.00163	5.90075	0.00209	5.90075	0.0025
6.00082	7.21E-05	6.00082	4.54E-04	6.00082	8.21E-04	6.00082	-1.74E-05	6.00082	0.00162	6.00082	0.00207	6.00082	0.00247
6.10089	4.03E-06	6.10089	4.16E-04	6.10022	7.85E-04	6.10022	-2.89E-05	6.10289	0.00159	6.10089	0.00201	6.10022	0.00246
6.20096	-4.11E-05	6.20229	3.87E-04	6.19962	7.71E-04	6.20162	-3.22E-05	6.20229	0.00156	6.20162	0.00197	6.20096	0.0024
6.30236	-5.16E-05	6.30303	3.66E-04	6.30103	7.79E-04	6.30103	-1.93E-05	6.30303	0.00157	6.30169	0.00197	6.30369	0.00238
6.4031	-3.18E-05	6.4031	3.90E-04	6.4031	7.96E-04	6.39909	-7.98E-06	6.40376	0.00159	6.4031	0.00199	6.40376	0.00238
6.5005	2.11E-05	6.50183	4.37E-04	6.4985	8.10E-04	6.49783	2.82E-06	6.49916	0.00161	6.50183	0.00204	6.5025	0.00245
6.5999	9.13E-05	6.60123	4.85E-04	6.60057	8.35E-04	6.6019	2.27E-05	6.6039	0.00163	6.6039	0.00206	6.6039	0.00248
6.70064	1.30E-04	6.70397	5.16E-04	6.69997	8.41E-04	6.7013	2.45E-05	6.70064	0.00164	6.70264	0.00211	6.70397	0.00252
6.7987	1.28E-04	6.80137	5.13E-04	6.7987	8.38E-04	6.80271	1.03E-05	6.8007	0.00163	6.79937	0.0021	6.80271	0.00251
6.90011	1.08E-04	6.90011	4.88E-04	6.89944	8.23E-04	6.89877	-8.39E-06	6.89744	0.00162	6.89877	0.00208	6.89944	0.00248
7.00218	3.44E-05	7.00018	4.34E-04	7.00018	7.87E-04	6.99951	-1.85E-05	7.00218	0.0016	6.99951	0.00203	7.00084	0.00242
7.10091	-3.22E-06	7.09958	3.85E-04	7.10025	7.69E-04	7.09958	-3.70E-05	7.10158	0.00157	7.09891	0.00199	7.10025	0.00238
7.20031	-3.38E-05	7.20098	3.74E-04	7.19698	7.72E-04	7.20232	-2.76E-05	7.20165	0.00157	7.19965	0.00197	7.20098	0.00236
7.29772	-2.84E-05	7.29972	3.89E-04	7.30239	7.86E-04	7.30105	-1.45E-05	7.30038	0.00158	7.29972	0.00199	7.30038	0.00237
7.40112	1.22E-05	7.40179	4.07E-04	7.39845	7.96E-04	7.39979	3.24E-06	7.39979	0.00161	7.40045	0.00201	7.39845	0.00243
7.49986	7.56E-05	7.50186	4.61E-04	7.49852	8.20E-04	7.50119	2.33E-05	7.50052	0.00164	7.50119	0.00205	7.49986	0.00247
7.59992	1.05E-04	7.60059	4.99E-04	7.60059	8.42E-04	7.60059	2.61E-05	7.60126	0.00164	7.60193	0.00207	7.60326	0.00252
7.70199	1.39E-04	7.70066	5.08E-04	7.70066	8.39E-04	7.70199	2.41E-05	7.70133	0.00164	7.70199	0.0021	7.70133	0.00251
7.80073	1.10E-04	7.80073	4.86E-04	7.80073	8.23E-04	7.80006	1.22E-05	7.80073	0.00161	7.80073	0.00208	7.8014	0.0025
7.90147	4.96E-05	7.90213	4.53E-04	7.90347	8.07E-04	7.9028	-1.97E-05	7.90147	0.00161	7.90347	0.00204	7.90147	0.00245
8.00087	4.85E-07	8.00087	4.00E-04	8.00087	7.79E-04	8.00287	-2.25E-05	8.00087	0.00158	8.00287	0.002	8.00287	0.0024
8.10027	-4.22E-05	8.1016	3.77E-04	8.1016	7.82E-04	8.10094	-2.67E-05	8.10094	0.00158	8.10094	0.00197	8.1016	0.00238
8.20234	-5.22E-05	8.20167	3.78E-04	8.20234	7.90E-04	8.20101	-6.59E-06	8.20101	0.00158	8.20301	0.00199	8.20167	0.00237
8.30041	-1.46E-05	8.30174	4.07E-04	8.30174	7.97E-04	8.30308	2.51E-06	8.30374	0.00161	8.30308	0.002	8.30241	0.00238
8.40115	4.00E-05	8.40115	4.39E-04	8.40181	8.12E-04	8.40248	1.95E-05	8.40315	0.00162	8.40381	0.00202	8.40048	0.00244
8.50055	7.15E-05	8.50055	4.73E-04	8.50121	8.28E-04	8.50121	2.95E-05	8.49855	0.00164	8.50188	0.00206	8.50121	0.00247
8.60128	1.03E-04	8.60128	4.99E-04	8.60128	8.55E-04	8.59995	2.04E-05	8.60329	0.00165	8.60062	0.00209	8.60062	0.00251
8.70069	9.78E-05	8.69935	4.94E-04	8.70002	8.33E-04	8.69868	7.30E-06	8.70002	0.00164	8.70069	0.00207	8.70069	0.00249
8.80009	4.76E-05	8.80076	4.62E-04	8.80076	8.23E-04	8.80276	-1.01E-05	8.79809	0.00162	8.79942	0.00204	8.80009	0.00246
8.90082	1.47E-06	8.90082	4.18E-04	8.90082	7.93E-04	8.90149	-2.48E-05	8.90016	0.0016	8.89949	0.00202	8.90016	0.00241
9.00023	-3.70E-05	9.00023	3.86E-04	9.00089	7.96E-04	9.00089	-1.67E-05	8.99956	0.00159	8.99956	0.00198	9.00156	0.00239
9.09963	-5.01E-05	9.09963	3.67E-04	9.10096	8.04E-04	9.1003	-1.18E-05	9.1003	0.00158	9.1003	0.00196	9.1003	0.00235
9.20103	-4.26E-05	9.20303	3.80E-04	9.20036	8.00E-04	9.20103	3.75E-06	9.19703	0.0016	9.20036	0.00199	9.2017	0.00236
9.29977	-8.79E-06	9.30043	4.19E-04	9.30043	8.22E-04	9.30244	2.16E-05	9.30043	0.00162	9.3011	0.00198	9.30043	0.00241
9.4025	4.70E-05	9.40184	4.58E-04	9.40117	8.42E-04	9.40184	3.55E-05	9.39984	0.00164	9.40117	0.00204	9.40317	0.00245
9.50057	7.97E-05	9.49991	4.92E-04	9.50324	8.58E-04	9.50257	3.11E-05	9.49991	0.00164	9.50057	0.00206	9.49991	0.00248
9.60198	8.59E-05	9.60064	4.94E-04	9.60131	8.25E-04	9.60264	1.40E-05	9.60064	0.00162	9.60131	0.00206	9.60131	0.00248
9.70071	6.09E-05	9.70071	4.72E-04	9.70004	8.19E-04	9.70004	4.27E-06	9.70405	0.00161	9.70071	0.00204	9.70138	0.00245
9.80078	2.74E-05	9.80078	4.30E-04	9.80145	8.04E-04	9.80078	-2.63E-05	9.80145	0.00159	9.80211	0.00201	9.80145	0.00243
9.90018	-2.57E-05	9.89952	3.91E-04	9.90085	7.91E-04	9.89952	-1.74E-05	9.90085	0.00157	9.90352	0.00197	9.90018	0.00239
10.00092	-5.23E-05	10.00225	3.76E-04	10.00292	7.89E-04	10.00025	-2.27E-06	9.99825	0.00157	10.00225	0.00195	10.00159	0.00236
10.10099	-5.10E-05	10.10032	3.81E-04	10.10032	8.09E-04	10.10299	-3.65E-06	10.10299	0.00157	10.10099	0.00196	10.10032	0.00238
10.20039	-3.51E-06	10.20039	4.15E-04	10.20306	8.20E-04	10.20106	1.26E-05	10.20306	0.00159	10.20039	0.00198	10.20106	0.0024
10.30113	3.85E-05	10.30046	4.35E-04	10.30046	8.20E-04	10.30113	2.75E-05	10.30379	0.00163	10.30113	0.00202	10.30113	0.00244
10.4012	7.03E-05	10.4012	4.76E-04	10.4012	8.43E-04	10.4032	2.42E-05	10.40386	0.00164	10.40253	0.00205	10.40186	0.00246
10.5006	7.96E-05	10.5006	4.93E-04	10.49993	8.48E-04	10.50126	2.85E-05	10.50393	0.00163	10.5006	0.00206	10.50126	0.00248
10.60334	7.20E-05	10.60267	4.83E-04	10.6	8.36E-04	10.60133	1.83E-06	10.602	0.00164	10.59867	0.00205	10.60267	0.00247
10.6994	3.87E-05	10.6994	4.46E-04	10.6994	8.05E-04	10.70207	-1.61E-05	10.70007	0.00159	10.70007	0.00202	10.70007	0.00245
10.80081	-1.30E-06	10.80014	4.11E-04	10.80214	7.85E-04	10.79947	-2.86E-05	10.80014	0.00159	10.80014	0.00198	10.80014	0.0024
10.90087	-5.23E-05	10.90021	3.78E-04	10.89954	7.90E-04	10.90021	-8.98E-06	10.89954	0.00158	10.90021	0.00196	10.90087	0.00236
11.00028	-4.66E-05	10.99961	3.81E-04	11.00161	7.75E-04	10.99961	-2.13E-05	10.99894	0.00158	11.00094	0.00196	11.00028	0.00235
11.10035	-1.57E-05	11.10035	3.93E-04	11.10035	7.98E-04	11.09901	7.46E-06	11.09968	0.0016	11.10168	0.00198	11.10101	0.00239
11.20042	1.84E-05	11.19975	4.28E-04	11.20242	8.12E-04	11.19975	1.70E-05	11.20308	0.00162	11.20042	0.00202	11.20042	0.00241
11.30048	6.09E-05	11.30182	4.64E-04	11.30182	8.41E-04	11.30249	2.14E-05	11.30115	0.00163	11.30048	0.00203	11.30115	0.00246
11.39989	9.33E-05	11.39989	4.96E-04	11.40055	8.52E-04	11.40189	1.38E-05	11.40055	0.00163	11.40189	0.00205	11.39989	0.00248
11.49996	8.56E-05	11.50062	4.82E-04	11.50062	8.40E-04	11.50062	4.81E-06	11.49795	0.00164	11.50062	0.00204	11.50129	0.00249
11.60069	5.09E-05	11.60002	4.63E-04	11.60069	8.20E-04	11.60136	-4.11E-06	11.60203	0.00161	11.60069	0.00202	11.60069	0.00246
11.70076	3.88E-06	11.70076	4.22E-04	11.70076	8.00E-04	11.70076	-2.29E-05	11.7021	0.00159	11.70009	0.002	11.70009	0.00241
11.80016	-1.97E-05	11.80016	3.81E-04	11.80016	7.86E-04	11.80216	-1.72E-05	11.8015	0.00158	11.80083	0.00199	11.80083	0.00238
11.9009	-3.81E-05	11.9009	3.71E-04	11.9009	7.74E-04	11.9009	-1.48E-05	11.9009	0.00159	11.90023	0.00197	11.9009	0.00237
12.0003	-2.07E-05	12.0003	3.89E-04	12.00097	7.93E-04	12.00164	-6.57E-07	12.0003	0.00159	12.00097	0.00198	12.00097	0.00238
12.10104	5.63E-06	12.10104	4.21E-04	12.10104	8.15E-04	12.10171	1.56E-05	12.10104	0.00161	12.10171	0.00199	12.10171	0.00241
12.20244	4.48E-05	12.20111	4.49E-04	12.20177	8.36E-04	12.20244	3.68E-05	12.20177	0.00163	12.20111	0.00202	12.20177	0.00245
12.30118	7.59E-05	12.30118	4.74E-04	12.30118	8.40E-04	12.30184	3.31E-05	12.30251	0.00163	12.30184	0.00204	12.30118	0.00247
12.40125	7.43E-05	12.40191	4.81E-04	12.40325	8.36E-04	12.40391	1.82E-05	12.40258	0.00163	12.40191	0.00205	12.40125	0.00247
12.50065	6.22E-05	12.50132	4.67E-04	12.50332	8.26E-04	12.50265	-1.91E-07	12.50332	0.00162	12.50132	0.00205	12.50198	0.00245
12.60005	7.64E-06	12.60072	4.30E-04	12.60005	8.04E-04	12.60072	-1.22E-05	12.60072	0.0016	12.59938	0.002	12.60205	0.0024
12.70145	-1.82E-05	12.70079	4.03E-04	12.69945	7.81E-04	12.70145	-2.41E-05	12.70145	0.00159	12.69879	0.00197	12.70012	0.00238
12.80086	-4.59E-05	12.80219	3.73E-04	12.80086	7.98E-04	12.80219	-1.91E-05	12.80286	0.00158	12.79952	0.00195	12.80219	0.00235
12.90159	-4.22E-05	12.90226	3.76E-04	12.90159	7.94E-04	12.90293	-5.10E-06	12.90293	0.00158	12.90293	0.00196	12.90226	0.00236
13.00233	-9.76E-06	13.00099	4.02E-04	13.003	8.07E-04	13.00233	8.76E-06	13.00166	0.00161	13.00166	0.00197	13.00233	0.00237
13.10173	1.67E-05	13.1004	4.24E-04	13.10306	8.31E-04	13.10306	2.59E-05	13.1024	0.00162	13.1004	0.00201	13.1004	0.0024
13.20047	3.80E-05	13.1998	4.50E-04	13.19846	8.32E-04	13.20113	3.04E-05	13.2018	0.00164	13.19913	0.00202	13.20047	0.00243
13.30053	7.05E-05	13.30053	4.56E-04	13.29987	8.30E-04	13.30053	2.51E-05	13.30053	0.00164	13.3012	0.00206	13.3012	0.00245
13.40127	5.37E-05	13.4006	4.51E-04	13.40261	8.14E-04	13.40194	1.97E-05	13.40261	0.00163	13.39994	0.00202	13.4006	0.00245
13.50067	1.78E-05	13.50067	4.20E-04	13.50067	7.97E-04	13.50067	-6.52E-06	13.50134	0.00161	13.50067	0.00202	13.50134	0.00242
13.60074	-2.03E-05	13.60074	3.92E-04	13.60141	7.98E-04	13.59807	-9.71E-06	13.60141	0.0016	13.60208	0.00198	13.60208	0.0024
13.70081	-4.23E-05	13.70081	3.65E-04	13.70148	7.75E-04	13.70081	-2.12E-05	13.70215	0.00157	13.70215	0.00197	13.70081	0.00237
13.80088	-5.16E-05	13.80088	3.68E-04	13.80222	7.95E-04	13.80222	-9.80E-06	13.80155	0.00159	13.80021	0.00196	13.80155	0.00236
13.90162	-2.52E-05	13.90162	3.78E-04	13.90162	8.13E-04	13.90295	8.13E-06	13.90295	0.0016	13.90228	0.00197	13.90228	0.00237
14.00302	-6.54E-06	14.00102	4.10E-04	14.00035	8.17E-04	14.00302	1.16E-05	14.00302	0.00162	14.00102	0.00199	14.00302	0.0024
14.09975	3.40E-05	14.10309	4.37E-04	14.10242	8.26E-04	14.10109	3.86E-05	14.09842	0.00163	14.10309	0.002	14.09775	0.00241
14.20116	4.78E-05	14.20116	4.51E-04	14.19849	8.42E-04	14.20116	2.20E-05	14.19782	0.00164	14.19982	0.00204	14.20049	0.00244
14.29923	4.29E-05	14.30056	4.46E-04	14.3039	8.28E-04	14.30323	1.86E-06	14.29989	0.00163	14.30123	0.00203	14.30523	0.00244
14.4013	1.12E-05	14.4033	4.25E-04	14.40196	8.16E-04	14.4013	2.10E-06	14.40196	0.00162	14.40196	0.002	14.4013	0.00242
14.49936	-2.76E-06	14.49936	3.78E-04	14.49936	7.88E-04	14.50003	-1.31E-05	14.50003	0.0016	14.50003	0.00198	14.5007	0.0024
14.59943	-3.44E-05	14.6001	3.56E-04	14.6001	7.81E-04	14.59943	-2.03E-05	14.60143	0.00158	14.60077	0.00197	14.60077	0.00237
14.70217	-5.22E-05	14.70017	3.49E-04	14.7015	7.75E-04	14.69817	-1.73E-05	14.6995	0.00158	14.70084	0.00195	14.70084	0.00235
14.80224	-4.16E-05	14.80091	3.67E-04	14.80224	7.91E-04	14.80091	-1.16E-06	14.80024	0.00159	14.80091	0.00196	14.80091	0.00236
14.90098	-2.19E-05	14.90031	3.79E-04	14.89964	8.07E-04	14.90164	1.90E-05	14.90231	0.00162	14.89964	0.00198	14.90098	0.00237
15.00038	6.74E-06	15.00038	4.16E-04	14.99771	8.18E-04	15.00171	1.87E-05	14.99704	0.00162	15.00038	0.002	15.00171	0.00242
15.10045	3.44E-05	15.10045	4.37E-04	15.10111	8.27E-04	15.10111	2.65E-05	15.10045	0.00162	15.10245	0.00204	15.10045	0.00245
15.20185	3.27E-05	15.20185	4.33E-04	15.20185	8.35E-04	15.20185	2.03E-05	15.19718	0.00162	15.20052	0.00203	15.19985	0.00244
15.30125	1.20E-05	15.30059	4.22E-04	15.30059	8.16E-04	15.30125	-5.78E-07	15.29992	0.00162	15.30192	0.00202	15.30059	0.00243
15.40065	-5.41E-06	15.40065	4.02E-04	15.40266	7.97E-04	15.40266	-1.36E-05	15.40132	0.0016	15.40199	0.00199	15.40132	0.00239
15.50139	-4.49E-05	15.50139	3.66E-04	15.50272	7.91E-04	15.50139	-7.52E-06	15.50206	0.00159	15.50072	0.00196	15.50139	0.00238
15.60146	-5.78E-05	15.60079	3.52E-04	15.60279	7.70E-04	15.60279	-7.43E-06	15.60079	0.00158	15.60146	0.00196	15.60146	0.00236
15.70153	-5.86E-05	15.70153	3.57E-04	15.70286	7.86E-04	15.69819	3.32E-06	15.69886	0.00158	15.70153	0.00197	15.7022	0.00235
15.8016	-3.48E-05	15.80093	3.73E-04	15.80026	7.93E-04	15.80227	9.12E-06	15.8016	0.00159	15.8016	0.00197	15.8016	0.00236
15.90233	-1.06E-05	15.90167	4.04E-04	15.90033	8.21E-04	15.90167	1.79E-05	15.903	0.00162	15.903	0.00201	15.901	0.00239
16.0024	2.61E-05	16.0024	4.26E-04	16.00174	8.19E-04	16.0004	2.72E-05	15.9984	0.00163	16.0024	0.00201	16.0024	0.00242
16.10114	3.55E-05	16.10114	4.31E-04	16.10314	8.25E-04	16.10114	1.65E-05	16.10181	0.00163	16.10114	0.00203	16.10114	0.00243
16.20254	2.96E-05	16.20121	4.29E-04	16.19921	8.20E-04	16.20121	1.42E-05	16.20054	0.00163	16.20188	0.00201	16.20121	0.00241
16.30328	-6.26E-07	16.30328	4.13E-04	16.29794	8.04E-04	16.29794	-4.44E-06	16.30194	0.00161	16.30328	0.00202	16.30261	0.00239
16.39868	-2.28E-05	16.39801	3.82E-04	16.39668	7.92E-04	16.39868	-1.37E-05	16.39734	0.00159	16.39935	0.002	16.40001	0.00239
16.50208	-5.61E-05	16.50075	3.63E-04	16.50075	7.86E-04	16.49808	-1.02E-06	16.49875	0.00158	16.50075	0.00197	16.50208	0.00235
16.59948	-6.08E-05	16.59748	3.61E-04	16.60015	7.95E-04	16.60082	3.80E-06	16.60015	0.00158	16.60082	0.00197	16.59815	0.00234
16.69755	-3.78E-05	16.70089	3.75E-04	16.70089	8.08E-04	16.70022	1.68E-06	16.70089	0.00159	16.70022	0.00198	16.70089	0.00236
16.80162	-2.03E-05	16.80096	4.10E-04	16.80029	8.30E-04	16.80029	2.36E-05	16.80029	0.00161	16.80096	0.00199	16.80229	0.00238
16.89969	1.90E-05	16.90036	4.21E-04	16.89902	8.35E-04	16.89969	3.22E-05	16.90103	0.00163	16.90103	0.00202	16.89969	0.00241
17.00043	2.90E-05	17.00109	4.31E-04	17.00043	8.46E-04	16.99976	2.93E-05	16.99976	0.00163	17.00109	0.00202	17.00043	0.00243
17.10116	3.61E-05	17.1005	4.37E-04	17.10183	8.15E-04	17.10116	2.37E-05	17.10183	0.00162	17.10183	0.00201	17.1025	0.00244
17.2019	1.45E-05	17.2019	4.21E-04	17.20057	8.17E-04	17.20123	1.34E-05	17.20123	0.00161	17.20123	0.00202	17.1979	0.00242
17.30064	4.07E-06	17.30064	4.04E-04	17.2993	7.95E-04	17.30197	-7.15E-06	17.30264	0.00158	17.3013	0.00199	17.29997	0.0024
17.40204	-2.19E-05	17.40137	3.74E-04	17.4007	7.80E-04	17.4007	-2.18E-05	17.40137	0.00158	17.40204	0.00197	17.40271	0.00236
17.50077	-4.22E-05	17.50077	3.66E-04	17.50211	7.77E-04	17.50211	-1.13E-05	17.50011	0.00157	17.50211	0.00197	17.50144	0.00237
17.60218	-3.13E-05	17.60151	3.77E-04	17.60018	7.85E-04	17.60151	1.06E-06	17.60084	0.00158	17.60218	0.00198	17.60151	0.00237
17.70225	-9.06E-06	17.70091	3.95E-04	17.70158	7.96E-04	17.69958	6.40E-06	17.70225	0.00162	17.70225	0.002	17.70091	0.00239
17.80165	1.57E-05	17.80165	4.13E-04	17.80165	8.15E-04	17.79965	2.93E-05	17.80232	0.00162	17.80298	0.00201	17.80232	0.00241
17.90105	3.92E-05	17.90105	4.39E-04	17.90238	8.15E-04	17.90038	3.16E-05	17.90238	0.00163	17.90105	0.00204	17.90105	0.00244
18.00245	4.65E-05	18.00245	4.52E-04	17.99979	8.20E-04	18.00245	2.41E-05	18.00112	0.00163	18.00312	0.00202	18.00245	0.00244
18.09985	4.20E-05	18.10119	4.43E-04	18.09852	8.04E-04	18.10119	9.89E-06	18.10119	0.00162	18.10119	0.00203	18.10252	0.00244
18.19926	1.39E-05	18.20059	4.12E-04	18.19792	8.08E-04	18.20259	-8.13E-06	18.20193	0.00161	18.20193	0.00203	18.20193	0.0024
18.30333	-1.22E-05	18.30333	3.97E-04	18.30266	7.92E-04	18.30333	-3.62E-06	18.30199	0.00159	18.304	0.00201	18.30333	0.00239
18.39806	-3.26E-05	18.4014	3.89E-04	18.40006	7.88E-04	18.40006	-1.66E-05	18.40006	0.00158	18.39673	0.002	18.40206	0.00238
18.5008	-3.99E-05	18.50013	3.93E-04	18.49946	7.96E-04	18.49946	1.38E-05	18.49946	0.00159	18.50213	0.00198	18.49813	0.00237
18.60087	-2.68E-05	18.6002	3.95E-04	18.5982	8.04E-04	18.59753	1.98E-05	18.60087	0.00161	18.6002	0.00199	18.60154	0.0024
18.70027	6.33E-06	18.70027	4.17E-04	18.69827	8.08E-04	18.70094	1.25E-05	18.6996	0.00162	18.69894	0.00201	18.6996	0.0024
18.79967	2.08E-05	18.79967	4.24E-04	18.80101	8.32E-04	18.80034	2.69E-05	18.80034	0.00163	18.80034	0.00204	18.79901	0.00242
18.90308	4.72E-05	18.90041	4.32E-04	18.90041	8.33E-04	18.90174	1.78E-05	18.90041	0.00161	18.90041	0.00204	18.89974	0.00244
18.99914	3.31E-05	19.00115	4.35E-04	19.00048	8.20E-04	19.00048	1.15E-05	18.99981	0.00159	19.00048	0.00204	19.00381	0.00245
19.09988	1.17E-05	19.10055	4.20E-04	19.10121	8.09E-04	19.10055	-1.84E-05	19.10322	0.00158	19.10255	0.00202	19.10255	0.00243
19.19995	-3.54E-07	19.19795	4.03E-04	19.20062	7.92E-04	19.20262	-2.43E-05	19.20195	0.00159	19.20262	0.00198	19.20262	0.00241
19.30202	-2.84E-05	19.30202	3.82E-04	19.29802	7.79E-04	19.30069	-2.32E-05	19.30002	0.00157	19.30002	0.00199	19.30202	0.00239
19.40209	-2.64E-05	19.40009	3.73E-04	19.39875	7.78E-04	19.39742	-1.09E-05	19.40142	0.00158	19.39875	0.00198	19.40075	0.00239
19.50283	-1.63E-05	19.50149	3.81E-04	19.50216	7.92E-04	19.50283	-4.26E-06	19.50283	0.00159	19.50283	0.00198	19.49749	0.00238
19.60156	-1.13E-05	19.60023	4.06E-04	19.60089	8.16E-04	19.60289	8.29E-06	19.60023	0.00161	19.60156	0.002	19.60223	0.0024
19.70096	2.84E-05	19.70163	4.27E-04	19.7003	8.09E-04	19.70296	1.42E-05	19.70096	0.00161	19.70096	0.00202	19.7003	0.00245
19.7977	3.85E-05	19.80103	4.29E-04	19.7997	8.24E-04	19.80303	1.33E-05	19.8017	0.00162	19.79836	0.00202	19.7997	0.00245
19.9031	3.66E-05	19.90244	4.30E-04	19.9011	8.14E-04	19.9011	1.36E-05	19.9011	0.00163	19.89977	0.00204	19.90043	0.00244
19.9985	2.56E-05	20.00117	4.13E-04	20.0005	8.03E-04	19.99984	3.48E-06	20.00317	0.00162	20.00117	0.00203	20.00117	0.00242
20.10191	-9.71E-06	20.10057	3.92E-04	20.09857	7.74E-04	20.10124	-7.39E-06	20.10124	0.0016	20.10124	0.00199	20.09857	0.00239
20.20131	-1.80E-05	20.20198	3.75E-04	20.20264	7.92E-04	20.19864	-2.07E-05	20.19997	0.00158	20.20131	0.00198	20.20331	0.0024
20.29938	-3.04E-05	20.30205	3.62E-04	20.30004	7.84E-04	20.30138	-1.47E-05	20.30004	0.00159	20.30271	0.00197	20.29671	0.00236
20.39744	-3.31E-05	20.40211	3.71E-04	20.39811	8.08E-04	20.40011	-5.26E-07	20.39811	0.0016	20.39811	0.00199	20.39945	0.00238
20.50085	-1.39E-05	20.50152	3.81E-04	20.50218	7.93E-04	20.49885	1.10E-05	20.50018	0.0016	20.50152	0.00201	20.50085	0.00239
20.59958	3.53E-06	20.59958	3.96E-04	20.59892	8.24E-04	20.60025	2.12E-05	20.59958	0.00161	20.60292	0.00202	20.60225	0.0024
20.70232	3.55E-05	20.70232	4.21E-04	20.70032	8.23E-04	20.70032	2.28E-05	20.70165	0.00162	20.70099	0.00202	20.70165	0.00243
20.80239	3.20E-05	20.80239	4.27E-04	20.79972	8.24E-04	20.79906	2.08E-05	20.80039	0.00164	20.80039	0.00204	20.80106	0.00243
20.90179	2.12E-05	20.90179	4.17E-04	20.90046	8.00E-04	20.90046	1.48E-05	20.89779	0.0016	20.89712	0.00201	20.90113	0.00242
21.00253	2.44E-06	21.0032	3.92E-04	21.00253	7.97E-04	20.99919	5.46E-06	20.99786	0.0016	20.99986	0.00201	21.00053	0.00242
21.1006	-2.19E-05	21.09793	3.73E-04	21.1006	7.89E-04	21.1006	-8.68E-06	21.09993	0.00158	21.1026	0.00199	21.1006	0.00239
21.2	-3.52E-05	21.20267	3.53E-04	21.20067	7.89E-04	21.20067	-1.22E-05	21.20334	0.00158	21.20067	0.00197	21.202	0.00236
21.30074	-4.91E-05	21.30074	3.67E-04	21.29807	7.89E-04	21.3014	-2.10E-06	21.30074	0.00158	21.30207	0.00198	21.30074	0.00237
21.3988	-1.86E-05	21.3988	3.71E-04	21.40281	7.92E-04	21.40014	3.06E-06	21.40214	0.00159	21.40281	0.00199	21.39947	0.00237
21.50154	-6.28E-06	21.50221	3.95E-04	21.50354	8.15E-04	21.50021	2.51E-05	21.50154	0.00161	21.50288	0.002	21.50021	0.00239
21.60295	1.20E-05	21.60028	4.05E-04	21.60028	8.27E-04	21.60161	2.43E-05	21.60295	0.00163	21.60228	0.002	21.60028	0.00241
21.69968	2.16E-05	21.69834	4.21E-04	21.70101	8.25E-04	21.70101	1.87E-05	21.70301	0.00162	21.70035	0.00199	21.69834	0.00242
21.80108	2.61E-06	21.79975	4.04E-04	21.80175	8.07E-04	21.80175	7.48E-06	21.80042	0.00161	21.80042	0.00202	21.79841	0.00242
21.90315	-2.77E-06	21.90115	4.03E-04	21.90115	7.93E-04	21.90115	-3.80E-06	21.90048	0.00161	21.90182	0.00199	21.89782	0.0024
22.00122	-1.45E-05	21.99989	3.84E-04	22.00189	7.99E-04	22.00055	1.35E-07	22.00255	0.00159	22.00322	0.00197	21.99989	0.00239
22.09929	-4.03E-05	22.10129	3.68E-04	22.10396	8.00E-04	22.10262	-1.03E-05	22.10062	0.00158	22.10129	0.00196	22.10129	0.00235
22.20069	-4.81E-05	22.20069	3.59E-04	22.20136	7.98E-04	22.20203	-4.05E-06	22.19802	0.00159	22.20002	0.00197	22.19736	0.00236
22.30143	-4.63E-05	22.30009	3.75E-04	22.30009	8.07E-04	22.3021	-1.14E-05	22.3021	0.0016	22.29943	0.00195	22.29876	0.00235
22.40016	-2.47E-05	22.39749	3.73E-04	22.39683	8.02E-04	22.40083	1.19E-05	22.40083	0.0016	22.4015	0.00196	22.3995	0.00238
22.50023	-1.76E-05	22.50157	4.00E-04	22.4989	8.20E-04	22.50223	1.72E-05	22.50157	0.00161	22.50023	0.002	22.49957	0.00239
22.59963	-1.64E-06	22.6003	4.13E-04	22.6003	8.17E-04	22.59963	2.24E-05	22.6003	0.00162	22.59763	0.00201	22.59897	0.0024
22.69837	9.40E-06	22.69704	4.22E-04	22.6997	8.17E-04	22.70237	8.09E-06	22.70037	0.0016	22.70037	0.00199	22.70171	0.00238
22.79911	-2.53E-06	22.80044	3.98E-04	22.79777	7.95E-04	22.80044	-2.22E-06	22.80044	0.00161	22.79977	0.00198	22.80044	0.0024
22.90118	-2.27E-05	22.90051	3.93E-04	22.90318	8.02E-04	22.90051	-9.51E-06	22.89784	0.0016	22.90318	0.00198	22.89984	0.00237
22.99791	-3.58E-05	23.00058	3.71E-04	23.00058	7.95E-04	23.00058	-1.13E-05	22.99858	0.00158	22.99791	0.00196	23.00191	0.00235
23.09998	-5.80E-05	23.09798	3.72E-04	23.09998	7.90E-04	23.10131	7.08E-07	23.10332	0.00157	23.09931	0.00197	23.10198	0.00236
23.20072	-4.97E-05	23.20138	3.64E-04	23.20138	7.97E-04	23.20072	-1.28E-06	23.19805	0.00158	23.20005	0.00197	23.20072	0.00235
23.30279	-3.38E-05	23.30145	3.84E-04	23.30012	8.05E-04	23.29878	1.07E-05	23.30279	0.0016	23.30012	0.00196	23.29945	0.00237
23.40019	-1.16E-05	23.40219	3.94E-04	23.39885	8.16E-04	23.40086	1.86E-05	23.39885	0.00161	23.39819	0.00198	23.40086	0.00241
23.49959	-3.28E-06	23.50092	4.12E-04	23.50092	8.27E-04	23.50293	2.26E-05	23.50092	0.00163	23.50293	0.002	23.49892	0.0024
23.59899	3.45E-06	23.59833	4.11E-04	23.603	8.37E-04	23.60033	1.24E-05	23.60033	0.00162	23.59966	0.002	23.60166	0.0024
23.69973	-4.02E-06	23.70306	4.02E-04	23.70306	8.16E-04	23.70373	5.31E-06	23.69973	0.00161	23.70106	0.002	23.70106	0.00239
23.80047	-1.01E-05	23.80113	4.01E-04	23.80313	7.98E-04	23.80313	-5.51E-06	23.80047	0.0016	23.80113	0.00199	23.79913	0.00239
23.90053	-3.52E-05	23.90053	3.80E-04	23.9012	7.91E-04	23.90187	-6.85E-06	23.90053	0.00158	23.8992	0.00196	23.90187	0.00236
24.00327	-3.50E-05	24.00127	3.68E-04	24.00127	7.77E-04	24.00127	-1.65E-05	23.9986	0.00159	24.00127	0.00196	24.00327	0.00237
24.09667	-4.21E-05	24.10201	3.74E-04	24.10067	7.90E-04	24.10001	-2.63E-06	24.10201	0.00157	24.09934	0.00194	24.10001	0.00237
24.20008	-3.52E-05	24.19941	3.80E-04	24.20008	7.98E-04	24.19941	1.53E-05	24.20208	0.00159	24.20008	0.00197	24.19941	0.00237
24.29948	-2.61E-05	24.29948	3.98E-04	24.29948	8.05E-04	24.29814	1.58E-05	24.30215	0.00161	24.30148	0.00198	24.30014	0.00238
24.40021	6.56E-06	24.40021	4.04E-04	24.40088	8.06E-04	24.40288	2.20E-05	24.40288	0.00162	24.40021	0.002	24.39955	0.00239
24.49962	1.64E-05	24.50162	4.08E-04	24.50162	8.23E-04	24.50295	1.83E-05	24.50228	0.0016	24.50162	0.002	24.50028	0.00239
24.59968	7.31E-06	24.60302	4.05E-04	24.60035	8.15E-04	24.60102	-6.93E-08	24.59968	0.0016	24.60035	0.002	24.59968	0.0024
24.70242	1.04E-05	24.70242	4.01E-04	24.70042	7.99E-04	24.70042	-4.06E-06	24.69909	0.0016	24.69775	0.00197	24.69775	0.00238
24.80316	-6.67E-06	24.80182	3.84E-04	24.80316	8.02E-04	24.80249	-5.04E-06	24.80049	0.00158	24.80249	0.00198	24.79982	0.00235
24.90056	-1.96E-05	24.90056	3.85E-04	24.89989	7.86E-04	24.90123	-1.24E-05	24.89989	0.00158	24.89923	0.00197	24.89923	0.00236
24.99929	-3.32E-05	25.00263	3.83E-04	24.99796	7.86E-04	25.0013	-2.32E-06	25.0013	0.00158	25.00063	0.00198	24.99996	0.00236
